# Supplementary material for: Deciphering the Efficacy and Mechanism of Astragalus membranaceus on High Altitude Polycythemia by Integrating Network Pharmacology and In Vivo Experiments
Source: Nutrients. 2022 Nov 23;14(23):4968. doi: 10.3390/nu14234968 (PMC9740273; doi:10.3390/nu14234968)
Supplement: Supplementary file 1 [file nutrients-14-04968-s001.zip]

Archive with 3 entries (3 files):
- Supplementary Table S1-DEGs of HAPC.xlsx
- Supplementary Table S2-Pathway analysis of common targets.xlsx
- Supplementary Table S3-GO and KEGG analysis of core targets.xlsx
