# Supplementary material for: Deciphering the Efficacy and Mechanism of Astragalus membranaceus on High Altitude Polycythemia by Integrating Network Pharmacology and In Vivo Experiments
Source: Nutrients. 2022 Nov 23;14(23):4968. doi: 10.3390/nu14234968 (PMC9740273; doi:10.3390/nu14234968)
Supplement: Supplementary file 1 [file nutrients-14-04968-s001.zip › Supplementary Table S1-DEGs of HAPC.xlsx]

## Sheet: Supplementary Table S1
Supplementary Table S1-DEGs of HAPC
ID	Gene.Symbol	GSM1130907	GSM1130910	GSM1130912	GSM1130915	GSM1130918	GSM1130919	GSM1130920	GSM1130921	GSM1130923	GSM1130924	GSM1130925	GSM1130928	GSM1130929	GSM1130930	GSM1130931	GSM1130962	GSM1130965	GSM1130967	GSM1130970	GSM1130973	GSM1130974	GSM1130975	GSM1130976	GSM1130978	GSM1130979	GSM1130980	GSM1130983	GSM1130984	GSM1130985	GSM1130986	logFC	P.Value	adj.P.Val
Group		Base	Base	Base	Base	Base	Base	Base	Base	Base	Base	Base	Base	Base	Base	Base	Altitude	Altitude	Altitude	Altitude	Altitude	Altitude	Altitude	Altitude	Altitude	Altitude	Altitude	Altitude	Altitude	Altitude	Altitude
201492_s_at	RPL41	13.1323	12.3299	12.2251	13.4347	13.0578	12.8924	12.8024	13.0504	12.321	12.3654	13.261	12.7416	12.6074	12.7986	12.4464	14.0682	13.9237	14.0428	14.1257	14.0899	13.8239	14.0664	14.2274	14.1237	14.0317	14.2932	14.2064	14.294	14.0999	14.1195	1.338	1.23296e-14	4.58121e-12
202917_s_at	S100A8	12.8647	12.4113	12.6111	13.6438	12.9692	12.5947	12.5379	11.8109	11.5102	12.6708	13.6505	12.5015	12.4569	11.6596	12.0904	14.2867	13.9449	14.188	13.712	14.235	13.482	14.0595	14.0064	13.7133	13.9686	13.9533	13.9847	14.0444	13.8625	14.2734	1.44876	4.36678e-10	1.77084e-08
200741_s_at	RPS27	12.6864	12.3263	11.9033	13.2057	12.2617	12.5658	12.5518	12.5031	11.2447	11.7735	12.4863	11.9717	11.888	11.7895	11.8175	13.6817	13.6138	13.7604	13.6744	13.412	13.2876	13.5739	13.7835	13.6452	13.6151	13.8828	13.6309	13.9592	13.6027	13.7108	1.45723	1.16498e-12	1.61715e-10
201094_at	RPS29	12.4025	12.104	11.7533	12.9026	12.145	12.1359	12.2583	12.4317	11.4571	11.5726	11.9489	11.8358	11.5381	11.4538	11.4775	13.3578	13.3035	13.4019	13.4639	13.2	13.2152	13.4487	13.5384	13.4366	13.2153	13.6097	13.5348	13.5531	13.3855	13.351	1.43988	5.01606e-14	1.30871e-11
201049_s_at	RPS18	12.0343	12.1313	11.5544	12.724	11.6501	11.9276	11.8986	11.9824	11.1618	11.7628	11.8567	11.4861	11.3945	11.6217	11.2552	13.2817	13.0707	13.2269	13.3244	12.8443	12.9756	13.07	13.3431	13.3482	13.1187	13.6107	13.336	13.6181	13.3027	13.137	1.47779	1.84867e-14	6.19739e-12
200817_x_at	RPS10	12.0575	11.9115	11.5127	12.6362	12.0256	11.9298	11.8257	11.9786	11.4215	12.0818	11.8156	11.6081	11.3017	11.2436	11.294	13.2238	12.9198	13.2169	13.352	13.0253	13.0078	13.2336	13.3443	13.3094	13.1958	13.447	13.3888	13.3969	13.1558	13.0529	1.44175	4.76675e-15	2.45771e-12
200781_s_at	RPS15A	11.5853	11.433	11.1889	12.4509	11.8129	11.749	11.7855	12.0077	11.083	11.4474	11.9228	11.0943	10.8131	10.5843	10.8961	13.3909	13.3064	13.4077	13.5555	13.2735	13.302	13.6596	13.7618	13.6371	13.5256	13.6853	13.6394	13.6286	13.3983	13.5063	2.05493	3.50935e-16	3.70039e-13
208695_s_at	RPL39	11.9852	11.5621	11.3431	12.4518	11.736	11.7585	11.7341	11.9114	10.9787	10.9929	12.0132	11.3772	11.0974	11.0979	11.0089	13.4812	13.3416	13.4918	13.4887	13.2779	13.2253	13.5141	13.625	13.3855	13.3602	13.5425	13.4366	13.4413	13.3232	13.4413	1.88853	7.36608e-17	1.45011e-13
200717_x_at	RPL7	11.575	10.7984	10.8337	12.0358	11.373	11.3763	11.6801	11.46	10.7965	11.2384	12.105	11.665	11.0811	10.7169	10.7701	13.2493	13.0739	13.3031	13.364	13.0804	12.6348	13.3669	13.6766	13.3232	13.4286	13.6242	13.5057	13.5834	13.4059	13.2921	2.0271	3.51215e-16	3.70039e-13
200062_s_at	RPL30	11.9587	11.7826	11.2565	12.4767	11.6677	11.7234	11.6933	12.0487	11.3274	11.689	11.4891	11.6117	11.3184	11.7514	11.2122	12.8348	12.6565	12.8351	12.9391	12.6236	12.6863	12.8977	12.9704	12.8264	12.6859	13.0166	12.9697	13.1553	12.9384	12.9144	1.19626	2.88529e-14	8.6779e-12
209134_s_at	RPS6	11.6313	11.6008	11.1117	12.5381	11.2971	11.4645	11.5221	11.8655	11.0233	11.3976	11.6717	11.4178	11.3386	11.2739	11.1745	12.6353	12.5417	12.6121	12.8385	12.4126	12.4172	12.6996	13.2011	12.7356	12.7722	13.2101	13.0737	13.1136	12.8064	12.6352	1.29175	8.62461e-13	1.27143e-10
200017_at	RPS27A	11.8599	11.8742	11.365	12.0355	11.1514	11.6502	11.5745	11.5423	11.0552	11.4626	11.2631	11.2982	11.2805	11.2175	11.4908	12.6564	12.567	12.7052	12.5664	12.2531	12.162	12.5702	12.749	12.5226	12.4857	12.7267	12.4742	12.6635	12.5666	12.4288	1.06511	4.33378e-14	1.18795e-11
214143_x_at	RPL24	11.9008	11.5804	11.001	11.9421	11.3878	11.3206	11.423	11.6307	10.8988	11.0625	11.0776	10.9589	10.8018	10.7456	10.9997	12.7445	12.5008	12.6079	12.7791	12.3898	12.4339	12.7025	12.8911	12.7633	12.6457	12.9571	12.7703	12.9857	12.5206	12.66	1.44138	9.76452e-15	3.77591e-12
206834_at	HBD	11.8819	9.9264	10.7807	10.8228	12.5554	10.8198	10.9464	12.232	11.6991	9.29098	11.4411	11.7778	12.297	12.1759	10.6161	12.5819	12.5158	12.8783	12.1417	13.1928	11.3401	12.8673	13.3872	13.0795	12.1791	12.1863	12.5974	13.1674	12.5193	10.9897	1.22403	0.000143125	0.000883512
200025_s_at	RPL27	10.9938	11.0106	10.7099	11.7538	10.9891	11.0336	11.0334	11.1982	10.2013	10.6867	11.0411	10.7318	10.2465	10.4433	10.4023	12.785	12.6122	12.7839	12.8577	12.538	12.36	12.9346	12.9881	12.7777	12.6781	13.096	12.9142	13.1343	12.6641	12.6706	1.9546	1.7771e-17	5.49759e-14
200834_s_at	RPS21	11.1784	11.0699	10.5237	11.9939	10.8061	11.0679	11.1825	11.4234	10.2017	10.6299	10.8582	10.2897	10.4037	9.98082	10.4141	12.5233	12.2337	12.5419	12.8976	12.195	12.4564	12.7846	12.9905	12.6533	12.5974	12.9883	12.7991	12.8782	12.3234	12.4654	1.82028	1.29671e-13	2.75297e-11
211487_x_at	RPS17	10.767	10.1214	9.93962	11.6865	10.6568	10.5908	10.631	10.856	10.0006	10.2498	10.8825	10.503	10.1245	10.2076	10.0652	12.7166	12.3224	12.7373	12.84	12.4994	12.1343	12.8766	13.0812	12.8157	12.6986	13.1782	13.0177	13.1786	12.7174	12.8799	2.29411	2.91453e-17	7.88928e-14
221475_s_at	RPL15	11.2478	11.1629	10.9451	11.8359	10.7348	11.2349	11.3476	11.2347	10.3775	11.2951	10.7762	10.7819	10.6669	10.3917	10.6029	12.1172	11.8265	12.1374	12.463	11.7457	12.2213	12.2738	12.5826	12.3807	12.1789	12.576	12.4066	12.519	11.9395	12.1118	1.2563	8.5664e-12	7.86039e-10
200032_s_at	RPL9	10.1751	9.86762	9.92521	11.7275	10.5847	10.6974	10.5594	10.786	9.71602	10.1307	11.2814	10.1815	9.4724	9.36622	9.23262	12.8891	12.4955	12.845	12.8364	12.4649	12.2261	13.0318	13.1479	12.9165	12.7976	13.3224	13.0594	13.0908	12.8974	12.7926	2.6073	6.37599e-15	3.00157e-12
200010_at	RPL11	10.839	10.2013	10.1396	11.5203	10.7472	10.5269	10.7494	10.8704	10.4236	10.2578	11.1578	10.7489	10.7311	10.7417	10.3599	12.2294	11.8365	12.0309	12.133	11.9613	11.7551	12.2311	12.5782	12.2031	12.2954	12.6526	12.4096	12.6325	12.4556	12.2864	1.5784	7.24888e-15	3.23353e-12
214938_x_at	HMGB1	11.1827	11.0309	10.8987	11.3974	10.582	10.8693	11.3182	10.7974	10.5975	11.1915	11.285	11.1129	10.5542	10.3232	10.5902	12.022	11.7147	12.1153	11.8165	11.6045	11.5585	12.1488	12.0636	12.165	11.8194	12.3747	12.2777	12.184	12.0057	11.9785	1.07452	8.34155e-12	7.75263e-10
200019_s_at	FAU	10.9069	10.8983	10.5892	11.8875	10.6259	10.9583	10.916	11.0076	10.2454	10.9802	10.8201	10.7759	10.662	10.425	10.4505	11.9628	11.5275	11.836	12.1532	11.6216	12.0768	12.0508	12.1647	11.9275	11.8987	12.4282	12.3462	12.4151	12.0686	11.9723	1.22009	4.74578e-12	4.84764e-10
217747_s_at	RPS9	10.8055	10.6609	10.5007	12.0808	10.6644	11.3125	10.9862	11.1189	10.3321	10.8979	10.8359	10.9142	10.9019	10.6039	10.4381	11.4527	11.2671	11.6647	12.2364	11.5188	12.1822	11.9362	12.1633	12.1118	11.8091	12.3386	12.1879	12.2378	12.0142	11.9048	1.06479	4.21172e-09	1.08966e-07
212082_s_at	MYL6	10.8935	10.5579	10.4639	11.3301	10.9757	10.5853	10.4691	10.779	9.91938	10.4817	11.1786	10.7228	10.3832	10.1118	10.2391	11.8376	11.5499	11.8523	11.7734	11.7469	11.4776	11.9275	12.0174	11.7069	11.8867	11.9408	12.1372	11.8665	11.5955	11.9179	1.20954	9.46207e-13	1.38158e-10
221775_x_at	RPL22	11.5044	10.5823	10.157	11.4271	10.4686	10.4752	10.6433	10.6847	10.3178	11.0574	10.5304	10.4343	10.5522	10.4009	10.6584	11.8103	11.4613	11.6306	11.8202	11.2576	11.1998	11.6777	12.1963	11.7242	11.8401	12.2767	12.0713	11.9946	11.7438	11.6815	1.09945	2.97626e-10	1.31119e-08
200034_s_at	RPL6	10.777	10.7126	10.3523	11.1689	10.2007	10.5611	10.856	10.6372	9.97857	10.6437	10.588	10.3794	10.3977	10.0319	10.3874	11.6721	11.4574	11.5713	11.7033	11.3144	11.3548	11.6491	12.0297	11.6848	12.0195	12.4278	12.2854	12.1821	11.7758	11.8674	1.28817	1.30025e-12	1.74899e-10
213941_x_at	RPS7	9.75894	9.30346	9.31901	10.8548	9.87625	9.95789	10.0105	9.95883	8.76956	9.26065	10.4389	9.85435	9.15152	8.96946	8.92972	12.658	12.2707	12.7153	12.4958	12.1958	11.7535	12.6381	12.9838	12.5943	12.6149	13.1291	13.0571	13.1265	12.4775	12.5579	2.99029	1.50723e-17	5.43984e-14
200091_s_at	RPS25	11.2696	11.016	10.5104	11.1956	10.2403	10.3885	10.5923	10.7381	10.0773	10.3119	10.2381	10.0395	10.3943	10.2445	10.422	11.8781	11.7319	11.7048	11.6172	11.3079	11.2914	11.6083	11.8674	11.5691	11.5074	11.9964	11.5939	12.0429	11.7143	11.6314	1.15892	7.23807e-12	7.03754e-10
200963_x_at	RPL31	9.75483	9.00535	8.72995	10.4881	9.60814	9.43288	9.52735	9.69636	8.61342	8.7467	10.2226	9.32716	8.96658	9.01909	8.79535	12.6847	12.3212	12.6878	12.4611	12.3297	11.5142	12.6138	13.1728	12.3678	12.7612	13.361	13.2252	13.2107	12.5839	12.7564	3.34116	2.38165e-18	2.41075e-14
214146_s_at	PPBP	10.289	9.79279	10.2597	9.59052	9.93382	10.2158	10.113	9.65682	10.4742	9.66176	10.9644	10.6203	10.0676	10.5099	9.32822	12.0159	11.8524	12.3014	11.5507	11.4575	11.4889	12.0633	10.762	12.0281	11.9642	11.5992	11.5946	11.7423	12.3701	11.7338	1.66978	1.36652e-12	1.81546e-10
200833_s_at	RAP1B	10.3662	10.3059	10.252	11.0349	9.4523	10.2593	10.9078	10.0147	10.1179	10.7686	10.6144	10.757	10.1233	9.64026	10.1431	11.5883	11.281	11.5958	11.2861	10.9971	11.2572	11.6768	11.4964	11.6057	11.4191	11.7452	11.8184	11.6486	11.41	11.9016	1.19796	8.57214e-11	4.8341e-09
200061_s_at	RPS24	9.18094	8.81923	8.7923	10.4944	8.96006	8.84599	9.6835	9.18409	8.69563	9.49117	10.28	9.28572	9.09265	8.8097	8.79886	12.2581	11.8684	12.2358	11.9761	12.1075	11.1393	12.4739	12.8198	12.1876	12.6063	13.3095	13.17	13.2989	12.3696	12.7471	3.21025	1.00321e-16	1.81038e-13
221791_s_at	TMA7	9.892	9.66723	9.5967	10.2463	9.59688	9.66758	9.80578	9.84633	9.52605	9.67468	10.1758	9.6945	9.54589	9.65799	9.60118	12.0726	11.3986	12.0649	11.6211	11.5804	10.7536	11.8721	12.3913	11.4508	11.8268	12.3179	12.3933	12.4812	11.79	12.0346	2.12361	4.06747e-17	9.70002e-14
225190_x_at	RPL35A	10.0688	10.123	9.64241	10.5351	9.88091	10.0045	10.007	10.0474	9.48016	9.88471	9.91093	9.91451	9.65065	9.83512	9.88171	11.5824	11.2342	11.4653	11.6085	11.3435	11.0279	11.5794	11.8723	11.3227	11.4317	11.969	11.7001	11.8838	11.5753	11.4679	1.61314	2.83596e-18	2.41075e-14
217801_at	ATP5E	10.4863	10.0261	9.74675	10.0554	10.0931	9.6066	9.81502	10.3136	9.59659	9.72727	10.4116	10.1082	9.89583	10.189	9.5039	11.5893	11.2765	11.4805	11.0179	11.293	10.3919	11.366	11.4836	11.0164	11.0822	11.5525	11.4695	11.6954	11.1728	11.0616	1.29159	6.45989e-13	9.9212e-11
204118_at	CD48	10.1083	9.76441	9.87037	11.0619	9.64404	10.2973	10.3348	10.2287	9.52108	10.2225	9.89165	10.0872	9.75948	9.51297	9.70354	11.1171	10.6646	11.093	11.2729	10.6382	11.4466	11.2167	11.4075	11.2587	11.0141	11.5943	11.5781	11.5639	11.1602	11.3831	1.22672	3.62299e-11	2.47495e-09
214328_s_at	HSP90AA1	10.217	9.98371	9.92767	10.2593	9.3571	10.1614	10.4565	9.63346	9.5113	10.4266	9.95903	10.2001	9.76564	9.26822	9.77569	11.2224	11.1879	11.3226	10.6663	10.5264	10.8369	11.4208	11.5079	11.3418	11.291	11.7664	11.7116	11.82	10.9481	11.7642	1.36209	2.715e-11	1.95977e-09
230264_s_at	AP1S2	10.028	9.97634	10.1011	10.0597	9.36263	10.0642	10.2887	9.43452	9.70045	10.5046	10.0865	10.5124	9.83875	9.36445	9.46453	11.221	10.6516	11.2051	10.5546	10.4117	10.8737	11.1275	10.7877	10.8269	10.8109	11.066	11.4314	10.9561	10.6356	11.2782	1.00339	1.70515e-09	5.25623e-08
205863_at	S100A12	10.4915	9.58512	9.70141	10.4939	11.0686	9.26949	9.81276	8.75844	9.04192	9.75654	10.725	9.64624	9.63046	9.13508	9.82454	12.0842	10.7854	11.4019	10.9245	11.9993	9.71104	11.6254	10.7632	10.4254	10.6051	10.7223	11.3625	11.1695	10.3136	10.8931	1.1897	8.78903e-06	7.72428e-05
204661_at	CD52	9.74511	9.39366	9.16327	10.6222	9.63633	9.61834	9.42199	9.81709	8.922	8.95367	9.26587	9.6527	9.00372	9.04174	8.87425	11.3363	11.0176	11.3114	11.2046	10.8559	10.8846	11.1584	11.4069	11.3595	11.2892	11.5278	11.8843	11.7125	11.2999	11.5242	1.90941	3.60969e-15	2.23337e-12
200007_at	SRP14	10.2192	9.84671	9.79456	10.5067	9.60719	9.78675	9.84761	9.7709	9.37072	9.66839	10.0047	9.82881	9.57287	9.42975	9.54876	11.0299	10.5969	10.9385	10.6757	10.4567	10.2554	10.8424	11.124	10.6721	10.7974	11.3833	11.1563	11.4372	10.9873	11.0556	1.10701	2.16632e-11	1.64603e-09
208746_x_at	ATP5L	9.9684	9.66111	9.38441	10.2328	9.56774	9.49998	9.40701	9.66123	9.08647	9.6657	9.53019	9.51419	9.40958	8.99191	9.28721	10.9674	10.5725	11.0849	11.0186	10.7907	10.4903	11.102	11.3479	10.9777	10.8326	11.3626	11.3214	11.2936	10.8694	10.9551	1.47459	1.93138e-15	1.2674e-12
1555961_a_at	HINT1	9.39754	9.22973	9.04174	10.1709	9.20617	9.3564	9.35573	9.46479	8.78411	9.11306	9.23902	9.54692	9.04169	9.20301	8.8418	11.1065	10.6869	11.2263	11.3012	10.8295	10.4652	11.2073	11.4586	11.0465	10.8506	11.6252	11.5496	11.7388	11.1658	11.1025	1.89118	2.00967e-16	3.07861e-13
200026_at	RPL34	8.66914	8.16693	8.00111	9.54483	8.78282	8.57103	8.76528	8.86044	7.69388	8.11217	9.42293	8.37696	7.7851	7.95144	7.84437	11.4248	11.3121	11.7188	11.5898	11.3925	10.6223	11.6276	12.2639	11.3501	11.7811	12.3663	12.0979	12.0404	11.5812	11.9241	3.23629	4.45302e-18	2.41075e-14
201921_at	GNG10	9.29166	9.58403	9.55831	10.0732	9.17774	10.0495	9.19526	8.69475	8.855	9.84266	9.98973	9.52147	8.85863	8.29404	9.36669	11.2564	11.1275	11.2247	10.4891	11.1161	10.3496	10.5367	10.8644	10.2397	10.7393	10.6693	10.7418	10.2952	10.3042	10.9008	1.3668	6.74093e-10	2.54312e-08
211967_at	TMEM123	9.46841	9.75084	9.67699	10.0004	8.73025	10.2361	9.79856	9.2882	8.93792	9.20163	9.82103	9.50522	9.10574	8.66059	10.0608	10.5561	10.4648	10.6515	10.1273	9.82693	11.0798	10.2581	10.6574	10.2247	10.0693	10.9661	10.4183	10.5102	10.5234	11.7786	1.05799	4.64318e-07	5.98144e-06
213539_at	CD3D	9.72442	9.33998	9.04524	10.1907	9.28492	9.41464	9.50714	9.70321	8.99423	9.02959	9.25844	9.28826	9.01554	9.01693	8.99029	10.4003	10.1481	10.5551	10.8356	10.1261	10.245	10.6178	10.8352	10.7497	10.6539	11.1791	11.072	10.9671	10.6101	10.7718	1.3309	1.11711e-12	1.58111e-10
208697_s_at	EIF3E	9.80228	9.41173	9.06723	9.94938	9.08516	9.31364	9.53454	9.48666	8.99297	9.67399	9.33395	9.48151	9.17601	8.75643	9.02989	10.6426	10.3358	10.4805	10.6071	9.98981	10.3528	10.6119	10.8495	10.7012	10.5281	11.2616	10.9013	10.9665	10.5579	10.5445	1.28239	6.91825e-13	1.04766e-10
207132_x_at	PFDN5	8.79017	8.15947	8.41525	9.41248	9.06983	8.71276	8.54379	9.06141	8.61042	8.19623	9.52465	8.92823	8.58707	8.67487	8.49149	11.159	10.5552	11.0203	11.0285	10.9735	10.036	11.2126	11.682	10.9209	11.1839	11.7723	11.8335	11.9403	11.129	11.291	2.43732	3.58846e-16	3.70039e-13
204971_at	CSTA	10.1936	8.5436	9.05249	9.21071	9.16687	8.79149	8.62164	8.49233	8.10548	8.7643	9.99696	9.23932	8.85824	8.80049	8.79298	11.5896	10.4396	11.4204	10.4909	10.5788	9.70348	11.1771	10.9142	10.0931	10.814	11.4214	11.5686	11.2407	10.4117	11.3567	1.90599	5.75693e-11	3.54384e-09
201597_at	COX7A2	9.62109	9.21258	9.04624	9.87376	9.42527	9.3311	9.11445	9.3149	8.45691	8.61726	9.12812	9.12439	8.73234	8.63669	8.92734	10.7452	10.4009	10.9282	10.7086	10.5978	10.2881	10.7947	10.9657	10.4729	10.4525	10.9395	10.963	11.1288	10.6212	10.9782	1.62818	4.05717e-15	2.35976e-12
201398_s_at	TRAM1	9.48876	9.58025	9.43997	10.2314	8.68288	9.37177	9.97923	9.30971	9.12785	9.67671	9.29522	9.61538	9.24805	8.67826	9.22319	10.2917	10.2669	10.5592	10.2308	9.97076	10.3348	10.3935	10.5036	10.4977	10.2429	10.6488	10.7633	10.6569	10.3381	10.6542	1.02697	4.06878e-10	1.68148e-08
204220_at	GMFG	9.60743	9.30616	9.05416	9.84368	9.33241	9.16978	8.90625	8.86656	8.52774	9.40712	9.9789	9.05295	8.95273	8.59994	9.05945	10.8361	10.2718	10.6701	10.4717	10.4092	9.87245	10.3667	10.7789	10.2962	10.801	10.9279	10.9407	10.8399	10.3655	10.74	1.39485	3.15407e-12	3.41507e-10
212857_x_at	SUB1	9.27264	8.40882	8.44993	9.35488	8.72279	8.81824	9.05065	8.51334	8.00994	8.70096	9.27205	8.82089	8.31211	7.95548	8.48677	10.9098	10.6467	11.3746	10.629	11.2014	10.1099	11.1375	11.4546	10.5429	10.7528	11.2642	11.0733	11.5139	10.8538	11.4932	2.32053	2.27466e-16	3.07861e-13
201273_s_at	SRP9	9.21469	9.33628	9.11655	9.6183	8.14199	9.00405	9.48143	8.69223	8.70256	9.53437	9.27677	9.39639	8.74822	7.99597	8.80943	10.5765	10.327	10.6872	10.2491	9.78345	9.87147	10.5032	10.7913	10.4499	10.3398	10.8799	10.9034	10.5311	10.4881	10.7419	1.47027	2.29342e-11	1.71848e-09
209022_at	STAG2	9.2336	9.22185	9.26093	9.81057	8.55365	9.25514	9.62211	8.66176	8.71801	9.73398	9.68178	9.42978	8.80126	8.39635	9.09607	10.4469	10.3135	10.5073	9.99093	9.90727	9.94983	10.2064	10.486	10.2495	10.2873	10.4685	10.518	10.3575	10.1774	10.5336	1.12822	2.58172e-10	1.16961e-08
201023_at	TAF7	9.09676	9.26435	9.20457	9.74599	8.54954	9.25027	9.34247	8.79736	8.52145	9.41189	9.85921	9.2351	8.95334	8.34446	8.8833	10.2506	10.3275	10.6396	10.0701	9.8642	10.0374	10.0535	10.8335	10.176	10.2382	10.8023	10.6154	10.4574	10.2733	10.5047	1.24558	6.40115e-11	3.82332e-09
217779_s_at	PNRC2	9.27724	9.38485	9.08421	9.63182	8.57044	9.11704	9.71066	8.92401	9.05619	9.56809	9.42434	9.33654	8.86653	8.48863	9.23202	10.2143	10.0557	10.1001	10.057	9.6575	9.8387	10.0708	10.4173	10.2113	10.1613	10.6049	10.474	10.4706	10.2087	10.5766	1.02974	1.75928e-10	8.40997e-09
201012_at	ANXA1	9.10615	8.55109	8.47684	9.50714	8.41849	9.02834	8.9	8.48178	8.2769	8.88075	9.37784	9.47111	8.90241	8.2454	8.75667	10.6247	9.93303	10.6189	9.96746	9.84431	9.82671	10.6255	10.67	10.4564	10.3362	11.376	11.2587	11.25	10.1582	11.0971	1.71082	1.6486e-11	1.31736e-09
225413_at	USMG5	9.34719	9.07182	8.89347	9.44117	8.68721	8.98395	9.01081	8.95927	8.46349	8.84282	8.81499	8.83696	8.71723	8.38804	8.68263	10.4864	10.0707	10.6242	10.3051	10.1615	9.88366	10.6264	10.7182	10.238	10.3776	10.8829	10.838	10.8732	10.0627	10.7147	1.58149	1.37038e-15	1.0233e-12
218067_s_at	ARGLU1	9.04377	9.24866	9.05306	10.2432	8.34455	9.05218	9.61412	8.80187	8.58581	9.34246	9.25259	9.02568	8.77644	8.09271	9.06388	10.1862	10.2127	10.7459	10.1322	9.56439	9.82112	10.0419	10.7465	10.2768	9.82783	10.5864	10.4988	10.5188	10.1723	10.45	1.21606	5.16559e-09	1.30985e-07
200037_s_at	CBX3	9.28813	9.17587	9.06404	9.73573	8.69828	9.12264	9.42445	8.83511	8.71347	8.87836	9.28259	9.15407	8.86861	8.09478	8.76995	10.3913	10.0709	10.4734	10.0027	9.64483	9.67417	10.2191	10.4545	10.2064	9.84487	10.6629	10.3988	10.5982	10.3284	10.4051	1.21797	3.90201e-11	2.60796e-09
202090_s_at	UQCR11	9.17593	8.80635	8.78597	9.31983	9.48234	9.07833	8.74744	9.33993	8.57807	8.12603	9.04149	9.15199	8.773	9.09484	8.49874	10.4466	9.94766	10.4389	10.3541	10.1017	9.87065	10.463	10.3328	10.1788	9.84211	10.256	10.4162	10.6796	10.3829	10.0521	1.31752	2.37595e-13	4.43545e-11
202741_at	PRKACB	9.02643	9.0235	8.69886	9.75817	8.71562	9.05991	9.79833	9.06065	8.72349	9.10628	8.78581	9.24712	8.75996	8.24617	8.59921	10.0437	10.1092	10.1664	10.4446	9.60295	9.99467	10.2971	10.3164	10.3791	9.89032	10.5987	10.4526	10.3975	10.1372	10.2007	1.22811	1.612e-11	1.29769e-09
228332_s_at	C11orf31	9.46617	9.38895	9.11191	9.30487	8.96585	9.3371	9.31515	9.39033	8.59749	8.9318	8.66905	9.02074	8.81579	8.5027	8.93432	10.1759	9.72602	10.0648	10.2041	9.66683	10.1661	10.0389	10.2813	10.0997	9.98194	10.4005	10.2999	10.2602	9.99376	10.371	1.06525	1.36621e-12	1.81546e-10
208737_at	ATP6V1G1	9.30947	9.12491	9.02166	9.75097	8.92369	9.56415	8.86726	9.04522	8.48522	8.79677	9.34986	9.15041	9.05074	8.48977	8.86341	10.166	9.70564	10.2348	10.192	9.66915	9.99119	9.82167	10.1964	9.74633	9.98534	10.3408	10.4808	10.5197	9.94921	10.5234	1.04859	1.65153e-10	7.96522e-09
204774_at	EVI2A	8.45972	8.14767	8.65766	8.80646	7.99102	8.82584	8.61979	7.96015	7.8586	8.77544	10.1339	9.06362	7.63882	7.58324	8.01397	10.8416	10.2947	10.909	10.0291	9.84175	9.85867	10.3579	10.9578	10.3077	10.3992	11.0345	10.8402	10.6142	10.3529	11.2134	2.08779	5.78972e-12	5.76993e-10
200002_at	RPL35	8.86396	8.73434	8.24825	9.75712	8.45651	8.79013	8.55008	8.75151	7.8016	8.46974	8.4593	8.45975	8.21794	8.10698	8.08617	10.2666	9.73798	10.2717	10.4882	9.93718	10.0294	10.4102	10.7612	10.2011	10.4608	11.0129	10.8869	10.9122	10.3683	10.3679	1.89061	3.16058e-14	9.24897e-12
208870_x_at	ATP5C1	9.22712	8.70898	8.65076	9.26283	8.93627	9.00353	8.95369	9.06	8.22828	8.90329	8.9825	9.3232	8.67535	8.47321	8.40534	10.1306	9.55258	10.2887	9.97318	9.69829	9.74071	10.115	10.2497	10.0512	9.79038	10.3708	10.4658	10.2797	9.96459	10.2493	1.20842	8.09802e-13	1.2094e-10
210260_s_at	TNFAIP8	9.16757	9.2568	8.95119	9.883	8.11508	8.80361	9.34494	8.57352	8.41677	9.35629	9.00215	8.97179	8.72853	8.04151	8.72601	10.0823	9.87465	9.85151	9.59438	9.16844	9.67294	9.87155	10.2853	9.94573	9.7046	10.3782	10.1198	10.1944	10.011	10.3472	1.05088	3.45586e-08	6.53594e-07
226227_x_at	ZFAS1	8.96138	8.625	8.62672	8.93114	8.57828	8.39154	8.44602	8.50067	8.42812	9.01258	9.00123	8.67762	8.82003	8.50112	8.70273	9.99862	9.42905	10.049	9.90492	9.6718	9.24833	9.86621	10.3573	9.93656	10.0791	10.6055	10.426	10.5182	9.92923	9.95654	1.31814	1.99207e-13	3.83083e-11
214470_at	KLRB1	8.13541	8.28435	8.33559	9.32026	7.67483	8.5478	9.14754	8.68469	8.39396	8.4927	8.93475	8.72142	8.74782	8.38142	8.27802	8.69481	9.63534	10.3144	10.1472	8.97746	9.8277	10.5054	10.2988	10.5427	9.90157	11.0437	10.6023	10.8451	10.5691	9.79078	1.57439	2.4604e-09	7.01976e-08
210532_s_at	C14orf2	8.54247	8.13056	8.01417	8.93037	8.50912	8.3215	8.36041	8.45264	7.69381	7.69842	8.77455	8.45025	8.08828	7.71803	7.85301	10.5293	9.80576	10.5214	10.0687	10.0688	9.54729	10.5007	10.6921	10.0362	10.1298	10.6737	10.8578	10.898	10.1747	10.6168	2.10555	5.17229e-16	4.66692e-13
223809_at	RGS18	8.23398	8.45949	8.56026	8.54878	7.84506	8.52172	8.68315	7.65427	8.02375	8.52358	9.82667	8.94841	7.7632	7.59978	7.61288	10.4894	10.2594	10.7311	9.64387	9.69158	9.6922	10.2789	10.0435	9.89205	10.2885	10.5846	10.4121	9.73169	10.3571	10.8749	1.87773	8.82394e-12	7.99508e-10
223070_at	SELK	8.75208	8.34752	8.35174	8.96422	9.31361	8.47458	8.51099	8.87141	8.58898	8.36426	9.07136	8.85403	8.46329	8.56908	8.69277	9.85834	9.5983	9.85352	9.85973	9.97778	9.1747	9.97853	10.0846	9.79522	9.63687	10.145	9.93255	9.75084	9.72156	9.616	1.11958	2.86725e-13	5.05266e-11
203804_s_at	LUC7L3	8.82106	8.96647	8.80808	9.32829	7.93398	8.49178	9.154	8.42334	8.60699	8.90041	8.69444	8.64022	8.41224	7.94716	8.8263	9.64112	9.70008	9.87847	9.62963	9.23709	9.27405	9.58066	10.0867	9.78766	9.39131	10.0403	9.96314	10.0827	9.76278	9.82743	1.06189	3.12515e-10	1.36165e-08
202076_at	BIRC2	8.71561	8.69434	8.66834	9.04448	8.0207	8.86813	9.16368	8.14098	8.24344	9.04046	9.01114	8.77964	8.41107	7.58324	8.73859	9.59352	9.49236	9.90738	9.40573	9.30885	9.46708	9.75485	10.2143	9.97223	9.58191	10.2484	10.2191	9.86281	9.38455	10.2944	1.17224	1.65918e-09	5.12547e-08
232024_at	GIMAP2	8.4762	8.5564	8.42985	8.96688	7.98572	8.95099	8.79913	8.42451	7.9978	8.4997	8.41999	8.71826	8.18332	7.76423	8.48254	9.81616	9.66593	10.1163	9.70582	9.32431	9.88545	9.91173	10.1737	9.73651	9.39289	10.3783	10.1552	10.1115	10.0102	10.5154	1.48293	1.2805e-13	2.74546e-11
205950_s_at	CA1	8.76945	7.75865	7.87662	8.76826	10.3959	8.30783	8.04015	9.46232	8.77415	7.28963	8.80164	9.38303	9.39511	8.97343	7.84749	9.57739	9.86537	9.85832	9.85349	10.5897	8.88695	9.88345	10.7742	10.6513	8.80469	9.81713	9.80431	10.2939	9.19754	7.64725	1.04408	0.000873129	0.00421331
200818_at	ATP5O	9.15109	8.68783	8.39497	9.02424	8.45599	8.5501	8.43725	8.46806	8.10734	8.71237	8.44967	8.61244	8.44748	8.0979	8.26978	9.87424	9.35881	9.82047	9.78065	9.42661	9.31776	9.67022	9.99231	9.79466	9.92493	10.3194	10.1565	10.3419	9.63369	9.8046	1.29001	1.999e-13	3.83083e-11
205488_at	GZMA	7.81793	8.1335	8.26196	9.29065	7.62802	8.56763	9.33253	8.51756	8.1721	8.73277	8.48043	8.92446	8.36954	7.81982	8.08126	8.43041	9.41548	10.3289	9.95625	8.64911	9.50859	10.2456	9.79875	10.2858	10.3085	10.0144	10.7079	10.3517	10.166	10.0341	1.47143	2.95013e-08	5.69088e-07
212530_at	NEK7	8.62692	9.01901	8.85637	9.18986	7.98484	8.41225	8.9995	7.8552	8.21011	9.31786	9.11677	8.77739	8.20493	7.66986	8.53665	9.84533	9.85299	9.96503	9.28012	9.24869	9.13235	9.45359	9.71928	9.53745	9.37459	9.89781	9.78423	9.51127	9.62766	9.8412	1.01961	4.89384e-08	8.76559e-07
206666_at	GZMK	7.8018	8.7037	8.40668	9.30591	7.79441	8.64583	9.19205	8.50516	8.22943	8.48478	8.47797	8.75598	8.17462	8.62521	8.34805	8.6504	9.51365	9.78554	9.77014	8.52552	9.68676	10.0535	9.28606	10.0109	9.42347	10.3165	10.0212	9.95371	10.271	10.0595	1.19176	5.29126e-08	9.34602e-07
200934_at	DEK	8.61349	8.58684	8.6401	8.88979	7.67504	8.58281	8.99936	7.86673	8.15632	8.74711	8.74058	8.81147	8.29463	7.7255	8.56851	9.68196	9.63755	9.75111	9.46437	9.20191	9.34769	9.64573	9.81584	9.69084	9.47641	10.0092	10.0395	9.8439	9.67471	10.1665	1.2366	2.45428e-11	1.80773e-09
219672_at	AHSP	8.74939	7.75893	8.01129	8.59348	9.96229	8.30828	7.90933	9.6484	8.66104	7.26803	8.67552	8.72671	9.24135	9.08693	7.84127	9.53792	9.34996	10.0902	9.69926	10.3451	8.87252	9.56937	10.6567	10.1872	8.78656	9.1281	9.32984	10.4035	9.41288	8.49611	1.0282	0.000162711	0.000987805
223716_s_at	ZRANB2	8.5287	8.7691	8.48747	9.59861	7.91907	8.66193	8.9631	8.04186	8.00724	8.73666	8.61014	8.57828	8.14611	7.55217	8.20109	9.55949	9.54896	9.99668	9.58083	9.02375	9.54124	9.58087	9.97711	9.67314	9.43499	10.1755	9.9345	9.78506	9.63122	9.87106	1.23419	6.86781e-10	2.58648e-08
202194_at	TMED5	8.44304	8.83592	8.60523	9.10464	7.7728	8.58678	8.86413	7.77238	8.1988	9.00274	8.66462	8.94691	8.22875	7.84219	8.41231	9.65933	9.52939	9.83891	9.34996	9.18578	9.50612	9.36696	9.66291	9.6125	9.06397	9.71144	9.9783	9.73083	9.48335	10.0673	1.09772	1.29464e-09	4.21584e-08
201922_at	NSA2	8.80299	8.89301	8.37563	8.83784	7.95067	8.41485	8.70875	8.4118	8.14596	8.89248	8.21868	8.69339	8.23543	8.0866	8.55639	9.59686	9.48209	9.3505	9.52791	8.90257	9.15282	9.43383	9.76668	9.5224	9.75902	10.0537	9.77451	9.83821	9.45432	9.79721	1.07921	1.91663e-11	1.49297e-09
229390_at	FAM26F	8.1174	8.67295	8.28646	8.29035	8.03455	9.78207	8.59197	8.77157	7.69065	8.95126	8.42339	8.66514	7.87696	8.03392	9.2164	9.39614	9.35225	9.50476	9.18193	8.7739	9.99313	9.71162	10.2512	8.93453	9.66383	9.89341	9.73573	8.99749	9.32837	10.3451	1.04389	1.68512e-06	1.83189e-05
224779_s_at	FAM96A	8.53729	8.30251	8.30731	8.56974	7.85415	8.50876	8.44195	8.15196	7.8788	8.38446	8.57152	8.64941	8.05041	7.78298	8.18245	9.99804	9.41025	9.80436	9.34997	9.10078	9.33684	9.59269	9.81272	9.45735	9.35107	10.1441	10.0701	9.85403	9.57252	10.1085	1.38597	5.56683e-14	1.38563e-11
200043_at	ERH	8.77702	8.26942	8.06488	9.33871	8.07817	8.33877	8.28304	8.41779	7.77636	8.11967	8.23619	8.4184	8.14291	7.80634	8.01777	9.72611	9.30301	9.7886	9.5673	9.33299	9.21333	9.81509	9.97231	9.43165	9.59241	9.88824	9.84519	9.99749	9.54151	9.87419	1.38693	2.537e-13	4.61671e-11
201603_at	PPP1R12A	8.33068	8.62712	8.56477	9.14044	7.69157	8.49602	8.9001	7.73103	7.90518	8.78746	8.98921	8.60984	8.19866	7.31691	8.3738	9.40394	9.45437	9.75689	9.30109	9.11819	9.21335	9.31644	9.78779	9.40931	9.43364	9.78136	10.036	9.6003	9.17541	9.75626	1.12544	9.46702e-09	2.17363e-07
218200_s_at	NDUFB2	8.68244	8.30832	8.10851	8.98772	8.06609	8.65583	8.44177	8.51593	7.8123	8.05849	8.21145	8.4758	8.33362	8.05252	8.18359	9.56914	9.02707	9.51767	9.66756	9.05404	9.17297	9.62103	9.76668	9.35956	9.33376	9.86049	10.0164	9.8878	9.43923	9.81999	1.2146	1.46467e-12	1.93399e-10
217773_s_at	NDUFA4	8.23946	7.70337	7.86203	8.79046	8.1147	8.27352	8.08415	8.23448	7.42319	7.67424	8.17536	8.17426	7.71745	7.6161	7.46368	9.96115	9.35199	10.0584	9.75654	9.52509	9.4314	10.0163	10.0958	9.78896	9.72996	10.331	10.2181	10.3264	9.73212	10.0524	1.92195	1.26556e-16	2.10814e-13
200826_at	SNRPD2	8.47965	8.17243	7.96515	9.008	8.1354	8.34237	8.22334	8.45139	7.40489	8.09307	7.99741	8.07698	7.73843	7.81055	7.95149	9.68397	9.15618	9.57485	9.90087	9.4204	9.24382	9.88431	10.0933	9.63417	9.58086	10.2734	10.133	10.2838	9.42023	9.75181	1.61229	7.24434e-14	1.68684e-11
208808_s_at	HMGB2	8.64481	8.62592	8.61897	8.76475	7.7878	8.02342	8.44927	7.5939	7.61496	8.68814	9.07888	8.37075	7.92587	7.36296	8.16703	10.0395	9.53642	10.0749	9.12329	8.87969	8.78878	9.57797	9.75312	9.10846	9.52675	10.1552	10.1093	9.62701	9.42941	10.1551	1.3445	5.86906e-09	1.45751e-07
228071_at	GIMAP7	8.93805	8.78381	8.6233	8.73815	8.70271	8.33708	8.42201	8.41093	7.98492	8.29242	8.27163	8.17938	8.03643	7.54136	8.32686	9.84694	9.71479	10.0731	9.27929	9.10751	8.84683	9.50161	9.64013	9.10819	9.04166	9.93891	9.29019	9.44546	9.31827	9.84439	1.09388	9.44306e-10	3.2958e-08
213168_at	SP3	8.3288	8.74294	8.69342	8.92457	7.7989	8.44841	8.74017	7.85371	7.97203	8.88467	8.81937	8.51789	7.97415	7.58852	8.15564	9.68566	9.392	9.71277	9.00065	9.06518	9.09402	9.36962	9.72769	9.37894	9.34587	9.74314	9.75115	9.45345	9.40614	9.89049	1.1049	1.10128e-09	3.70414e-08
212368_at	ZNF292	8.13616	8.45325	8.29181	8.82413	7.83414	8.48193	8.68811	8.07202	7.98509	8.95013	8.71914	8.335	7.91845	7.51474	7.90303	9.4512	9.44467	9.76352	9.79978	9.13268	9.28587	9.38181	9.69334	9.73179	9.28856	9.692	10.0042	9.89575	9.35705	9.41745	1.28217	6.4653e-12	6.33511e-10
214467_at	GPR65	8.31473	8.06938	8.17829	8.67039	7.62173	8.60474	8.63167	7.973	8.107	8.45984	9.01106	8.48556	7.96995	7.40552	7.99423	9.38623	9.26206	9.71325	9.48355	8.93397	9.32458	9.84842	10.0417	9.67284	9.27883	10.0786	9.77778	9.64551	9.34482	10.064	1.35727	2.30775e-11	1.72325e-09
238619_at	RP11-138A9.1	9.28359	9.75951	9.54338	9.93067	9.33417	9.5119	9.49358	9.39776	9.69696	9.56382	9.67384	8.71707	9.69315	9.207	9.65203	7.89296	8.11839	7.78146	8.66029	8.17031	9.02184	7.94943	7.9592	8.77447	9.24716	7.88752	8.32949	8.67538	8.10659	8.27082	-1.17421	4.85148e-10	1.92768e-08
201238_s_at	CAPZA2	8.2111	8.30483	8.33262	8.86358	7.79317	8.37919	8.23675	7.62762	7.62276	8.71947	8.90526	8.65746	7.65616	7.37744	7.77128	10.0092	9.79061	10.0005	9.13747	9.38214	9.16267	9.58594	9.8234	9.16743	9.53452	9.92095	9.99323	9.53825	9.39668	9.98481	1.46461	3.15722e-11	2.21979e-09
225049_at	BLOC1S2	8.36087	8.30365	8.19523	8.60744	7.80829	8.14101	8.40166	7.80348	7.84904	8.42768	8.86257	8.42753	7.95613	7.66451	8.03365	9.8077	9.41378	9.67227	9.10165	9.22137	8.84606	9.60396	9.82874	9.30067	9.52847	10.0951	9.76988	9.73539	9.28285	9.84569	1.34739	1.14631e-12	1.60151e-10
217845_x_at	HIGD1A	8.42547	8.45836	8.31402	8.74108	8.06232	8.34337	8.51646	8.29685	8.14221	8.53728	8.37662	8.34789	8.28771	7.53885	8.33247	9.54354	9.37393	9.54815	9.07633	9.09541	9.01683	9.47894	9.5364	9.34841	9.29938	9.58316	9.62834	9.54202	9.38684	9.68313	1.09466	4.56956e-14	1.22165e-11
223087_at	ECHDC1	8.55576	8.32186	8.43804	8.40316	7.78277	8.29546	8.48376	8.13285	8.13094	8.368	8.52097	8.59713	8.03444	7.77815	8.01024	9.73787	9.34877	9.76682	9.18582	9.02538	8.85463	9.39811	9.48637	9.47583	9.1464	9.69696	9.52673	9.62581	9.45901	9.38129	1.15082	1.49421e-13	3.05256e-11
210907_s_at	PDCD10	7.77062	7.6546	7.69206	8.3549	7.7663	8.01351	8.25037	7.66949	7.35455	7.95083	8.73752	8.16505	7.60178	7.14388	7.44324	9.90381	9.58524	10.0768	9.41636	9.54305	9.08295	9.80513	10.2363	9.64745	9.54007	10.326	10.0861	10.0189	9.67511	10.221	1.97304	1.66647e-15	1.16411e-12
212795_at	KIAA1033	8.13262	8.322	8.20114	8.73325	7.56054	8.20029	8.64487	7.74713	7.74757	9.07322	8.69764	8.59482	7.94099	7.53651	8.41011	9.66455	9.36778	9.68119	8.89333	8.88226	8.96393	9.28063	9.75038	9.30063	9.31217	9.67417	9.75839	9.56034	9.18286	9.74782	1.16518	1.74062e-09	5.34655e-08
217256_x_at	RP3-507I15.1	8.28259	7.68106	7.67558	8.33145	8.00176	7.96421	7.76439	8.03312	7.56542	7.57668	8.15373	7.88401	7.91748	7.89836	7.81569	9.90631	9.53919	9.95593	9.41202	9.31383	8.6853	9.63214	10.1998	9.33822	9.60137	10.5978	10.2546	10.2353	9.75182	9.53352	1.82744	7.3167e-15	3.23353e-12
229460_at	FAM126B	8.13929	8.81372	8.57605	8.88528	7.80381	8.5845	8.29488	7.21443	7.7605	8.96941	9.09055	8.22593	7.97468	7.45923	8.57193	9.31526	9.84099	9.7677	8.88402	9.54342	9.07967	9.32174	9.59403	9.00419	9.41494	9.38463	9.34534	9.13314	8.899	9.57663	1.04937	1.81103e-07	2.65704e-06
218117_at	RBX1	8.03173	7.73322	7.79857	8.45867	8.49005	8.09046	8.01334	8.36619	7.70336	7.33389	8.39559	8.25496	7.99275	7.89021	7.58786	9.57105	9.28786	9.61797	9.36335	9.39674	9.00407	9.70879	9.93582	9.3915	9.21898	9.95282	9.84229	9.8232	9.51674	9.86793	1.55722	5.04608e-15	2.54123e-12
200084_at	C11orf58	8.43388	8.27734	7.95617	8.59491	7.64359	8.27982	8.51901	8.0433	7.83664	8.41491	8.34937	8.58647	8.03394	7.58687	8.03342	9.49582	9.22472	9.36131	9.15493	9.0228	9.0256	9.51325	9.46577	9.21779	9.11237	9.80223	9.61664	9.62451	9.43479	9.62949	1.20749	3.41807e-13	5.92147e-11
206790_s_at	NDUFB1	8.1367	8.1077	7.63278	8.65683	7.77529	7.80564	8.0273	7.78598	7.98249	7.91472	8.16867	8.01144	7.97791	7.22385	7.80818	9.77422	9.23145	9.7161	9.49358	9.40356	8.60744	9.61848	10.0923	9.40914	9.54824	10.1144	10.0826	10.1726	9.15817	9.65731	1.67094	5.36907e-14	1.35194e-11
201317_s_at	PSMA2	8.32646	8.1018	7.96484	8.46906	7.71464	8.28766	7.99068	8.11442	7.60521	7.89898	8.22446	8.18182	7.87777	7.51369	7.8828	9.63363	9.23412	9.6736	9.28275	9.11869	8.98811	9.57392	9.70972	9.38499	9.25975	9.75308	9.75138	9.8006	9.50184	9.78055	1.48616	2.22169e-16	3.07861e-13
223026_s_at	VPS29	8.11526	8.14804	8.11151	8.70674	8.01754	8.1951	8.34946	7.86351	7.69537	8.18026	8.40331	8.3222	8.14013	7.59174	8.00387	9.38733	8.96152	9.48374	9.04603	8.90654	8.85731	9.13382	9.55071	9.06564	9.16214	9.68933	9.89088	9.61449	9.20559	9.58621	1.17982	1.66431e-12	2.12004e-10
205849_s_at	UQCRB	7.90565	7.18433	7.25233	7.97026	7.83289	7.21531	7.3502	7.5703	7.34508	7.20845	7.98623	7.49757	7.59024	7.2554	7.3295	9.90149	9.62928	10.0603	9.3621	9.89413	8.18887	9.90897	10.624	9.25364	9.97748	10.7497	10.3757	11.0879	9.60821	10.1652	2.41955	4.17431e-14	1.15891e-11
208924_at	RNF11	7.90213	8.22773	8.28924	8.21622	7.96982	7.85273	8.47185	7.97189	7.97873	8.03114	8.53227	8.48696	7.87756	7.68682	7.93274	9.28349	9.4762	9.73871	8.70681	8.92839	8.69109	9.62917	9.48366	9.54352	8.99964	9.47438	9.39297	9.47823	9.38013	9.26114	1.20265	5.93447e-13	9.38036e-11
226236_at	LINC00493	8.63181	8.29431	8.15641	8.59573	7.96641	8.22755	8.19454	8.09173	7.74975	8.24058	8.16299	8.17534	8.11714	7.79316	7.97316	9.349	8.93782	9.12489	9.18078	8.78752	9.01136	9.29354	9.47716	9.0994	9.03131	9.54833	9.41641	9.45205	8.9953	9.35734	1.04611	8.65799e-14	1.91315e-11
221230_s_at	ARID4B	8.10608	8.298	8.24718	8.74791	7.40828	8.29558	8.43897	7.43523	7.65173	8.80134	8.60594	8.17555	7.92287	7.45145	8.32553	9.19266	9.21488	9.58082	8.72225	8.74036	8.78831	9.07583	9.5046	9.1001	9.2179	9.54758	9.48069	9.35676	9.00328	9.61001	1.08163	6.20982e-09	1.53509e-07
204115_at	GNG11	7.80876	7.79853	7.8241	7.27494	7.83899	7.98313	7.98068	8.07532	8.09247	7.51367	8.40098	8.31238	7.37474	8.16192	7.69046	9.34526	9.35835	9.92583	8.91039	8.91684	9.18968	9.94971	9.04912	9.74998	9.61469	9.51544	8.96226	8.82526	9.80749	9.83555	1.52165	3.92547e-13	6.58962e-11
209732_at	CLEC2B	7.02313	7.2274	7.40118	7.66631	6.9241	7.80031	7.53252	6.87895	6.69876	7.24761	8.82368	7.25638	7.08448	6.8126	7.09252	9.71024	9.65155	10.4617	9.12045	9.79055	9.01858	9.73356	10.7246	9.26377	10.0303	10.8649	10.8934	9.97545	9.27454	10.9979	2.66945	8.37172e-14	1.87258e-11
204780_s_at	FAS	7.98493	8.28971	8.30291	8.19306	7.60719	8.97966	8.18232	7.45018	7.749	8.39009	8.63735	8.21106	7.93073	7.40333	8.37713	9.2778	9.21208	9.53975	8.58517	8.80027	9.29807	9.00028	9.41864	9.08139	8.96652	9.30902	9.36616	8.99816	8.75926	9.4289	1.02352	4.49788e-09	1.15492e-07
225312_at	COMMD6	7.32027	7.01388	7.02463	7.96287	7.14508	7.25835	7.49471	7.225	6.58112	6.66645	7.80994	7.26741	7.15457	6.76987	6.83115	10.0147	9.55163	10.1339	9.95568	9.61398	8.95537	10.1216	10.6255	9.81345	9.94425	10.882	10.7604	10.7826	9.92678	10.1214	2.91187	4.20759e-18	2.41075e-14
223993_s_at	CNIH4	8.14916	7.79352	7.88974	8.6392	7.8812	8.4145	7.78544	7.77655	7.52706	8.05845	8.53672	8.15484	7.58308	7.2172	7.78625	9.60523	8.74806	9.67526	9.13285	9.11915	9.08808	9.31543	9.40473	9.11165	8.84133	9.60398	9.69376	9.44968	9.03394	9.59002	1.34802	2.81256e-12	3.15276e-10
209476_at	TMX1	8.07287	7.98308	7.96972	8.43194	7.33009	7.98313	8.23842	7.60624	7.67979	8.2207	8.24109	8.53855	7.71327	7.44562	7.96937	9.39141	9.11757	9.55159	9.15737	8.79461	8.671	9.30237	9.40728	9.1398	8.87058	9.65094	9.65063	9.53603	9.1428	9.64972	1.30732	2.21668e-12	2.62307e-10
201699_at	PSMC6	7.80627	7.72016	7.55578	8.23885	7.34728	7.88117	8.07738	7.42102	7.21172	7.86914	8.12828	8.06437	7.51449	7.01363	7.55234	9.65288	9.13143	9.53017	9.13224	8.96914	8.7185	9.53072	9.97029	9.57947	9.38858	10.1477	10.0597	9.79161	9.34074	10.0592	1.84003	2.17124e-14	6.91445e-12
244050_at	PTPLAD2	8.13574	8.04492	8.36805	8.28444	8.03075	8.13344	7.92584	7.67736	7.69033	8.2919	8.47658	8.43425	8.10764	7.75606	7.92835	9.26663	8.732	9.51159	8.97818	9.12353	8.92326	9.03696	9.08655	8.88597	8.88147	9.10438	9.46495	9.44405	8.89554	9.64277	1.04614	1.84745e-12	2.28609e-10
200915_x_at	KTN1	8.10668	8.14871	8.19873	8.32201	7.63364	8.11612	8.4969	7.70372	7.69996	8.21522	8.13005	8.37068	7.87703	7.47212	8.05785	9.14366	9.12464	9.35019	8.9138	8.68269	8.47339	9.23388	9.42791	9.0053	9.0471	9.53333	9.43284	9.62096	9.17006	9.5219	1.14215	8.95335e-12	8.07853e-10
202413_s_at	USP1	7.94019	8.1829	7.99025	8.58379	7.2587	8.25175	8.78747	7.58202	7.715	8.60772	8.27685	8.31861	7.83686	7.07197	7.90874	9.13363	9.06677	9.06839	8.96152	8.55687	8.81712	9.25383	9.40197	9.34052	9.05011	9.61223	9.56306	9.40138	9.05404	9.53291	1.16677	2.06596e-09	6.09514e-08
206584_at	LY96	7.35504	7.72117	7.67292	8.34416	7.53513	8.0013	7.12915	6.97724	7.03445	7.63621	8.65516	7.41698	7.05115	6.66164	7.13108	9.85064	9.62432	10.2049	9.40809	9.86672	8.99652	9.42259	10.0794	9.09855	9.66265	10.0062	10.0548	9.9456	9.08636	10.1351	2.20798	2.62856e-14	8.13165e-12
202467_s_at	COPS2	7.6362	7.6429	7.64617	8.23349	7.27159	7.83689	8.17234	7.45599	7.29877	7.88137	8.24075	8.22905	7.46073	7.19911	7.27579	9.47697	9.11433	9.48772	9.28095	8.98233	8.86107	9.5397	9.72293	9.45896	9.18234	9.93951	9.88149	9.6184	9.28345	9.7259	1.73833	4.2687e-15	2.35976e-12
211675_s_at	MDFIC	8.11761	8.16685	7.75479	8.93093	7.39424	8.09434	8.60182	7.87898	7.98743	8.30248	7.86597	8.31406	7.88159	7.37557	7.686	9.02375	8.97392	8.92599	9.22462	8.54469	9.06899	8.94389	9.20619	9.34106	9.04018	9.45405	9.3285	9.29261	9.15862	9.13226	1.08711	1.62223e-10	7.89425e-09
209492_x_at	ATP5I	8.64591	7.96616	7.8755	8.35614	8.0155	7.86995	7.65802	8.00912	7.72883	7.8284	8.05216	7.82661	7.85474	7.81625	7.87751	9.3326	8.86556	9.28675	9.22537	9.07941	8.4973	9.21705	9.29986	8.7496	9.17256	9.48317	9.39322	9.71123	8.95719	9.24083	1.20873	1.38601e-13	2.85847e-11
216505_x_at	RPS10L	8.19677	8.08034	7.76994	8.48418	8.06389	7.98427	7.92081	8.10881	7.47937	7.86966	7.88499	7.8645	7.43645	7.71668	7.51015	9.33832	9.09645	9.30372	9.26988	9.08604	8.84439	9.25218	9.24499	9.10552	8.9849	9.40841	9.18514	9.47716	9.23303	8.89159	1.29006	4.43386e-16	4.36433e-13
218589_at	LPAR6	7.85321	7.68364	7.35053	8.21193	7.57874	8.02793	7.84646	7.60581	7.18051	7.77275	7.97286	8.21184	7.39503	6.95675	7.96247	9.29481	9.01179	9.63523	9.00934	8.70463	8.94252	9.45587	9.72217	9.34944	8.87351	9.84159	9.76652	9.32511	8.96006	10.1194	1.62677	4.47409e-13	7.33988e-11
209274_s_at	ISCA1	7.97412	8.15406	8.00034	8.21667	7.72665	7.91286	8.50583	7.86937	8.09771	8.12185	7.89105	8.20389	8.04129	7.48151	7.69725	8.86817	8.90836	9.14212	8.80912	8.69368	8.63013	9.64352	9.17241	9.58422	8.80861	9.05133	9.09832	9.05698	8.89741	8.87824	1.02321	4.62163e-12	4.74319e-10
224793_s_at	TGFBR1	7.86878	8.25409	8.20953	8.39629	7.42225	7.90225	8.50496	7.29579	7.58929	8.51184	8.45089	8.15657	7.81992	7.09773	7.79856	9.09423	9.03626	9.26148	8.84607	8.68762	8.68677	9.07213	9.11118	8.76765	8.78867	9.09673	9.14076	9.10324	8.86383	9.24213	1.03467	1.38167e-09	4.43261e-08
212592_at	IGJ	8.18681	8.52897	9.36659	8.0373	8.33864	7.1437	7.87037	7.46615	6.75591	7.58786	7.27285	7.50844	8.35691	7.15253	7.71403	8.75401	9.26562	10.1054	8.63275	10.5612	8.24205	8.50114	8.80827	7.80717	8.24404	9.56048	9.05809	11.2462	8.58625	9.23381	1.28796	7.44288e-05	0.000498225
203396_at	PSMA4	7.92492	7.31881	7.59798	7.84389	7.56625	7.99765	7.76528	7.57743	7.162	7.65548	8.01165	7.71319	7.44568	7.13534	7.76666	9.29309	8.88256	9.5594	8.9134	8.78465	8.58116	9.34442	9.77942	8.96026	9.18353	9.54639	9.71766	9.5245	8.99981	9.9432	1.63542	1.5764e-14	5.59623e-12
217870_s_at	CMPK1	7.74356	8.02703	8.00282	8.35907	7.10518	7.75536	8.53038	7.5107	7.73412	8.32821	7.81198	8.38705	7.80029	6.96243	7.69514	8.90033	8.83959	9.09433	8.79737	8.56135	8.61904	9.1921	9.03141	9.1809	9.06594	9.49817	9.28464	9.35869	9.12151	9.13881	1.19539	1.61243e-10	7.88197e-09
201472_at	VBP1	7.86197	7.82095	7.75437	8.27779	7.31092	7.86001	8.03019	7.53499	7.35436	7.88729	8.23364	8.05024	7.70189	7.14001	7.40339	9.25334	8.99448	9.23151	8.99464	8.74707	8.6596	9.18242	9.39211	9.11944	9.0056	9.59005	9.35276	9.34107	9.02036	9.29481	1.39715	1.84425e-14	6.19739e-12
233268_s_at	CHURC1	8.26582	7.96785	8.0977	9.04125	7.79937	7.61173	7.62843	7.90062	7.95368	7.78226	8.18911	8.062	7.4993	7.43846	7.72477	9.06396	8.83136	9.03511	9.12245	8.71389	8.3673	8.7617	9.02002	8.89231	8.37514	9.12404	9.4044	9.11307	8.90321	9.32258	1.00588	2.41617e-09	6.93008e-08
226529_at	TMEM106B	7.92744	8.07892	7.68143	8.61711	7.39798	7.98053	8.51851	7.78133	7.73314	8.11447	8.22149	7.86142	7.64109	7.32962	7.65825	8.8501	8.88757	8.7806	8.91412	8.43802	8.84166	8.94953	9.21473	9.06774	8.59726	9.38984	8.99122	9.30281	8.9622	9.05292	1.04651	8.83995e-11	4.90844e-09
226109_at	C21orf91	7.75055	8.06267	7.93378	8.27218	7.47147	8.11783	8.44679	7.74638	7.41108	8.18946	8.42756	7.99891	7.74461	7.00132	7.96981	8.95448	8.93202	9.07583	8.78856	8.45675	8.44411	9.12044	9.04519	8.74286	8.57316	9.56031	9.22644	9.05925	8.73991	9.38393	1.03726	2.63627e-09	7.43878e-08
226110_at	PTAR1	7.89407	7.99513	7.86945	8.55713	7.54989	7.97213	8.35508	7.461	7.35397	8.11462	8.19485	7.97146	7.66642	7.15337	7.72383	8.8358	9.01053	9.31567	8.88347	8.42206	8.65441	9.02906	9.30152	9.03076	8.69519	9.2594	9.1692	9.14271	8.73721	9.25604	1.12737	5.32685e-11	3.38278e-09
203306_s_at	SLC35A1	8.06917	7.88784	7.81509	8.21908	7.33107	7.70568	8.04186	7.30327	7.42596	8.01867	7.97856	8.13094	7.64522	7.25158	7.74601	9.43299	8.69271	9.43882	8.74639	8.2299	8.39888	8.98697	9.32717	9.03959	8.97126	9.39315	9.55316	9.5721	8.85746	9.22103	1.28611	3.62031e-11	2.47495e-09
219356_s_at	CHMP5	7.52505	7.58166	7.61419	8.00856	7.23034	8.13553	7.6505	7.22432	7.16571	7.60685	8.30376	7.82468	7.42864	7.07979	8.28453	9.33165	8.86903	9.2885	8.57154	8.74848	9.07686	8.98914	9.47954	8.67007	8.92905	9.61492	9.45958	9.19315	8.84965	10.6899	1.5398	9.82472e-11	5.33219e-09
202673_at	DPM1	8.01794	7.9129	7.8447	8.15905	7.41388	7.83592	7.9854	7.32797	7.13585	7.94193	7.9875	7.94778	7.47482	7.0726	7.65993	9.13355	8.93377	9.46645	8.73088	8.60732	8.41407	9.09804	9.49492	8.87312	8.87021	9.58377	9.36998	9.2721	9.1423	9.51019	1.3855	1.52346e-12	1.99104e-10
201134_x_at	COX7C	7.73791	7.41716	7.19025	8.25929	7.64447	7.9109	7.64956	7.83833	7.28757	6.91795	7.69277	7.46966	7.16433	7.29409	7.24283	9.43407	8.81493	9.30313	9.33756	8.97849	8.63804	9.37481	9.7565	9.05082	9.21912	9.71126	9.63284	9.67004	9.17552	9.38768	1.78452	8.23858e-16	6.37166e-13
219069_at	ANKRD49	7.84083	7.88764	7.78252	8.2932	7.46092	7.77879	8.10688	7.68442	7.32843	7.81325	8.25116	7.91334	7.64121	7.27535	7.65679	8.95593	8.95792	9.21329	8.75778	8.65031	8.50708	8.99438	9.17223	9.04764	8.77146	9.504	9.30073	9.15613	8.82332	9.09056	1.21254	1.58677e-13	3.18163e-11
203011_at	IMPA1	7.8709	7.87959	7.71365	8.21825	7.32886	8.1772	8.38054	7.52024	7.527	8.11393	8.14058	8.1402	7.69924	7.26401	7.93694	8.76852	8.69053	8.95715	8.59368	8.38228	8.77058	8.96609	9.19212	9.04806	8.70965	9.16999	9.22877	9.02651	8.79167	9.29459	1.04527	4.89332e-11	3.14766e-09
218263_s_at	ZBED5	8.01369	8.1043	7.81822	8.42446	7.38466	7.95505	8.29967	7.51114	7.54362	8.04132	7.95076	7.85935	7.73519	7.08935	7.81996	8.93977	8.90544	9.11969	8.74207	8.32168	8.60655	8.83215	9.17647	8.81595	8.76191	9.29099	9.08064	9.10244	8.72206	9.18437	1.07009	3.4269e-11	2.37091e-09
205681_at	BCL2A1	7.53287	7.28479	7.45474	7.74497	7.16661	7.45973	6.92509	6.9662	6.77112	7.64142	8.83725	7.74898	6.94441	7.03874	7.10632	9.51088	9.22619	9.65507	8.45225	9.49406	8.55098	8.85862	9.76497	8.69225	9.63	9.74616	9.84167	9.37134	9.04463	10.3795	1.97302	5.30155e-12	5.36473e-10
224377_s_at	RAB18	8.08313	7.81057	8.00979	8.07884	7.457	7.6372	8.05418	7.28177	7.42945	7.92114	8.75023	8.0599	7.7634	7.47167	7.60479	9.1445	8.95863	9.09881	8.56648	8.47846	8.19716	8.82479	8.97723	8.62988	8.95932	9.30225	9.13388	9.08086	9.00899	9.01762	1.06439	3.38767e-10	1.45845e-08
201532_at	PSMA3	8.10691	7.68364	7.49241	8.17782	7.62095	8.03528	7.91388	7.60095	7.40397	7.80792	7.73691	7.86404	7.93983	7.27235	8.31149	8.81598	8.58212	9.11214	8.60744	8.63459	8.32901	8.85919	9.28121	8.71071	8.8166	9.4065	9.30213	9.12371	8.78502	9.38704	1.119	1.90558e-11	1.48972e-09
1552701_a_at	CARD16	7.99371	7.75859	7.5448	8.07841	7.2827	8.03634	7.45183	7.05464	7.21904	7.9418	8.14228	7.5774	7.48911	7.06541	7.99675	9.64014	8.57972	8.8255	8.14887	9.05257	8.58296	8.92543	9.325	8.43266	9.38861	9.62618	9.48289	9.30801	8.60107	10.0972	1.4256	6.97179e-10	2.6075e-08
203667_at	TBCA	8.15593	8.07485	7.89129	7.8124	7.38481	7.60224	7.85728	7.42781	7.34263	7.97013	7.65028	7.7909	7.55648	7.50535	7.86271	9.10486	8.52488	8.96031	8.70075	8.55749	8.2061	8.84864	9.54567	8.69633	8.79562	9.65133	9.46575	9.52667	8.8941	9.24173	1.25568	1.99171e-11	1.53139e-09
204559_s_at	LSM7	7.98212	7.76278	7.65136	8.63992	7.76982	7.97803	7.8091	8.04103	7.54556	7.83824	7.66796	7.82788	7.68611	7.49983	7.45556	8.67832	8.42746	8.75095	8.83894	8.57198	8.65745	8.87063	9.08222	8.59871	8.73115	9.23558	9.35218	9.27926	8.83223	8.9609	1.04751	7.24716e-12	7.03754e-10
217816_s_at	PCNP	7.77505	8.18032	7.80384	8.4096	7.24252	7.89144	8.13584	7.36175	7.28537	7.96189	8.10592	7.85367	7.4523	7.0786	7.59234	8.84517	8.99392	8.9903	8.72771	8.27731	8.5264	8.89864	9.03599	8.8336	8.70177	9.39138	9.15153	9.16033	8.89378	9.2027	1.16667	5.35199e-11	3.38881e-09
203316_s_at	SNRPE	7.92341	7.59891	7.36835	8.0952	7.35059	7.28988	7.53892	7.3175	7.2617	7.30363	7.63124	7.78214	7.45379	7.41121	7.38849	9.18301	8.6306	9.08358	8.81434	8.80636	8.22465	9.00236	9.50538	8.86013	8.88841	9.90809	9.5255	9.76419	8.99307	9.3062	1.58539	9.85232e-14	2.13352e-11
202298_at	NDUFA1	8.27619	7.84602	7.57079	8.39135	7.57874	7.5497	7.7338	7.48629	7.3233	7.81394	7.81242	7.82056	7.71008	7.40595	7.63022	9.0473	8.43563	8.94397	8.79208	8.61331	8.25091	8.87629	9.10876	8.62566	8.8043	9.2454	9.40028	9.32756	8.68432	8.96878	1.14501	7.66298e-12	7.27815e-10
201593_s_at	ZC3H15	8.05692	7.99084	7.84422	8.29839	7.55205	7.81039	8.04607	7.42427	7.19567	7.90364	8.02629	7.79733	7.55998	7.22389	7.31095	8.82903	8.63594	9.03355	8.99821	8.74395	8.13543	8.8476	8.76623	8.66095	8.74141	9.13534	9.26521	9.17397	8.57233	8.94778	1.0964	2.86232e-11	2.03893e-09
205644_s_at	SNRPG	7.82545	7.37304	7.2656	7.79006	7.33009	7.38333	7.37961	7.2448	7.12924	7.22738	7.34359	7.39431	7.14736	7.1149	7.22577	9.24548	8.78832	9.48336	9.04298	8.74656	8.31934	9.17734	9.63236	8.80146	9.02764	9.73558	9.8619	9.59846	8.78058	9.48269	1.83663	7.35995e-16	5.90295e-13
218011_at	UBL5	8.07323	7.98214	7.66459	8.23249	7.89751	7.76012	7.66409	7.82867	7.24424	7.65886	7.81126	7.69931	7.56087	7.42634	7.57651	9.00397	8.48729	8.9126	8.77423	8.72009	8.33104	8.73602	9.01608	8.48596	8.66325	9.00679	9.26216	9.14127	8.53514	8.72354	1.04795	8.63082e-13	1.27143e-10
223416_at	SF3B6	7.87148	7.65765	7.67357	8.20127	7.47361	7.88284	7.61392	7.3995	7.21447	7.57377	8.05666	7.73651	7.39752	7.11196	7.46935	9.16446	8.71025	9.01369	8.5619	8.70015	8.30278	8.91728	9.13818	8.5226	8.71954	9.28001	9.249	9.19527	8.74992	9.22532	1.27442	3.57712e-13	6.09941e-11
208716_s_at	TMCO1	7.58196	7.39155	7.46675	8.13516	7.20876	7.62895	7.77405	7.33744	7.14116	7.7844	7.94519	8.05866	7.44331	6.85189	7.30693	8.85524	8.53731	9.1678	8.72779	8.56327	8.53663	9.01372	9.15264	8.8205	8.68465	9.45066	9.37923	9.19468	8.80757	9.36162	1.41314	3.69006e-13	6.24283e-11
223310_x_at	PNPLA8	7.86417	7.78742	7.78819	8.08265	7.00676	7.70744	7.99098	7.42668	7.32957	8.19124	8.05382	8.05582	7.41852	7.14981	7.62203	9.10659	8.66642	8.99277	8.33817	8.3	8.27406	8.77205	8.99419	8.6511	8.63538	9.29952	9.18633	8.85098	8.6062	8.91283	1.0741	3.6243e-10	1.52693e-08
204215_at	TMEM243	7.88772	7.83082	7.65556	8.20224	7.38505	7.63602	7.89896	7.64745	7.32987	7.57968	7.6116	7.70577	7.50686	7.17264	7.38071	8.8063	8.66535	8.72769	8.74492	8.34385	8.60003	8.63664	9.06432	8.66982	8.49724	9.16131	8.99351	8.96349	8.78888	9.022	1.15029	1.86022e-14	6.19739e-12
200942_s_at	HSBP1	7.82373	7.64186	7.70806	8.04317	7.49683	7.71006	7.7223	7.27797	7.27275	7.91813	8.01254	8.01909	7.4326	7.32778	7.57018	9.02185	8.20276	8.77592	8.44762	8.43981	8.34542	8.90512	8.84044	8.4053	8.71163	9.20024	9.43467	8.90344	8.36547	8.99851	1.06808	6.40899e-11	3.82332e-09
222552_at	GOLT1B	7.67813	7.83779	7.58593	8.13062	7.28195	7.74549	8.2115	7.54663	7.55263	7.90114	7.56995	7.73371	7.28636	7.19288	7.51634	8.71458	8.53195	8.91166	8.5264	8.41024	8.4702	8.85007	8.87686	8.73482	8.47489	9.01755	8.88482	9.00871	8.68947	8.9992	1.08869	2.51665e-13	4.61671e-11
218738_s_at	RNF138	7.81103	7.96152	7.65147	8.24095	6.65312	7.70936	8.24831	7.19094	7.36464	8.08806	7.85678	7.87656	7.40702	6.72567	8.06089	8.86916	8.57625	8.68282	8.49321	8.07803	8.40729	8.62748	9.02463	8.66881	8.47463	9.08091	9.09207	8.67982	8.64258	9.31305	1.05763	3.55844e-08	6.71452e-07
220547_s_at	FAM35A	7.67612	7.75182	7.59131	8.1117	7.14617	7.7084	8.16437	7.40087	7.5436	7.96122	7.56739	8.06433	7.47346	6.91877	7.82144	8.50368	8.49649	8.71982	8.48141	8.19496	8.4133	8.62575	8.95476	9.1119	8.65649	8.94316	8.97081	8.77927	8.53204	9.13053	1.0409	1.07147e-10	5.63171e-09
202110_at	COX7B	6.9354	6.79461	6.89304	7.57889	7.16091	7.14781	7.01912	6.97752	6.60346	6.72421	7.72284	7.12958	6.87574	6.53379	6.73726	9.54749	8.83317	9.67526	8.93146	9.13273	8.38094	9.41406	9.72791	9.02274	9.18507	9.91625	10.0151	9.99221	9.14904	9.65413	2.38289	4.47935e-17	9.70002e-14
223239_at	GSKIP	7.54756	7.55827	7.3584	8.10373	7.01824	7.71547	7.89777	7.11148	7.07091	7.73652	7.8874	7.75654	7.27046	6.92143	7.17309	9.05098	8.75541	8.81187	8.80326	8.43094	8.47049	8.94639	9.236	8.68886	8.5719	9.19081	8.99852	9.07143	8.92862	9.10604	1.39562	9.51342e-14	2.08094e-11
201754_at	COX6C	7.34797	7.11744	7.09692	7.70581	6.97792	7.32723	7.32841	7.15815	6.64172	7.14424	7.31839	7.201	6.88422	6.52574	7.06178	8.94526	8.55305	9.26185	8.84479	8.82564	8.33055	9.30598	9.73329	8.85239	9.11197	9.88993	9.91364	9.70386	9.04136	9.72698	2.08024	1.88379e-15	1.2674e-12
218357_s_at	TIMM8B	7.53589	7.40942	7.38581	7.97812	7.5634	7.62914	7.68396	7.42251	7.04382	7.42516	7.76588	7.5069	7.26814	7.21133	7.18648	8.97878	8.42206	9.07519	8.62473	8.79669	8.19871	8.91753	9.04436	8.59626	8.72854	9.18804	9.1772	9.34736	8.6575	9.1055	1.3895	5.49844e-15	2.70611e-12
218303_x_at	KRCC1	7.55421	7.69417	7.55455	7.93766	6.85007	7.60312	7.79606	7.01374	6.95955	7.78581	8.06504	7.76075	7.33418	6.82087	7.40695	8.92504	8.8314	8.93422	8.56964	8.38249	8.27789	8.81508	9.16467	8.55727	8.61181	9.26901	9.08573	8.92379	8.8838	9.06749	1.34417	2.7349e-12	3.10075e-10
205173_x_at	CD58	7.56184	7.82752	7.84533	8.07405	7.10082	7.78434	7.71604	7.03323	7.09244	8.23654	8.15157	7.87702	7.50014	7.02424	7.45406	8.75556	8.62222	9.15871	8.4259	8.50224	8.19164	8.55048	8.85912	8.31868	8.5597	8.74744	8.99023	8.78465	8.56057	9.08717	1.05567	8.84044e-10	3.15387e-08
211734_s_at	FCER1A	7.99325	7.35203	7.42137	7.99536	7.58166	6.83942	7.9351	7.44043	6.73342	7.59288	7.69281	8.55045	6.92994	7.02796	6.88725	9.28326	8.67049	9.2874	8.47499	8.90287	8.08601	9.21431	8.03168	8.14487	8.88763	9.46242	9.22138	8.89947	9.21836	8.54576	1.35717	8.04995e-09	1.91352e-07
218351_at	COMMD8	7.26537	7.20208	7.21868	7.62021	7.20864	7.56121	7.59684	7.15699	6.86669	7.35747	7.84206	7.81861	7.11388	6.69355	7.00945	9.06834	8.8571	9.28718	8.57538	8.55671	8.31997	8.95514	9.4379	8.74871	8.82045	9.4089	9.3245	9.1509	8.86777	9.3825	1.68198	4.38704e-15	2.35976e-12
221505_at	ANP32E	7.60777	7.8125	7.51634	8.30677	6.79716	7.64596	8.22246	7.42323	7.31776	8.13258	7.63802	7.59183	7.53781	6.99642	7.42005	8.52494	8.58533	8.7601	8.59754	8.06003	8.20679	8.72354	8.95277	8.60442	8.69326	8.98469	9.00601	9.02283	8.68903	8.83618	1.08539	5.49204e-10	2.13903e-08
226006_at	PET100	7.65937	7.42084	7.52652	7.85884	7.62725	7.51222	7.33549	7.65135	7.31315	7.53595	7.56878	7.57287	7.3777	7.37289	7.30178	8.81312	8.22713	8.82142	8.57267	8.72468	8.23215	8.84445	8.98493	8.49899	8.7489	9.26275	9.22013	9.16892	8.41603	8.70201	1.24022	8.03607e-15	3.41218e-12
217971_at	LAMTOR3	7.71766	7.63327	7.6304	8.1256	7.04378	7.54603	7.77434	6.99643	6.87777	7.89888	8.17123	7.69867	7.29394	7.00505	7.26343	8.95304	8.47787	8.91858	8.43819	8.41586	8.24102	8.75162	8.9817	8.4195	8.67273	9.12284	9.0853	8.78694	8.56226	9.11703	1.21787	5.84096e-11	3.57305e-09
208787_at	MRPL3	7.75145	7.43096	7.36807	7.91157	7.06488	7.58826	7.75585	7.40156	7.00795	7.46344	7.43929	7.87328	7.31982	6.94391	7.13756	8.90821	8.59006	8.88611	8.58906	8.44053	8.40093	8.63622	8.98886	8.73844	8.56873	9.29033	9.14752	9.00808	8.674	8.91443	1.35491	1.24817e-14	4.58121e-12
201761_at	MTHFD2	7.7082	7.55141	7.59904	7.77591	7.19864	7.87923	7.98771	7.30787	7.27685	7.84309	7.55396	8.01803	7.57606	6.75803	7.85504	8.75772	8.20263	8.61049	8.27064	8.16589	8.67553	8.66266	8.696	8.46162	8.2775	8.79178	9.17523	8.73279	8.30738	9.22415	1.0082	8.96838e-10	3.18143e-08
221622_s_at	TMEM126B	7.32682	7.18844	7.29499	7.98518	7.08521	7.53082	7.63345	7.32842	7.10347	7.12536	7.62666	7.3823	7.17399	6.78136	7.49021	8.59128	8.3557	8.92457	8.58181	8.44443	8.39888	8.83322	9.27083	8.7495	8.6157	9.36692	9.26559	9.20513	8.71982	9.34504	1.50745	3.0473e-14	9.03963e-12
201955_at	CCNC	7.69644	7.71552	7.69926	7.98668	6.94048	7.56194	7.92023	7.46424	7.22264	7.79764	7.53403	7.75077	7.25064	6.75989	7.28636	8.75755	8.33937	8.73073	8.39975	8.37223	8.21182	8.59673	8.9664	8.69472	8.45401	9.1872	8.74772	9.00214	8.43424	8.88218	1.146	1.67072e-11	1.33013e-09
228999_at	CHD2	7.58933	7.73604	7.54475	8.16694	7.01289	7.56342	8.01334	7.15059	7.1656	7.86249	7.81739	7.42166	7.20267	6.87819	7.52094	8.48925	8.50307	8.87974	8.35149	8.16107	8.31395	8.62521	9.00985	8.6842	8.48995	9.10808	8.93378	8.78673	8.35403	9.00889	1.13687	7.38423e-11	4.23031e-09
202428_x_at	DBI	7.59453	7.21519	6.89336	7.82624	6.94234	7.23087	7.24478	7.30544	6.65789	7.21196	7.61562	7.47631	7.31969	6.8771	6.85798	8.80824	8.42525	9.06513	8.65509	8.48216	8.23937	8.96696	9.24961	8.49709	8.80482	9.50464	9.57815	9.55487	8.88902	9.35311	1.72028	6.65562e-14	1.60142e-11
201568_at	UQCRQ	7.77942	7.42798	7.3896	8.04272	7.38177	7.44676	7.24425	7.26826	6.79892	6.89425	7.41582	7.43765	7.37825	6.99983	7.18436	8.82893	8.23425	8.92196	8.80249	8.82375	8.3577	8.90871	8.90254	8.60096	8.58479	9.06974	9.3289	9.31573	8.56057	8.96465	1.47439	1.445e-14	5.21525e-12
202325_s_at	ATP5J	7.88029	7.53322	7.45997	7.99848	7.25522	7.43939	7.41943	7.139	7.0467	7.28366	7.53919	7.47176	7.31849	7.05044	7.20349	8.93637	8.48063	8.88668	8.45876	8.53939	7.96541	8.72564	8.79512	8.41442	8.46968	9.03565	9.02149	9.24309	8.63386	9.03244	1.30666	1.64988e-13	3.27781e-11
221211_s_at	MAP3K7CL	7.71075	7.90137	7.21058	6.96108	7.64843	7.79531	8.10589	7.46615	7.09439	7.12497	8.44771	7.40489	7.42711	7.18922	7.27363	9.02238	10.0405	8.49857	7.94196	8.90599	8.41101	9.3969	8.01941	7.56341	8.49117	8.37071	8.03608	8.21412	8.65719	8.61979	1.02851	3.77657e-06	3.68884e-05
222997_s_at	MRPS21	7.94635	7.55655	7.4678	7.92799	7.61617	7.45062	7.4531	7.66214	7.19751	7.40992	7.42955	7.42155	7.40824	7.24031	7.38326	8.62111	8.24656	8.65172	8.55747	8.18267	8.01179	8.48904	8.86544	8.37086	8.49473	8.85745	8.66766	8.78047	8.53912	8.68891	1.03026	7.10623e-14	1.68684e-11
220646_s_at	KLRF1	6.95237	7.27999	6.99128	7.90419	6.78521	7.32006	8.58546	7.46698	7.44782	8.00137	7.59188	7.86707	7.65662	7.06955	7.32323	7.18268	7.89144	8.23784	8.49675	7.49312	8.21455	9.12275	9.0443	8.86707	8.71491	8.40994	9.36661	9.6966	8.72571	8.58663	1.05386	1.19743e-05	0.000100718
213906_at	MYBL1	6.77295	7.29095	7.29818	8.58071	6.5261	7.27611	8.41557	7.24275	7.59009	8.27379	7.48952	8.00261	7.3443	6.74288	7.34801	7.2606	8.03485	8.84241	8.47429	7.33438	8.12431	8.9608	8.61375	9.25773	8.60374	9.0835	9.22004	9.0599	8.31591	8.49506	1.03245	3.41469e-05	0.000252545
222717_at	SDPR	7.2438	7.63698	7.69198	7.09208	7.02765	7.33743	7.78004	6.79176	7.4949	7.19846	7.81011	8.01183	7.09439	7.05147	6.98298	8.74677	9.33589	9.35511	8.12298	8.41415	8.22737	8.74026	8.04858	8.33885	8.93447	8.33835	8.33276	8.15259	9.12391	9.29366	1.28399	7.22279e-10	2.68745e-08
210116_at	SH2D1A	7.36471	7.49655	7.40405	7.99433	7.067	7.28962	8.13654	7.41033	7.14664	7.48623	7.42913	7.60684	7.3789	6.93291	7.47011	7.9815	8.39265	8.68825	8.32492	7.7137	8.31709	8.66992	8.65315	8.79273	8.34649	8.94872	9.05843	8.57786	8.61151	8.94996	1.0942	2.026e-10	9.45539e-09
203534_at	LSM1	7.55814	7.39909	7.38986	7.66987	7.47177	7.50262	7.33908	7.33987	7.22686	7.37446	7.64688	7.63589	7.45955	7.20412	7.48472	8.58329	8.30056	8.6563	8.30772	8.25542	8.04013	8.58996	8.60956	8.28665	8.37043	8.7715	8.8041	8.72078	8.4227	8.82535	1.05611	5.51012e-16	4.77287e-13
218095_s_at	TMEM165	7.56103	7.4527	7.51912	7.59686	7.15715	7.52808	7.62611	7.09499	7.26521	7.67677	7.59801	7.36199	7.18998	7.13287	7.35728	8.65034	8.34925	8.97939	8.12086	8.33707	8.12726	8.66237	8.81376	8.13526	8.1821	8.90824	8.90423	8.64364	8.28912	8.69229	1.1118	2.76547e-13	4.94928e-11
202001_s_at	NDUFA6	7.67606	7.35071	7.22203	7.42258	7.18518	7.39607	7.5847	7.21024	6.95978	7.03957	7.42715	7.41328	7.14664	7.15499	7.0957	8.63129	8.05699	8.6685	8.37151	8.35901	8.07258	8.94531	8.74656	8.4008	8.5504	8.86704	8.9931	8.99238	8.62302	8.85888	1.32351	2.20154e-15	1.40219e-12
220330_s_at	SAMSN1	7.47234	7.72154	7.59585	7.76342	6.84766	7.43773	7.61392	6.87052	7.00766	7.90532	7.60066	7.85764	7.16577	6.68047	7.29934	8.68818	8.41161	8.72263	8.2297	8.0409	8.17172	8.75679	8.57434	8.49007	8.33502	8.83736	8.71032	8.29128	8.29808	8.92878	1.1098	1.18839e-10	6.11271e-09
203651_at	ZFYVE16	7.29359	7.57121	7.59262	7.7876	6.97191	7.518	7.57412	6.77068	7.02694	8.00673	7.90357	7.47006	7.08327	6.68686	7.32055	8.63662	8.47764	8.99634	8.22262	8.33115	8.12074	8.36625	8.74463	8.31212	8.59748	8.69603	8.80233	8.54548	8.17597	8.64133	1.13927	5.38203e-11	3.3979e-09
208864_s_at	TXN	7.80982	7.37945	7.53196	7.72609	7.22754	7.22538	7.12196	6.91754	6.8463	7.64997	7.85457	7.33195	7.45705	6.80269	7.14081	8.83313	8.24402	8.88978	8.25558	8.35002	7.70358	8.57379	8.65721	8.19226	8.61479	8.67695	9.06115	8.72979	8.28884	8.82212	1.19133	4.0609e-11	2.69751e-09
217915_s_at	RSL24D1	6.68306	6.80098	6.73234	7.38394	6.63121	6.89958	7.12607	6.79176	6.47543	6.79739	7.48784	7.3281	6.6075	6.22323	6.55809	9.25491	8.69952	9.07134	8.43715	8.56585	7.89166	9.09867	9.47008	8.56337	8.66799	9.67845	9.63215	9.34741	8.9819	9.3539	2.14585	4.46781e-15	2.35976e-12
225260_s_at	MRPL32	7.52654	7.50802	7.31267	7.72915	7.25608	7.47416	7.4804	7.26372	7.0619	7.39579	7.38933	7.25113	7.1615	7.036	7.17242	8.37239	8.26545	8.62352	8.45647	8.11905	7.91083	8.40537	8.90215	8.35324	8.24037	8.92665	8.70473	8.6365	8.18675	8.72989	1.12097	5.1109e-14	1.31758e-11
211758_x_at	TXNDC9	7.08891	7.15347	7.10666	7.59499	6.94168	7.30251	7.56627	7.03134	6.92977	7.36685	7.53595	7.40701	6.9672	6.53694	6.99561	8.7009	8.32386	8.70454	8.523	8.33918	8.20106	8.84736	8.85313	8.50264	8.49858	8.96302	8.85461	8.69155	8.37663	8.94268	1.45317	4.67437e-16	4.40102e-13
218005_at	ZNF22	7.31048	7.38408	7.21897	7.74964	7.11004	7.58505	7.81131	7.29739	6.88394	7.44874	7.49544	7.53353	7.19377	6.8413	7.05054	8.33993	8.18032	8.5933	8.24413	7.89027	8.17404	8.63084	8.65296	8.38539	8.22401	9.02539	8.77019	8.54518	8.45821	8.65275	1.12351	2.04536e-12	2.47443e-10
211747_s_at	LSM5	7.68039	7.47889	7.16355	7.48205	6.9287	7.37277	7.37372	7.26855	6.93491	7.04745	7.05663	7.16991	7.15167	6.99535	7.22405	8.50913	8.25673	8.69315	8.29084	8.23799	7.91922	8.54555	8.97614	8.29285	8.29038	9.27014	8.83229	8.99259	8.46587	8.64975	1.32627	7.23946e-14	1.68684e-11
203371_s_at	NDUFB3	7.29534	7.19548	7.08737	7.46894	7.23635	7.21531	6.8731	6.96245	6.50624	6.96564	7.59545	7.06424	6.85543	6.91995	6.86571	8.68699	8.6192	8.81003	8.39103	9.04203	7.98705	8.82337	9.01599	8.16287	8.71285	8.96147	8.97257	8.90178	8.18875	9.03009	1.61327	1.41841e-15	1.02386e-12
209780_at	PHTF2	7.4175	7.56464	7.28408	7.81441	6.84753	7.43311	7.80588	6.99368	7.12881	7.66734	7.28862	7.55445	7.14937	6.49591	7.14072	8.27427	8.257	8.55454	8.07461	7.77511	8.12152	8.33564	8.59175	8.42308	8.28816	8.65825	8.58922	8.40753	8.33829	8.50903	1.0408	5.76047e-11	3.54384e-09
224511_s_at	TXNDC17	7.62265	7.20283	7.23821	7.61695	7.5912	7.41953	7.36429	7.16934	6.92784	7.1202	7.61362	7.12207	7.23116	7.18356	7.14219	8.52123	8.05334	8.50769	8.29171	8.20699	7.81356	8.25032	8.53058	8.0331	8.18849	8.62786	8.59659	8.57123	8.09471	8.50928	1.0154	2.18934e-13	4.15879e-11
224830_at	NUDT21	7.39933	7.50588	7.29776	7.87709	6.51112	7.35091	7.90227	6.78777	7.05423	7.76169	7.2781	7.55477	6.99222	6.40933	7.10104	8.42561	8.23251	8.45571	7.96572	7.77667	7.84104	8.33667	8.41347	8.26753	8.12849	8.65105	8.65536	8.46247	8.36851	8.69489	1.05948	4.33181e-09	1.11806e-07
231870_s_at	NMD3	7.25361	7.29795	7.10204	7.60117	7.02366	7.36937	7.61831	7.1994	6.97729	7.44561	7.22126	7.39371	6.98421	6.6179	7.17309	8.14603	8.09698	8.29485	8.28152	7.73373	7.99401	8.49817	8.61606	8.44769	8.36728	8.75677	8.61392	8.57594	8.07886	8.58635	1.12064	6.18497e-13	9.63566e-11
225290_at	ETNK1	7.44435	7.61679	7.43326	7.95803	6.61319	7.62653	7.82303	6.94785	6.87196	7.39816	7.40531	7.37439	6.89615	6.20163	7.16296	8.37617	8.29523	8.69647	8.05956	7.41652	8.16765	8.33504	8.59749	8.26763	7.91485	8.64399	8.30931	8.28437	8.33581	8.77492	1.04676	3.07532e-08	5.89868e-07
204112_s_at	HNMT	7.22776	7.01303	7.18948	7.32913	6.94913	7.48504	7.45262	6.84552	6.87492	7.41931	7.15755	7.83093	6.96775	6.82248	7.0567	8.62461	7.84063	8.5392	7.96682	7.90574	8.08155	8.61766	8.37902	8.07193	8.32627	8.59853	9.01416	8.4611	7.84404	8.81972	1.16464	2.75569e-11	1.98254e-09
203303_at	DYNLT3	7.34384	7.40063	7.24273	7.60567	6.83405	7.2598	7.61716	7.001	7.01156	7.50089	7.5159	7.53807	7.10226	6.68942	6.85562	8.27919	8.1742	8.34076	8.11932	7.53154	7.86982	8.25332	8.59647	8.26739	8.11195	8.6889	8.52712	8.5945	8.32874	8.50895	1.04491	4.42829e-11	2.9059e-09
223334_at	TMEM126A	7.34176	7.0765	7.01706	7.51811	6.94424	7.23689	7.25927	7.04858	6.94902	6.92704	6.93215	7.07169	6.96117	6.71577	6.96453	8.2482	7.92273	8.33791	8.22493	7.89293	8.07668	8.27242	8.53438	8.18673	8.12518	8.77316	8.59092	8.50241	8.15676	8.57865	1.23068	5.7324e-16	4.77443e-13
210296_s_at	PEX2	7.11929	7.06998	7.26343	7.58002	6.85692	7.20882	7.52736	7.01367	7.01284	7.38297	7.57814	7.34409	7.02177	6.7091	6.90231	8.15254	7.79618	8.37052	7.84536	7.77854	7.91421	8.40731	8.37856	8.1649	8.00654	8.56011	8.37844	8.3483	8.19505	8.42566	1.00877	3.5317e-12	3.76744e-10
203983_at	TSNAX	7.23778	7.31703	7.27927	7.7646	6.41461	7.37752	7.52852	6.60334	6.77112	7.29247	7.45302	7.38698	7.10386	6.72493	7.19772	8.36244	8.17589	8.4401	7.81211	7.57029	7.75799	8.02942	8.36398	7.97769	8.25445	8.47006	8.34922	8.46225	8.08415	8.45505	1.00749	9.36811e-10	3.27732e-08
223480_s_at	MRPL47	7.19651	6.92779	6.76269	7.09169	6.89506	7.03513	7.14546	6.87847	6.69341	6.92265	7.23363	7.25954	6.84848	6.73204	6.73726	8.2366	7.83453	8.33245	8.21039	8.06701	7.75585	8.48083	8.68967	8.22958	8.29788	8.72808	8.98074	8.79857	8.07577	8.71534	1.4049	7.67315e-15	3.32324e-12
215691_x_at	HSPB11	7.21768	7.33968	7.21755	7.33437	6.6956	6.94921	7.43797	7.12442	6.71461	7.13934	6.83681	7.05079	7.04858	6.75818	7.21694	8.18423	7.88068	8.54132	7.79812	7.84506	7.58243	8.22666	8.67218	8.00492	8.07595	8.63884	8.61834	8.64237	8.07528	8.50578	1.14736	5.69858e-12	5.71309e-10
226165_at	C8orf59	6.94351	7.01162	6.81792	7.32996	6.61433	6.78504	7.18358	6.62502	6.39365	6.69405	6.96885	6.68339	6.76129	6.45064	6.69879	8.45205	8.03523	8.70915	8.20931	7.97303	7.64557	8.5218	9.03667	8.21942	8.36645	9.1411	9.01534	9.16163	8.25193	8.63925	1.69442	3.50027e-14	1.01064e-11
224129_s_at	DPY30	7.30908	7.13599	7.01725	7.3524	6.87723	7.22515	7.17011	6.97634	6.67113	6.96956	7.28228	7.23131	6.9475	6.77862	6.91902	8.31372	7.74948	8.23733	8.08581	7.9464	7.61092	8.10399	8.4853	8.0248	8.15701	8.48694	8.61827	8.36591	8.20086	8.53726	1.1374	4.52267e-14	1.22165e-11
226939_at	CPEB2	7.07585	7.35754	7.07152	7.60769	6.53616	7.19931	7.33992	6.542	6.78054	7.66391	7.74521	7.16421	6.62186	6.18388	7.46524	8.30904	8.22829	8.25476	7.68658	7.6178	8.06631	8.01872	8.36909	8.11001	7.97265	8.58982	8.37472	8.13781	7.85279	8.78764	1.06808	1.13303e-08	2.53731e-07
217147_s_at	TRAT1	7.28753	7.01993	6.78897	7.46253	6.78088	7.04181	7.13085	6.96373	6.59813	6.80966	6.8709	6.96906	6.81106	6.47007	6.43981	8.69605	8.40392	8.16864	8.40939	8.05382	8.06658	8.45984	8.60322	8.23112	7.89373	8.69039	8.19587	8.37953	8.17098	8.54065	1.43459	3.05959e-16	3.70039e-13
205133_s_at	HSPE1	7.29635	7.07254	6.84099	7.46215	6.79295	7.22494	7.22426	7.03714	6.80991	6.79561	6.89036	7.09161	7.0645	6.82967	6.94002	8.06161	7.88832	8.1396	8.18381	7.91041	7.68879	8.14669	8.53697	7.9476	7.87221	8.75398	8.54931	8.55312	8.1574	8.50969	1.16843	1.31702e-13	2.76895e-11
227309_at	YOD1	6.91608	7.26569	7.08662	7.32555	6.91272	6.9845	7.3228	7.16786	6.70618	7.04601	7.15951	7.31741	7.10233	6.94526	6.6655	8.18833	8.26872	8.61652	7.77204	7.75278	7.61433	8.51902	8.59137	8.75727	7.55102	8.16938	8.34164	8.6642	7.74612	7.59653	1.08168	3.08909e-10	1.3514e-08
218654_s_at	MRPS33	7.28657	7.02318	6.97485	7.34044	7.19529	7.22616	7.10061	7.11438	6.99301	6.88232	7.04727	6.95869	6.81778	6.90376	6.93676	8.16994	7.87254	8.16783	8.42182	8.10335	7.76465	8.2161	8.20445	8.12723	7.94593	8.53152	8.32286	8.14036	8.07551	8.14346	1.09376	1.1657e-17	5.04864e-14
226753_at	FAM76B	7.00274	7.11106	7.32033	7.50597	6.84894	7.35012	7.38947	6.96287	6.5824	7.31062	7.21378	7.40203	6.61115	6.47831	7.11192	7.92047	8.04943	8.64845	7.82249	7.6709	7.95342	8.09694	8.45521	7.93781	7.95332	8.23394	8.39365	7.93715	7.96348	8.25245	1.00583	6.22004e-11	3.74153e-09
214683_s_at	CLK1	7.09706	7.51831	7.3223	7.54802	6.24059	6.79907	7.44643	6.62369	6.7238	7.63744	7.60957	6.88905	6.7271	6.23584	7.00701	7.99697	8.04363	8.56779	7.72625	7.37052	7.51095	7.80749	8.53058	7.97268	8.10343	8.65063	8.71831	8.18312	8.07198	8.50479	1.08892	6.90403e-08	1.18374e-06
225036_at	TOMM5	7.07899	6.99376	6.92595	7.37655	6.64173	6.90642	6.99197	6.81195	6.69432	6.71852	6.94967	7.05081	6.8002	6.55841	6.84054	8.14241	7.95057	8.29652	8.26099	7.85553	7.85485	8.28427	8.54235	8.03393	8.01279	8.74652	8.60806	8.62254	8.1227	8.44127	1.36237	3.58744e-16	3.70039e-13
203566_s_at	AGL	7.09575	7.25527	7.12373	7.47778	6.50472	7.00986	7.64634	6.63503	6.75897	7.02798	7.09407	7.08826	7.07695	6.55081	7.00614	8.04776	8.14494	8.26112	7.88967	7.56699	7.60967	8.04553	8.53484	8.129	7.966	8.31574	8.36784	8.48162	7.94956	8.3196	1.08521	1.50848e-11	1.23269e-09
219598_s_at	RWDD1	7.0092	7.05677	6.80946	6.96266	6.85243	6.92965	7.13824	6.95234	6.58112	6.56909	6.94747	7.05295	6.77398	6.71579	6.68192	8.17012	7.99323	8.37487	8.04175	7.76413	7.47035	8.20492	8.57861	8.09739	8.01381	8.71393	8.51636	8.7145	8.07334	8.33492	1.33528	7.17657e-15	3.23353e-12
203138_at	HAT1	7.01988	6.58441	6.80323	7.07247	6.52379	6.80222	6.95045	6.34571	6.3437	6.92934	7.19022	7.32475	6.66983	6.21609	6.55144	8.37388	8.00383	8.59348	7.81244	7.78615	7.51506	8.30804	8.63819	8.13701	8.16395	8.84839	8.8387	8.73056	8.019	8.42109	1.52415	5.32648e-13	8.48124e-11
225541_at	RPL22L1	6.82589	6.53558	6.79967	6.99932	6.4449	6.80079	6.85615	6.73197	6.30042	6.29521	7.003	6.68185	6.34992	6.45753	6.49383	8.30866	7.95056	8.48679	8.09768	8.40037	7.56637	8.50259	8.89334	7.89608	7.95669	9.08374	8.82665	9.05569	8.19784	8.65744	1.75363	9.09307e-15	3.65496e-12
202209_at	LSM3	7.06851	6.86376	6.88748	7.15829	7.04879	7.05895	6.94486	6.98338	6.80159	6.81905	7.35755	7.14785	7.05961	6.94374	6.9702	7.9491	7.47218	7.97817	7.78463	8.14836	7.36108	7.68368	8.36185	7.63751	8.03354	8.54361	8.50339	8.37353	7.88962	8.5829	1.01264	5.45023e-11	3.42626e-09
202859_x_at	CXCL8	7.02941	7.01443	7.05694	6.7164	6.68277	6.76322	7.3951	6.416	6.55668	7.01732	8.73752	7.15267	6.47406	6.24516	6.44765	7.67087	7.83314	8.37015	7.51586	8.12565	6.894	8.79368	8.05872	7.45228	9.84512	8.60756	8.41983	7.3544	7.74629	8.79872	1.1854	1.71494e-05	0.00013852
212544_at	ZNHIT3	6.95557	6.68807	6.8031	7.53699	6.60288	6.94207	7.08237	6.76612	6.58345	6.74976	7.04878	6.9102	6.74295	6.41742	6.72142	7.89507	7.66457	7.99103	8.07426	7.73447	7.81742	8.16831	8.48962	8.06028	7.91133	8.58503	8.43563	8.36545	8.01096	8.42918	1.2721	3.75357e-14	1.06952e-11
218007_s_at	RPS27L	6.64714	6.63404	6.47555	6.95977	6.84209	6.71069	6.56994	6.72328	6.27073	6.84672	6.78767	6.50362	6.5289	6.46005	6.34391	8.28309	7.68927	8.23647	8.05813	7.79186	7.42102	8.27263	8.81351	7.83565	8.22054	9.09052	9.12257	9.1514	7.87438	8.91387	1.69805	1.13416e-12	1.59481e-10
201304_at	NDUFA5	6.77462	6.8177	6.6013	7.14997	6.23643	6.65738	6.93929	6.27594	6.34982	6.43244	6.8517	6.88298	6.47152	6.06179	6.46232	8.37651	8.24214	8.62947	7.74484	7.80847	7.44294	8.3994	8.68773	8.01878	8.06469	8.82965	8.34296	8.73819	8.47019	8.76811	1.70659	1.83965e-14	6.19739e-12
219540_at	ZNF267	6.88731	6.98224	7.06426	6.99696	6.36257	7.09325	6.97873	6.21339	6.11206	7.2744	7.47155	6.98233	6.39482	6.32163	6.76694	8.38657	8.3217	8.55732	7.56123	7.70219	7.47439	8.04161	8.38903	7.67222	7.98255	8.42644	8.39477	7.9727	7.94392	8.37169	1.28639	8.67481e-11	4.8793e-09
225227_at	SKIL	6.79973	7.13967	7.10928	7.26758	6.63267	7.31335	7.07715	6.55311	6.64692	7.25937	7.1494	7.21006	6.70718	6.27931	6.78666	8.17575	7.93539	8.2621	7.70608	7.64093	7.63904	7.71719	8.28348	7.71479	7.64898	8.18695	8.12739	8.18041	7.46114	8.27795	1.00174	1.41208e-10	7.06202e-09
225309_at	PHF5A	7.02185	7.00719	7.0508	7.39779	6.70783	6.83554	6.78026	6.62597	6.31582	6.80937	7.30922	6.60009	6.46736	6.64276	6.47895	8.208	7.8022	8.04411	8.06587	7.56548	7.63117	8.31742	8.39038	7.79769	8.04679	8.44622	7.60261	7.91615	7.37517	8.18619	1.15631	1.07022e-11	9.30744e-10
223191_at	COX16	6.97757	6.63119	6.38941	7.26531	6.38955	6.69517	6.72861	6.75932	6.52413	6.48415	6.55834	6.98078	6.57178	6.37992	6.68822	8.06892	7.79163	8.13731	7.74708	7.75464	7.61447	8.02681	8.37758	7.69721	7.9472	8.59827	8.63177	8.60581	8.01355	8.37702	1.42439	2.0093e-14	6.59263e-12
202635_s_at	POLR2K	6.45912	6.31795	6.50075	7.01732	6.40114	6.25697	6.65605	6.41827	6.19867	6.46983	6.94953	6.80756	6.41558	6.20786	6.1986	8.26084	7.80375	8.37298	7.67786	7.63515	7.47725	8.01574	8.55095	7.84134	7.89342	8.6665	8.62901	8.40971	8.11622	8.69189	1.65116	8.89988e-15	3.65496e-12
224786_at	SCOC	6.4853	6.54383	6.4447	6.89883	6.22391	6.6859	6.90981	6.37335	6.17694	6.60305	6.86764	6.88666	6.24624	6.24074	6.54734	8.06018	7.76699	8.2155	7.70465	7.36724	7.47477	8.05742	8.40119	7.80913	7.71682	8.6202	8.55773	8.36229	8.08921	8.47561	1.50298	5.98824e-14	1.46015e-11
221434_s_at	SLIRP	6.66677	6.6108	6.69027	6.84221	6.41936	6.62276	6.56426	6.58151	6.44076	6.56081	6.54667	6.78542	6.59538	6.5791	6.54727	8.06595	7.35466	8.05668	7.51414	7.693	7.25574	7.87728	8.36167	7.61004	7.84745	8.41858	8.56741	8.54641	7.83448	8.44147	1.35944	1.83705e-13	3.61648e-11
202557_at	HSPA13	6.71482	6.98224	6.85231	7.11036	6.07968	6.89373	7.30186	6.2901	6.49263	7.01136	6.85147	6.80165	6.42027	6.16812	6.61166	7.56543	7.82992	8.00536	7.54653	7.58333	7.55587	7.89283	7.90702	7.69604	7.58776	7.96765	7.75719	7.85183	7.5678	8.14616	1.05857	8.56333e-12	7.86039e-10
224914_s_at	SARNP	6.69964	6.67443	6.63138	6.78777	6.33411	6.53438	6.74259	6.33758	6.21275	6.589	6.73627	6.46267	6.46612	6.22666	6.60235	8.03998	7.44288	8.07556	7.4905	7.33813	7.11257	7.84668	8.17144	7.55388	7.84584	8.37401	8.38673	8.42678	7.84234	8.55352	1.36421	1.02371e-12	1.47789e-10
219119_at	LSM8	6.50427	6.41039	6.42517	6.67018	6.3767	6.47631	6.61545	6.37971	6.36394	6.50839	6.66485	6.54238	6.63047	6.12939	6.51494	7.52275	7.41302	7.91783	7.43864	7.27945	7.03955	7.35719	8.37325	7.45217	7.82469	8.37172	8.471	8.20363	7.45661	8.31862	1.28184	1.09755e-11	9.50699e-10
218395_at	ACTR6	6.46399	6.42405	6.46418	6.93181	6.23529	6.62437	6.79846	6.50008	6.29567	6.48104	6.54242	6.7003	6.34406	6.11322	6.47284	7.71943	7.4732	7.79044	7.34076	7.21392	7.15112	7.82396	8.17076	7.60682	7.36716	8.32883	8.1005	8.22037	7.683	8.20218	1.25338	1.20539e-12	1.65207e-10
223154_at	MRPL1	6.53558	6.52169	6.51284	6.71041	6.53293	6.68082	6.80742	6.47835	6.65295	6.29659	6.60347	6.58193	6.6113	6.3745	6.49249	7.60918	7.29865	7.59032	7.41069	7.36354	7.06595	7.56965	8.0714	7.46552	7.54209	8.15675	7.86615	7.79297	7.34147	7.94216	1.04621	8.3879e-14	1.87258e-11
225297_at	HAUS1	6.53637	6.51234	6.49208	6.8389	6.42688	6.5316	6.56991	6.41315	6.44375	6.31031	6.70801	6.69912	6.3665	6.31975	6.69278	7.55612	7.17847	7.72985	7.21748	7.20998	6.91766	7.52932	7.75941	7.22676	7.39624	8.05954	7.93788	7.88568	7.40488	7.97853	1.00842	6.23458e-12	6.16483e-10
221193_s_at	ZCCHC10	6.4511	6.69752	6.35162	6.79489	6.25025	6.52991	6.75435	6.44773	6.44539	6.559	6.62469	6.6416	6.24329	6.32606	6.40073	7.62163	7.39537	7.6874	7.17947	7.06176	7.07942	7.37223	7.5773	7.41923	7.51106	7.84114	7.69968	7.78022	7.47171	7.82736	1.00046	4.06953e-14	1.14449e-11
219030_at	TPRKB	6.49018	6.52772	6.43958	6.69897	6.28296	6.34187	6.5326	6.22626	6.26497	6.46529	6.5003	6.50844	6.53347	6.41742	6.28013	7.5387	7.1669	7.88062	7.30024	7.23987	6.95568	7.34076	7.96292	7.13524	7.41125	8.09316	7.70762	8.08233	7.50921	7.79136	1.10705	8.05336e-13	1.2094e-10
204170_s_at	CKS2	6.42695	6.43989	6.50217	6.42138	6.28281	6.62437	6.48051	6.37564	6.02434	6.21154	6.47293	6.40044	6.34026	6.04918	6.34051	7.35349	7.06091	7.44145	7.20543	7.27637	7.08886	7.42729	7.84373	7.27649	7.23033	7.99204	7.89371	7.73968	7.13836	7.84561	1.09472	1.98793e-13	3.83083e-11
209795_at	CD69	5.98015	6.27495	6.15847	6.49746	5.87057	6.37703	6.5273	6.05086	5.99804	6.20427	6.27728	6.33248	5.77194	5.95182	6.1093	7.37801	7.35389	7.43924	7.65144	6.78304	7.04484	7.46694	7.80693	7.3843	7.51525	8.08208	7.66862	7.66582	7.56768	7.66679	1.33953	3.97911e-15	2.35976e-12
209662_at	CETN3	6.21346	6.16525	6.1448	6.38566	6.15481	6.42466	6.27324	5.91755	5.97824	6.08704	6.28682	6.17246	6.1671	5.94269	6.0023	7.49159	7.09478	7.49005	7.01374	6.92509	6.72024	7.16208	8.09018	7.16735	7.21289	8.31963	7.78002	7.91833	7.18049	7.82616	1.27177	9.7948e-12	8.69289e-10
