# Supplementary material for: Deciphering the Efficacy and Mechanism of Astragalus membranaceus on High Altitude Polycythemia by Integrating Network Pharmacology and In Vivo Experiments
Source: Nutrients. 2022 Nov 23;14(23):4968. doi: 10.3390/nu14234968 (PMC9740273; doi:10.3390/nu14234968)
Supplement: Supplementary file 1 [file nutrients-14-04968-s001.zip › Supplementary Table S2-Pathway analysis of common targets.xlsx]

## Sheet: Supplementary Table S2
Supplementary Table S2-GO and KEGG analysis of common targets
Category	Term	Count	Genes	PValue	FDR	Fold Enrichment
KEGG_PATHWAY	hsa04933:AGE-RAGE signaling pathway in diabetic complications	11	THBD, IL6, CXCL8, NOS3, IL1B, SERPINE1, BCL2, AKT1, TNF, F3, VEGFA	3.55838e-12	4.1633e-10	26.3871
	hsa04066:HIF-1 signaling pathway	11	IL6, IFNG, NOS2, NOS3, SERPINE1, SLC2A1, BCL2, HMOX1, AKT1, HIF1A, VEGFA	8.56202e-12	5.00878e-10	24.2083
	hsa05142:Chagas disease	10	IL10, IL6, CXCL8, CASP8, IFNG, NOS2, IL1B, SERPINE1, AKT1, TNF	1.57352e-10	6.13674e-09	23.5179
	hsa05200:Pathways in cancer	16	GSTM1, CXCL8, NOS2, SLC2A1, F2, HIF1A, ESR1, VEGFA, AR, IL6, CASP8, IFNG, BCL2, AKT1, HMOX1, PPARG	4.57865e-10	1.33926e-08	7.22809
	hsa05418:Fluid shear stress and atherosclerosis	10	THBD, GSTM1, IFNG, NOS3, IL1B, BCL2, HMOX1, AKT1, TNF, VEGFA	2.54932e-09	5.9654e-08	17.2577
	hsa05417:Lipid and atherosclerosis	10	IL6, CXCL8, CASP8, HSPA4, NOS3, IL1B, BCL2, AKT1, PPARG, TNF	1.15749e-07	2.25711e-06	11.1573
	hsa05152:Tuberculosis	9	IL10, IL6, CASP8, IFNG, NOS2, IL1B, BCL2, AKT1, TNF	4.17381e-07	6.97622e-06	11.9941
	hsa05144:Malaria	6	IL10, IL6, CXCL8, IFNG, IL1B, TNF	1.47137e-06	2.15187e-05	28.7859
	hsa04932:Non-alcoholic fatty liver disease	8	IL6, CXCL8, CASP8, IL1B, AKT1, PPARG, PPARA, TNF	2.20559e-06	2.86727e-05	12.381
	hsa05146:Amoebiasis	7	IL10, IL6, CXCL8, IFNG, NOS2, IL1B, TNF	2.77996e-06	3.25256e-05	16.4625
	hsa05145:Toxoplasmosis	7	IL10, CASP8, IFNG, NOS2, BCL2, AKT1, TNF	4.80005e-06	5.10551e-05	14.9926
	hsa05133:Pertussis	6	IL10, IL6, CXCL8, NOS2, IL1B, TNF	1.19072e-05	0.000111589	18.9381
	hsa05140:Leishmaniasis	6	IL10, IFNG, NOS2, IL1B, PTPN6, TNF	1.26976e-05	0.000111589	18.6921
	hsa05143:African trypanosomiasis	5	IL10, IL6, IFNG, IL1B, TNF	1.33525e-05	0.000111589	32.4165
	hsa05207:Chemical carcinogenesis - receptor activation	8	AR, GSTM1, BCL2, AKT1, ADRB2, PPARA, ESR1, VEGFA	1.74503e-05	0.000136112	9.05216
	hsa04936:Alcoholic liver disease	7	IL6, CXCL8, CASP8, IL1B, AKT1, PPARA, TNF	1.88398e-05	0.000137766	11.8252
	hsa05323:Rheumatoid arthritis	6	IL6, CXCL8, IFNG, IL1B, TNF, VEGFA	3.19002e-05	0.000218372	15.4763
	hsa04657:IL-17 signaling pathway	6	IL6, CXCL8, CASP8, IFNG, IL1B, TNF	3.35957e-05	0.000218372	15.3116
	hsa05164:Influenza A	7	IL6, CXCL8, CASP8, IFNG, IL1B, AKT1, TNF	5.38563e-05	0.00030471	9.81975
	hsa04625:C-type lectin receptor signaling pathway	6	IL10, IL6, CASP8, IL1B, AKT1, TNF	5.46916e-05	0.00030471	13.8394
	hsa04620:Toll-like receptor signaling pathway	6	IL6, CXCL8, CASP8, IL1B, AKT1, TNF	5.46916e-05	0.00030471	13.8394
	hsa04931:Insulin resistance	6	IL6, NOS3, SLC2A1, AKT1, PPARA, TNF	6.55352e-05	0.000348528	13.3268
	hsa05134:Legionellosis	5	IL6, CXCL8, CASP8, IL1B, TNF	7.54393e-05	0.000383757	21.0423
	hsa05130:Pathogenic Escherichia coli infection	7	IL6, CXCL8, CASP8, IL1B, PTPN6, F2, TNF	0.000118257	0.000576504	8.52374
	hsa05321:Inflammatory bowel disease	5	IL10, IL6, IFNG, IL1B, TNF	0.00012639	0.000591506	18.4525
	hsa05135:Yersinia infection	6	IL10, IL6, CXCL8, IL1B, AKT1, TNF	0.000202071	0.000909319	10.5058
	hsa01523:Antifolate resistance	4	IL6, IL1B, MTHFR, TNF	0.000227464	0.000985675	31.9843
	hsa05163:Human cytomegalovirus infection	7	IL6, CXCL8, CASP8, IL1B, AKT1, TNF, VEGFA	0.000244584	0.00102201	7.46301
	hsa04217:Necroptosis	6	CASP8, IFNG, IL1B, BCL2, HMGB1, TNF	0.000403556	0.00160805	9.05216
	hsa05132:Salmonella infection	7	IL6, CXCL8, CASP8, IL1B, BCL2, AKT1, TNF	0.000422116	0.00160805	6.74368
	hsa05161:Hepatitis B	6	IL6, CXCL8, CASP8, BCL2, AKT1, TNF	0.000439809	0.00160805	8.88453
	hsa04630:JAK-STAT signaling pathway	6	IL10, IL6, IFNG, BCL2, AKT1, PTPN6	0.000439809	0.00160805	8.88453
	hsa05332:Graft-versus-host disease	4	IL6, IFNG, IL1B, TNF	0.000622253	0.00220617	22.8459
	hsa04660:T cell receptor signaling pathway	5	IL10, IFNG, AKT1, PTPN6, TNF	0.00076823	0.00262839	11.5328
	hsa04621:NOD-like receptor signaling pathway	6	IL6, CXCL8, CASP8, IL1B, BCL2, TNF	0.000786272	0.00262839	7.82225
	hsa05167:Kaposi sarcoma-associated herpesvirus infection	6	IL6, CXCL8, CASP8, AKT1, HIF1A, VEGFA	0.000998255	0.00320749	7.41904
	hsa04668:TNF signaling pathway	5	IL6, CASP8, IL1B, AKT1, TNF	0.00101433	0.00320749	10.709
	hsa05205:Proteoglycans in cancer	6	AKT1, PTPN6, HIF1A, ESR1, TNF, VEGFA	0.00127786	0.00393448	7.02095
	hsa04380:Osteoclast differentiation	5	IFNG, IL1B, AKT1, PPARG, TNF	0.00166481	0.00499444	9.3704
	hsa05208:Chemical carcinogenesis - reactive oxygen species	6	GSTM1, HMOX1, AKT1, HIF1A, SOD1, VEGFA	0.00185564	0.00542773	6.45423
	hsa05171:Coronavirus disease - COVID-19	6	IL6, CXCL8, IL1B, FAU, F2, TNF	0.00220766	0.00627464	6.20385
	hsa05162:Measles	5	IL6, CASP8, IL1B, BCL2, AKT1	0.00225243	0.00627464	8.62886
	hsa05211:Renal cell carcinoma	4	SLC2A1, AKT1, HIF1A, VEGFA	0.00263667	0.00701115	13.9062
	hsa04920:Adipocytokine signaling pathway	4	SLC2A1, AKT1, PPARA, TNF	0.00263667	0.00701115	13.9062
	hsa01524:Platinum drug resistance	4	GSTM1, CASP8, BCL2, AKT1	0.00309575	0.00804896	13.1442
	hsa05160:Hepatitis C	5	CASP8, IFNG, AKT1, PPARA, TNF	0.00350088	0.00890441	7.63957
	hsa01521:EGFR tyrosine kinase inhibitor resistance	4	IL6, BCL2, AKT1, VEGFA	0.0038718	0.0096383	12.1459
	hsa04610:Complement and coagulation cascades	4	THBD, SERPINE1, F2, F3	0.00475695	0.0115951	11.2886
	hsa05235:PD-L1 expression and PD-1 checkpoint pathway in cancer	4	IFNG, AKT1, PTPN6, HIF1A	0.0054098	0.0129173	10.7812
	hsa04060:Cytokine-cytokine receptor interaction	6	IL10, IL6, CXCL8, IFNG, IL1B, TNF	0.00617941	0.0144598	4.87896
	hsa04061:Viral protein interaction with cytokine and cytokine receptor	4	IL10, IL6, CXCL8, TNF	0.00747416	0.0171466	9.59529
	hsa04064:NF-kappa B signaling pathway	4	CXCL8, IL1B, BCL2, TNF	0.00832562	0.0187326	9.22624
	hsa05169:Epstein-Barr virus infection	5	IL6, CASP8, BCL2, AKT1, TNF	0.00851726	0.0188022	5.93768
	hsa04659:Th17 cell differentiation	4	IL6, IFNG, IL1B, HIF1A	0.00923221	0.0200031	8.88453
	hsa05330:Allograft rejection	3	IL10, IFNG, TNF	0.0101906	0.0216782	18.9381
	hsa05022:Pathways of neurodegeneration - multiple diseases	7	IL6, CASP8, NOS2, IL1B, BCL2, TNF, SOD1	0.0110225	0.0230291	3.52768
	hsa04071:Sphingolipid signaling pathway	4	NOS3, BCL2, AKT1, TNF	0.0120156	0.0246636	8.06327
	hsa04919:Thyroid hormone signaling pathway	4	SLC2A1, AKT1, HIF1A, ESR1	0.0125681	0.025353	7.93
	hsa04940:Type I diabetes mellitus	3	IFNG, IL1B, TNF	0.0129262	0.0256333	16.736
	hsa05168:Herpes simplex virus 1 infection	7	IL6, CASP8, IFNG, IL1B, BCL2, AKT1, TNF	0.013211	0.0257614	3.39228
	hsa04926:Relaxin signaling pathway	4	NOS2, NOS3, AKT1, VEGFA	0.0149236	0.028624	7.43821
	hsa05131:Shigellosis	5	CXCL8, IL1B, BCL2, AKT1, TNF	0.0168551	0.0318071	4.85592
	hsa04210:Apoptosis	4	CASP8, BCL2, AKT1, TNF	0.0171772	0.0319006	7.05536
	hsa04915:Estrogen signaling pathway	4	NOS3, BCL2, AKT1, ESR1	0.0178544	0.0322611	6.95311
	hsa05010:Alzheimer disease	6	IL6, CASP8, NOS2, IL1B, AKT1, TNF	0.0180207	0.0322611	3.74816
	hsa04371:Apelin signaling pathway	4	NOS2, NOS3, SERPINE1, AKT1	0.0181986	0.0322611	6.90309
	hsa04140:Autophagy - animal	4	BCL2, AKT1, HMGB1, HIF1A	0.0188981	0.0330011	6.80517
	hsa04370:VEGF signaling pathway	3	NOS3, AKT1, VEGFA	0.0235287	0.0404832	12.1974
	hsa04218:Cellular senescence	4	IL6, CXCL8, SERPINE1, AKT1	0.0246202	0.0417473	6.15083
	hsa04622:RIG-I-like receptor signaling pathway	3	CXCL8, CASP8, TNF	0.0323086	0.0532409	10.2807
	hsa05230:Central carbon metabolism in cancer	3	SLC2A1, AKT1, HIF1A	0.0323086	0.0532409	10.2807
	hsa04115:p53 signaling pathway	3	CASP8, SERPINE1, BCL2	0.0348958	0.0567057	9.85818
	hsa04612:Antigen processing and presentation	3	IFNG, HSPA4, TNF	0.0393811	0.0631176	9.22624
	hsa05202:Transcriptional misregulation in cancer	4	IL6, CXCL8, PPARG, MPO	0.0423234	0.0669168	4.97165
	hsa05415:Diabetic cardiomyopathy	4	NOS3, SLC2A1, AKT1, PPARA	0.0479707	0.0748343	4.72675
	hsa04151:PI3K-Akt signaling pathway	5	IL6, NOS3, BCL2, AKT1, VEGFA	0.0529818	0.0800375	3.38817
	hsa05222:Small cell lung cancer	3	NOS2, BCL2, AKT1	0.0530157	0.0800375	7.82225
	hsa05170:Human immunodeficiency virus 1 infection	4	CASP8, BCL2, AKT1, TNF	0.0533583	0.0800375	4.52608
	hsa05215:Prostate cancer	3	AR, BCL2, AKT1	0.0582409	0.0861519	7.41904
	hsa01522:Endocrine resistance	3	BCL2, AKT1, ESR1	0.059307	0.0861519	7.34334
	hsa05166:Human T-cell leukemia virus 1 infection	4	IL6, SLC2A1, AKT1, TNF	0.0596768	0.0861519	4.3222
	hsa04640:Hematopoietic cell lineage	3	IL6, IL1B, TNF	0.06038	0.0861519	7.26916
	hsa04922:Glucagon signaling pathway	3	SLC2A1, AKT1, PPARA	0.0692017	0.0975494	6.72567
	hsa04020:Calcium signaling pathway	4	NOS2, NOS3, ADRB2, VEGFA	0.071904	0.100152	3.99804
	hsa00220:Arginine biosynthesis	2	NOS2, NOS3	0.085438	0.117603	21.8075
	hsa04611:Platelet activation	3	NOS3, AKT1, F2	0.0892339	0.1214	5.80361
	hsa04650:Natural killer cell mediated cytotoxicity	3	IFNG, PTPN6, TNF	0.0916948	0.123314	5.71148
	hsa05020:Prion disease	4	IL6, IL1B, TNF, SOD1	0.0970008	0.128746	3.51476
	hsa04068:FoxO signaling pathway	3	IL10, IL6, AKT1	0.0979349	0.128746	5.49349
GO_BP	GO:0009605~response to external stimulus	29	CRP, CXCL8, SERPINE1, SLC2A1, HMGB1, ADRB2, MPO, HIF1A, TNF, THBD, CASP8, AKT1, HMOX1, IL10, NOS2, NOS3, MTHFR, F2, F3, ESR1, SOD1, VEGFA, IL6, IFNG, IL1B, BCL2, PPARG, FAU, PPARA	1.23538e-18	3.1737e-15	5.76303
	GO:0072593~reactive oxygen species metabolic process	15	IL10, CRP, NOS2, NOS3, F2, MPO, HIF1A, ESR1, TNF, SOD1, IFNG, IL1B, BCL2, AKT1, PPARA	4.00256e-17	5.14129e-14	27.3943
	GO:0010033~response to organic substance	29	CXCL8, SERPINE1, SLC2A1, HMGB1, ADRB2, MPO, HIF1A, TNF, THBD, CASP8, AKT1, HMOX1, IL10, NOS2, HSPA4, NOS3, MTHFR, F3, ESR1, SOD1, VEGFA, AR, IL6, IFNG, IL1B, BCL2, PTPN6, PPARG, PPARA	1.32467e-16	1.13436e-13	4.84707
	GO:1901700~response to oxygen-containing compound	24	IL10, CXCL8, NOS2, NOS3, SERPINE1, SLC2A1, MTHFR, HMGB1, ADRB2, MPO, HIF1A, ESR1, TNF, SOD1, AR, THBD, IL6, CASP8, IL1B, BCL2, AKT1, HMOX1, PPARG, PPARA	1.86891e-16	1.20031e-13	7.32957
	GO:0006952~defense response	24	IL10, CRP, CXCL8, NOS2, SERPINE1, HMGB1, F2, MPO, F3, HIF1A, ESR1, TNF, SOD1, IL6, CASP8, IFNG, IL1B, BCL2, AKT1, HMOX1, PTPN6, PPARG, FAU, PPARA	4.59729e-16	2.36209e-13	7.03545
	GO:0080134~regulation of response to stress	23	IL10, ABCB1, NOS2, NOS3, SERPINE1, HMGB1, F2, F3, HIF1A, ESR1, TNF, SOD1, VEGFA, THBD, IL6, CASP8, IFNG, IL1B, BCL2, AKT1, PTPN6, PPARG, PPARA	8.34241e-16	3.57194e-13	7.52321
	GO:0006954~inflammatory response	18	IL10, CRP, CXCL8, NOS2, SERPINE1, HMGB1, F2, F3, HIF1A, TNF, SOD1, IL6, IFNG, IL1B, AKT1, HMOX1, PPARG, PPARA	3.01146e-15	1.03774e-12	12.4519
	GO:0032101~regulation of response to external stimulus	19	IL10, CXCL8, NOS2, NOS3, SERPINE1, HMGB1, F2, F3, HIF1A, ESR1, TNF, SOD1, VEGFA, THBD, IL6, IFNG, IL1B, PPARG, PPARA	3.23157e-15	1.03774e-12	10.8776
	GO:0042981~regulation of apoptotic process	22	IL10, NOS3, SERPINE1, HMGB1, MPO, F3, HIF1A, ESR1, TNF, SOD1, VEGFA, AR, IL6, CASP8, IFNG, IL1B, BCL2, AKT1, HMOX1, PTPN6, PPARG, PPARA	8.71126e-15	2.48658e-12	7.41297
	GO:0043067~regulation of programmed cell death	22	IL10, NOS3, SERPINE1, HMGB1, MPO, F3, HIF1A, ESR1, TNF, SOD1, VEGFA, AR, IL6, CASP8, IFNG, IL1B, BCL2, AKT1, HMOX1, PTPN6, PPARG, PPARA	1.20046e-14	3.08398e-12	7.2963
	GO:0051240~positive regulation of multicellular organismal process	23	IL10, CXCL8, NOS2, NOS3, SERPINE1, HMGB1, ADRB2, F2, F3, HIF1A, TNF, SOD1, VEGFA, AR, THBD, IL6, CASP8, IFNG, IL1B, BCL2, AKT1, HMOX1, PPARG	2.48178e-14	5.58127e-12	6.41291
	GO:1903409~reactive oxygen species biosynthetic process	11	IL10, IFNG, NOS2, NOS3, IL1B, AKT1, PPARA, MPO, ESR1, TNF, SOD1	2.60705e-14	5.58127e-12	44.3143
	GO:2000377~regulation of reactive oxygen species metabolic process	12	IL10, CRP, IFNG, IL1B, BCL2, AKT1, F2, PPARA, HIF1A, ESR1, TNF, SOD1	8.00329e-14	1.47888e-11	29.8847
	GO:0010941~regulation of cell death	22	IL10, NOS3, SERPINE1, HMGB1, MPO, F3, HIF1A, ESR1, TNF, SOD1, VEGFA, AR, IL6, CASP8, IFNG, IL1B, BCL2, AKT1, HMOX1, PTPN6, PPARG, PPARA	8.05927e-14	1.47888e-11	6.63008
	GO:0009611~response to wounding	16	NOS3, SERPINE1, HMGB1, F2, F3, HIF1A, TNF, SOD1, VEGFA, THBD, IL6, BCL2, HMOX1, PTPN6, PPARG, PPARA	9.96011e-14	1.70583e-11	13.262
	GO:0033993~response to lipid	18	IL10, CXCL8, NOS2, NOS3, SERPINE1, HMGB1, MPO, ESR1, TNF, AR, THBD, IL6, CASP8, IL1B, BCL2, AKT1, PPARG, PPARA	1.72403e-13	2.68065e-11	9.72578
	GO:0001816~cytokine production	17	IL10, CRP, NOS2, SERPINE1, HMGB1, F2, F3, HIF1A, TNF, SOD1, IL6, CASP8, IFNG, IL1B, HMOX1, PTPN6, PPARA	1.77388e-13	2.68065e-11	11.0487
	GO:0051707~response to other organism	19	IL10, CRP, CXCL8, NOS2, NOS3, SERPINE1, HMGB1, F2, MPO, HIF1A, TNF, THBD, IL6, CASP8, IFNG, IL1B, BCL2, AKT1, FAU	2.39852e-13	3.21136e-11	8.47706
	GO:0001817~regulation of cytokine production	17	IL10, CRP, NOS2, SERPINE1, HMGB1, F2, F3, HIF1A, TNF, SOD1, IL6, CASP8, IFNG, IL1B, HMOX1, PTPN6, PPARA	2.40995e-13	3.21136e-11	10.8303
	GO:0043207~response to external biotic stimulus	19	IL10, CRP, CXCL8, NOS2, NOS3, SERPINE1, HMGB1, F2, MPO, HIF1A, TNF, THBD, IL6, CASP8, IFNG, IL1B, BCL2, AKT1, FAU	2.50008e-13	3.21136e-11	8.4564
	GO:0070887~cellular response to chemical stimulus	26	CXCL8, SERPINE1, HMGB1, ADRB2, MPO, HIF1A, TNF, CASP8, AKT1, HMOX1, IL10, GSTM1, NOS2, NOS3, F3, ESR1, SOD1, VEGFA, AR, IL6, IFNG, IL1B, BCL2, PTPN6, PPARG, PPARA	2.69243e-13	3.29373e-11	4.5122
	GO:0044093~positive regulation of molecular function	21	IL10, ABCB1, NOS2, NOS3, HMGB1, ADRB2, F2, F3, HIF1A, ESR1, TNF, SOD1, VEGFA, AR, IL6, CASP8, IFNG, IL1B, BCL2, AKT1, PPARG	3.52651e-13	4.118e-11	6.74815
	GO:0048584~positive regulation of response to stimulus	24	IL10, CRP, CXCL8, NOS3, SERPINE1, HMGB1, ADRB2, F2, F3, HIF1A, TNF, SOD1, VEGFA, AR, THBD, IL6, CASP8, IFNG, IL1B, BCL2, AKT1, HMOX1, PTPN6, PPARG	3.93802e-13	4.39859e-11	5.17077
	GO:0009607~response to biotic stimulus	19	IL10, CRP, CXCL8, NOS2, NOS3, SERPINE1, HMGB1, F2, MPO, HIF1A, TNF, THBD, IL6, CASP8, IFNG, IL1B, BCL2, AKT1, FAU	5.06641e-13	5.42317e-11	8.11366
	GO:0032496~response to lipopolysaccharide	13	IL10, CXCL8, NOS2, NOS3, SERPINE1, HMGB1, MPO, TNF, THBD, IL6, CASP8, IL1B, AKT1	9.77643e-13	1.00463e-10	18.9934
	GO:0048585~negative regulation of response to stimulus	21	IL10, CXCL8, NOS3, SERPINE1, ADRB2, F2, HIF1A, ESR1, TNF, SOD1, AR, THBD, IL6, CASP8, IL1B, BCL2, AKT1, HMOX1, PTPN6, PPARG, PPARA	1.06073e-12	1.04808e-10	6.36372
	GO:0012501~programmed cell death	22	IL10, NOS3, SERPINE1, HMGB1, MPO, F3, HIF1A, ESR1, TNF, SOD1, VEGFA, AR, IL6, CASP8, IFNG, IL1B, BCL2, AKT1, HMOX1, PTPN6, PPARG, PPARA	1.25918e-12	1.19809e-10	5.76722
	GO:0042127~regulation of cell proliferation	21	IL10, CRP, CXCL8, NOS2, NOS3, HMGB1, F2, F3, HIF1A, ESR1, TNF, VEGFA, AR, IL6, IFNG, IL1B, BCL2, AKT1, HMOX1, PTPN6, PPARG	1.61365e-12	1.48053e-10	6.22261
	GO:0031347~regulation of defense response	16	IL10, NOS2, SERPINE1, HMGB1, F2, HIF1A, ESR1, TNF, SOD1, IL6, CASP8, IFNG, IL1B, PTPN6, PPARG, PPARA	1.71633e-12	1.52043e-10	10.8897
	GO:0002237~response to molecule of bacterial origin	13	IL10, CXCL8, NOS2, NOS3, SERPINE1, HMGB1, MPO, TNF, THBD, IL6, CASP8, IL1B, AKT1	1.85553e-12	1.58895e-10	17.9861
	GO:0042060~wound healing	14	NOS3, SERPINE1, HMGB1, F2, F3, HIF1A, TNF, VEGFA, THBD, IL6, HMOX1, PTPN6, PPARG, PPARA	2.08772e-12	1.73011e-10	14.7225
	GO:0045765~regulation of angiogenesis	13	IL10, CXCL8, NOS3, SERPINE1, HMGB1, F3, HIF1A, TNF, VEGFA, IL6, IL1B, HMOX1, PPARG	2.41542e-12	1.93913e-10	17.5865
	GO:0035556~intracellular signal transduction	24	IL10, CXCL8, NOS2, NOS3, HMGB1, ADRB2, F2, F3, HIF1A, ESR1, TNF, SOD1, VEGFA, AR, IL6, CASP8, IFNG, IL1B, BCL2, AKT1, HMOX1, PTPN6, PPARG, PPARA	2.67503e-12	2.08247e-10	4.72825
	GO:0051049~regulation of transport	21	IL10, ABCB1, NOS2, NOS3, SERPINE1, HMGB1, ADRB2, F2, HIF1A, TNF, SOD1, VEGFA, IL6, IFNG, IL1B, BCL2, AKT1, HMOX1, PTPN6, PPARG, PPARA	3.10517e-12	2.34623e-10	6.00815
	GO:0009617~response to bacterium	16	IL10, CRP, CXCL8, NOS2, NOS3, SERPINE1, HMGB1, F2, MPO, TNF, THBD, IL6, CASP8, IL1B, AKT1, FAU	3.26845e-12	2.39904e-10	10.4111
	GO:0009628~response to abiotic stimulus	18	NOS2, NOS3, SLC2A1, MTHFR, ADRB2, MPO, HIF1A, TNF, SOD1, VEGFA, THBD, CASP8, IL1B, BCL2, AKT1, HMOX1, PPARG, PPARA	3.59508e-12	2.56549e-10	8.05714
	GO:0006915~apoptotic process	21	IL10, NOS3, SERPINE1, HMGB1, MPO, F3, HIF1A, ESR1, TNF, SOD1, VEGFA, AR, IL6, CASP8, IFNG, IL1B, BCL2, AKT1, HMOX1, PPARG, PPARA	4.03001e-12	2.79813e-10	5.92461
	GO:1902531~regulation of intracellular signal transduction	21	IL10, HMGB1, ADRB2, F2, F3, HIF1A, ESR1, TNF, SOD1, VEGFA, AR, IL6, CASP8, IFNG, IL1B, BCL2, AKT1, HMOX1, PTPN6, PPARG, PPARA	4.30894e-12	2.91307e-10	5.90334
	GO:0071310~cellular response to organic substance	23	IL10, CXCL8, NOS2, NOS3, SERPINE1, HMGB1, ADRB2, F3, HIF1A, ESR1, TNF, SOD1, VEGFA, AR, IL6, CASP8, IFNG, IL1B, BCL2, AKT1, PTPN6, PPARG, PPARA	5.35999e-12	3.44592e-10	4.93978
	GO:0048646~anatomical structure formation involved in morphogenesis	18	IL10, CXCL8, NOS3, SERPINE1, MTHFR, HMGB1, F3, HIF1A, TNF, VEGFA, AR, CASP8, IL1B, AKT1, HMOX1, PTPN6, PPARG, PPARA	5.36539e-12	3.44592e-10	7.85812
	GO:0008219~cell death	22	IL10, NOS3, SERPINE1, HMGB1, MPO, F3, HIF1A, ESR1, TNF, SOD1, VEGFA, AR, IL6, CASP8, IFNG, IL1B, BCL2, AKT1, HMOX1, PTPN6, PPARG, PPARA	5.74704e-12	3.60101e-10	5.33576
	GO:0065009~regulation of molecular function	25	ABCB1, SERPINE1, HMGB1, ADRB2, HIF1A, TNF, CASP8, AKT1, HMOX1, IL10, NOS2, NOS3, F2, F3, ESR1, SOD1, VEGFA, AR, IL6, IFNG, IL1B, BCL2, PTPN6, PPARG, PPARA	7.48327e-12	4.57726e-10	4.19129
	GO:1901342~regulation of vasculature development	13	IL10, CXCL8, NOS3, SERPINE1, HMGB1, F3, HIF1A, TNF, VEGFA, IL6, IL1B, HMOX1, PPARG	7.6617e-12	4.57742e-10	15.934
	GO:0030335~positive regulation of cell migration	14	CXCL8, NOS3, SERPINE1, HMGB1, F3, HIF1A, TNF, VEGFA, IL6, IFNG, IL1B, BCL2, AKT1, HMOX1	1.06149e-11	6.13256e-10	12.9349
	GO:0032677~regulation of interleukin-8 production	9	IL10, CRP, IL6, NOS2, IL1B, SERPINE1, HMGB1, TNF, F3	1.07421e-11	6.13256e-10	46.5186
	GO:0009719~response to endogenous stimulus	20	IL10, CXCL8, NOS2, NOS3, SLC2A1, MTHFR, HMGB1, ADRB2, ESR1, TNF, SOD1, AR, THBD, IL6, IL1B, BCL2, AKT1, HMOX1, PPARG, PPARA	1.12675e-11	6.29264e-10	6.13191
	GO:0008283~cell proliferation	21	IL10, CRP, CXCL8, ABCB1, NOS3, HMGB1, F2, F3, HIF1A, ESR1, TNF, VEGFA, AR, IL6, IFNG, IL1B, BCL2, AKT1, HMOX1, PTPN6, PPARG	1.30527e-11	7.00134e-10	5.56095
	GO:0050727~regulation of inflammatory response	13	IL10, NOS2, SERPINE1, F2, HIF1A, ESR1, TNF, SOD1, IL6, IFNG, IL1B, PPARG, PPARA	1.30815e-11	7.00134e-10	15.219
	GO:0001525~angiogenesis	14	IL10, CXCL8, NOS3, SERPINE1, HMGB1, F3, HIF1A, TNF, VEGFA, CASP8, IL1B, AKT1, HMOX1, PPARG	1.64e-11	8.59829e-10	12.4925
	GO:0009968~negative regulation of signal transduction	18	IL10, CXCL8, NOS3, SERPINE1, ADRB2, HIF1A, ESR1, TNF, AR, IL6, CASP8, IL1B, BCL2, AKT1, HMOX1, PTPN6, PPARG, PPARA	1.88651e-11	9.48627e-10	7.26211
	GO:2000147~positive regulation of cell motility	14	CXCL8, NOS3, SERPINE1, HMGB1, F3, HIF1A, TNF, VEGFA, IL6, IFNG, IL1B, BCL2, AKT1, HMOX1	1.88929e-11	9.48627e-10	12.3517
	GO:0051094~positive regulation of developmental process	19	IL10, CXCL8, NOS3, SERPINE1, HMGB1, ADRB2, F3, HIF1A, TNF, VEGFA, AR, IL6, CASP8, IFNG, IL1B, BCL2, AKT1, HMOX1, PPARG	1.92015e-11	9.48627e-10	6.54295
	GO:0022603~regulation of anatomical structure morphogenesis	17	IL10, CXCL8, NOS3, SERPINE1, HMGB1, F2, F3, HIF1A, ESR1, TNF, VEGFA, AR, IL6, IL1B, BCL2, HMOX1, PPARG	2.39317e-11	1.16001e-09	8.00177
	GO:0051272~positive regulation of cellular component movement	14	CXCL8, NOS3, SERPINE1, HMGB1, F3, HIF1A, TNF, VEGFA, IL6, IFNG, IL1B, BCL2, AKT1, HMOX1	2.69774e-11	1.28343e-09	12.0038
	GO:0032103~positive regulation of response to external stimulus	12	THBD, IL6, CXCL8, IFNG, IL1B, SERPINE1, HMGB1, F2, HIF1A, TNF, F3, VEGFA	2.87943e-11	1.33409e-09	17.3932
	GO:0002682~regulation of immune system process	19	IL10, CRP, CXCL8, SERPINE1, HMGB1, HIF1A, ESR1, TNF, SOD1, VEGFA, IL6, CASP8, IFNG, IL1B, BCL2, AKT1, HMOX1, PTPN6, PPARG	2.90811e-11	1.33409e-09	6.38248
	GO:0043069~negative regulation of programmed cell death	16	IL10, NOS3, SERPINE1, MPO, HIF1A, TNF, SOD1, VEGFA, AR, IL6, CASP8, IL1B, BCL2, AKT1, HMOX1, PPARA	2.96112e-11	1.33458e-09	8.91777
	GO:0071396~cellular response to lipid	14	IL10, CXCL8, NOS2, NOS3, SERPINE1, HMGB1, ESR1, TNF, AR, IL6, IL1B, AKT1, PPARG, PPARA	3.21086e-11	1.42219e-09	11.837
	GO:0051241~negative regulation of multicellular organismal process	18	IL10, NOS3, SERPINE1, HMGB1, ADRB2, F2, HIF1A, TNF, SOD1, THBD, IL6, IFNG, IL1B, BCL2, HMOX1, PTPN6, PPARG, PPARA	3.34754e-11	1.4561e-09	7.00422
	GO:0040017~positive regulation of locomotion	14	CXCL8, NOS3, SERPINE1, HMGB1, F3, HIF1A, TNF, VEGFA, IL6, IFNG, IL1B, BCL2, AKT1, HMOX1	3.40078e-11	1.4561e-09	11.7825
	GO:1901701~cellular response to oxygen-containing compound	17	IL10, CXCL8, NOS2, NOS3, SERPINE1, HMGB1, ADRB2, MPO, HIF1A, ESR1, TNF, SOD1, AR, IL6, IL1B, AKT1, PPARG	4.38602e-11	1.84716e-09	7.68487
	GO:0001819~positive regulation of cytokine production	13	IL10, NOS2, SERPINE1, HMGB1, F3, HIF1A, TNF, SOD1, IL6, CASP8, IFNG, IL1B, HMOX1	5.07151e-11	2.07827e-09	13.5409
	GO:0072358~cardiovascular system development	15	IL10, CXCL8, NOS3, SERPINE1, HMGB1, F3, HIF1A, TNF, VEGFA, IL6, CASP8, IL1B, AKT1, HMOX1, PPARG	5.20772e-11	2.07827e-09	9.79533
	GO:0001944~vasculature development	15	IL10, CXCL8, NOS3, SERPINE1, HMGB1, F3, HIF1A, TNF, VEGFA, IL6, CASP8, IL1B, AKT1, HMOX1, PPARG	5.20772e-11	2.07827e-09	9.79533
	GO:0009967~positive regulation of signal transduction	19	IL10, NOS3, HMGB1, ADRB2, F2, F3, HIF1A, TNF, SOD1, VEGFA, AR, IL6, CASP8, IFNG, IL1B, AKT1, HMOX1, PTPN6, PPARG	5.25837e-11	2.07827e-09	6.15966
	GO:0009966~regulation of signal transduction	24	IL10, CXCL8, NOS3, SERPINE1, HMGB1, ADRB2, F2, F3, HIF1A, ESR1, TNF, SOD1, VEGFA, AR, IL6, CASP8, IFNG, IL1B, BCL2, AKT1, HMOX1, PTPN6, PPARG, PPARA	5.49407e-11	2.13853e-09	4.0989
	GO:0010562~positive regulation of phosphorus metabolic process	17	NOS2, NOS3, HMGB1, ADRB2, F2, HIF1A, TNF, SOD1, VEGFA, AR, IL6, IFNG, IL1B, BCL2, AKT1, PPARG, PPARA	6.24589e-11	2.35966e-09	7.50528
	GO:0045937~positive regulation of phosphate metabolic process	17	NOS2, NOS3, HMGB1, ADRB2, F2, HIF1A, TNF, SOD1, VEGFA, AR, IL6, IFNG, IL1B, BCL2, AKT1, PPARG, PPARA	6.24589e-11	2.35966e-09	7.50528
	GO:0010648~negative regulation of cell communication	18	IL10, CXCL8, NOS3, SERPINE1, ADRB2, HIF1A, ESR1, TNF, AR, IL6, CASP8, IL1B, BCL2, AKT1, HMOX1, PTPN6, PPARG, PPARA	6.40458e-11	2.38454e-09	6.72252
	GO:0008284~positive regulation of cell proliferation	16	IL10, HMGB1, F2, F3, HIF1A, ESR1, TNF, VEGFA, AR, IL6, IFNG, IL1B, BCL2, AKT1, HMOX1, PTPN6	6.65262e-11	2.4164e-09	8.42091
	GO:0023057~negative regulation of signaling	18	IL10, CXCL8, NOS3, SERPINE1, ADRB2, HIF1A, ESR1, TNF, AR, IL6, CASP8, IL1B, BCL2, AKT1, HMOX1, PTPN6, PPARG, PPARA	6.75767e-11	2.4164e-09	6.69969
	GO:0010646~regulation of cell communication	25	CXCL8, SERPINE1, HMGB1, ADRB2, HIF1A, TNF, CASP8, AKT1, HMOX1, IL10, NOS2, NOS3, F2, F3, ESR1, SOD1, VEGFA, AR, IL6, IFNG, IL1B, BCL2, PTPN6, PPARG, PPARA	6.77233e-11	2.4164e-09	3.79212
	GO:0023051~regulation of signaling	25	CXCL8, SERPINE1, HMGB1, ADRB2, HIF1A, TNF, CASP8, AKT1, HMOX1, IL10, NOS2, NOS3, F2, F3, ESR1, SOD1, VEGFA, AR, IL6, IFNG, IL1B, BCL2, PTPN6, PPARG, PPARA	8.01812e-11	2.82172e-09	3.76295
	GO:0014070~response to organic cyclic compound	16	IL10, MTHFR, HMGB1, ESR1, TNF, SOD1, AR, THBD, IL6, CASP8, IL1B, BCL2, AKT1, HMOX1, PPARG, PPARA	8.58147e-11	2.97916e-09	8.26997
	GO:0048514~blood vessel morphogenesis	14	IL10, CXCL8, NOS3, SERPINE1, HMGB1, F3, HIF1A, TNF, VEGFA, CASP8, IL1B, AKT1, HMOX1, PPARG	9.63276e-11	3.29954e-09	10.8339
	GO:0006809~nitric oxide biosynthetic process	8	IL10, IFNG, NOS2, NOS3, IL1B, AKT1, ESR1, TNF	9.86569e-11	3.33486e-09	53.4523
	GO:0045766~positive regulation of angiogenesis	10	IL10, CXCL8, NOS3, IL1B, SERPINE1, HMOX1, HMGB1, HIF1A, F3, VEGFA	1.05775e-10	3.52905e-09	25.2482
	GO:0046209~nitric oxide metabolic process	8	IL10, IFNG, NOS2, NOS3, IL1B, AKT1, ESR1, TNF	1.27613e-10	4.20305e-09	51.5657
	GO:1903034~regulation of response to wounding	10	IL10, THBD, IL6, NOS3, SERPINE1, PPARG, HMGB1, F2, TNF, F3	1.40344e-10	4.56383e-09	24.4592
	GO:0060548~negative regulation of cell death	16	IL10, NOS3, SERPINE1, MPO, HIF1A, TNF, SOD1, VEGFA, AR, IL6, CASP8, IL1B, BCL2, AKT1, HMOX1, PPARA	1.44368e-10	4.63602e-09	7.96925
	GO:2001057~reactive nitrogen species metabolic process	8	IL10, IFNG, NOS2, NOS3, IL1B, AKT1, ESR1, TNF	1.50703e-10	4.75874e-09	50.3803
	GO:0097191~extrinsic apoptotic signaling pathway	10	AR, CASP8, IFNG, NOS3, IL1B, SERPINE1, BCL2, HMOX1, AKT1, TNF	1.51895e-10	4.75874e-09	24.2427
	GO:0043085~positive regulation of catalytic activity	17	NOS2, NOS3, HMGB1, ADRB2, F2, F3, HIF1A, ESR1, TNF, SOD1, VEGFA, CASP8, IFNG, IL1B, BCL2, AKT1, PPARG	1.73202e-10	5.36092e-09	7.00832
	GO:0071222~cellular response to lipopolysaccharide	10	IL10, IL6, CXCL8, NOS2, NOS3, IL1B, SERPINE1, AKT1, HMGB1, TNF	1.91738e-10	5.86398e-09	23.6158
	GO:1901698~response to nitrogen compound	16	IL10, GSTM1, SLC2A1, MTHFR, ADRB2, ESR1, TNF, SOD1, THBD, IL6, IL1B, BCL2, AKT1, HMOX1, PPARG, PPARA	2.05285e-10	6.15574e-09	7.77143
	GO:0050865~regulation of cell activation	14	IL10, NOS3, HMGB1, F2, TNF, SOD1, THBD, IL6, IFNG, IL1B, BCL2, AKT1, HMOX1, PTPN6	2.0607e-10	6.15574e-09	10.1865
	GO:0001666~response to hypoxia	11	NOS2, SLC2A1, BCL2, HMOX1, MTHFR, AKT1, PPARG, PPARA, HIF1A, TNF, VEGFA	2.2188e-10	6.55184e-09	17.8835
	GO:1902533~positive regulation of intracellular signal transduction	16	IL10, HMGB1, ADRB2, F2, F3, TNF, SOD1, VEGFA, AR, IL6, CASP8, IFNG, IL1B, AKT1, HMOX1, PTPN6	2.32252e-10	6.78016e-09	7.70314
	GO:0048608~reproductive structure development	12	IL10, AR, CASP8, NOS3, BCL2, AKT1, PTPN6, PPARG, HIF1A, ESR1, SOD1, VEGFA	2.87102e-10	8.28724e-09	14.0184
	GO:1904018~positive regulation of vasculature development	10	IL10, CXCL8, NOS3, IL1B, SERPINE1, HMOX1, HMGB1, HIF1A, F3, VEGFA	2.9995e-10	8.33181e-09	22.4543
	GO:0000302~response to reactive oxygen species	10	IL10, IL6, NOS3, BCL2, HMOX1, AKT1, MPO, HIF1A, TNF, SOD1	2.9995e-10	8.33181e-09	22.4543
	GO:0010647~positive regulation of cell communication	19	IL10, NOS3, HMGB1, ADRB2, F2, F3, HIF1A, TNF, SOD1, VEGFA, AR, IL6, CASP8, IFNG, IL1B, AKT1, HMOX1, PTPN6, PPARG	3.09241e-10	8.33181e-09	5.5342
	GO:0002684~positive regulation of immune system process	16	IL10, CRP, CXCL8, SERPINE1, HMGB1, HIF1A, TNF, VEGFA, IL6, CASP8, IFNG, IL1B, BCL2, AKT1, HMOX1, PTPN6	3.10839e-10	8.33181e-09	7.54404
	GO:0071219~cellular response to molecule of bacterial origin	10	IL10, IL6, CXCL8, NOS2, NOS3, IL1B, SERPINE1, AKT1, HMGB1, TNF	3.1102e-10	8.33181e-09	22.3627
	GO:0043066~negative regulation of apoptotic process	15	IL10, NOS3, SERPINE1, MPO, HIF1A, TNF, SOD1, VEGFA, AR, IL6, IL1B, BCL2, AKT1, HMOX1, PPARA	3.12181e-10	8.33181e-09	8.55181
	GO:0061458~reproductive system development	12	IL10, AR, CASP8, NOS3, BCL2, AKT1, PTPN6, PPARG, HIF1A, ESR1, SOD1, VEGFA	3.1412e-10	8.33181e-09	13.8998
	GO:0051093~negative regulation of developmental process	16	CRP, NOS3, SERPINE1, HMGB1, ADRB2, F2, HIF1A, TNF, SOD1, VEGFA, IL6, IFNG, IL1B, BCL2, PPARG, PPARA	3.14592e-10	8.33181e-09	7.53755
	GO:0050673~epithelial cell proliferation	12	IL10, AR, IL6, HMOX1, AKT1, PPARG, HMGB1, HIF1A, ESR1, TNF, F3, VEGFA	3.2847e-10	8.60475e-09	13.8413
	GO:0023056~positive regulation of signaling	19	IL10, NOS3, HMGB1, ADRB2, F2, F3, HIF1A, TNF, SOD1, VEGFA, AR, IL6, CASP8, IFNG, IL1B, AKT1, HMOX1, PTPN6, PPARG	3.31596e-10	8.60475e-09	5.51076
	GO:0036293~response to decreased oxygen levels	11	NOS2, SLC2A1, BCL2, HMOX1, MTHFR, AKT1, PPARG, PPARA, HIF1A, TNF, VEGFA	3.4852e-10	8.95349e-09	17.0729
	GO:0001568~blood vessel development	14	IL10, CXCL8, NOS3, SERPINE1, HMGB1, F3, HIF1A, TNF, VEGFA, CASP8, IL1B, AKT1, HMOX1, PPARG	3.95324e-10	1.00279e-08	9.66045
	GO:0034097~response to cytokine	15	CXCL8, NOS2, MTHFR, HMGB1, F3, HIF1A, TNF, IL6, CASP8, IFNG, IL1B, BCL2, AKT1, PTPN6, PPARG	3.98148e-10	1.00279e-08	8.39457
	GO:0001775~cell activation	16	IL10, CXCL8, NOS3, HMGB1, F2, TNF, SOD1, THBD, IL6, CASP8, IFNG, IL1B, BCL2, AKT1, HMOX1, PTPN6	4.48606e-10	1.1189e-08	7.34801
	GO:0032602~chemokine production	8	IL10, IL6, IFNG, IL1B, HMOX1, HMGB1, HIF1A, TNF	4.67523e-10	1.14387e-08	42.9714
	GO:2001237~negative regulation of extrinsic apoptotic signaling pathway	8	AR, NOS3, IL1B, SERPINE1, BCL2, HMOX1, AKT1, TNF	4.67523e-10	1.14387e-08	42.9714
	GO:0032637~interleukin-8 production	8	IL10, IL6, NOS2, IL1B, SERPINE1, HMGB1, TNF, F3	5.00993e-10	1.2142e-08	42.5542
	GO:0032642~regulation of chemokine production	8	IL10, IL6, IFNG, IL1B, HMOX1, HMGB1, HIF1A, TNF	5.74094e-10	1.37836e-08	41.7437
	GO:0045595~regulation of cell differentiation	19	IL10, CRP, SERPINE1, HMGB1, F2, HIF1A, TNF, SOD1, VEGFA, AR, IL6, CASP8, IFNG, IL1B, BCL2, AKT1, PTPN6, PPARG, PPARA	7.41285e-10	1.7633e-08	5.24689
	GO:0072359~circulatory system development	16	IL10, CXCL8, NOS3, SERPINE1, HMGB1, F3, HIF1A, TNF, VEGFA, IL6, CASP8, IL1B, AKT1, HMOX1, PPARG, PPARA	7.93455e-10	1.87008e-08	7.05243
	GO:0071216~cellular response to biotic stimulus	10	IL10, IL6, CXCL8, NOS2, NOS3, IL1B, SERPINE1, AKT1, HMGB1, TNF	8.09171e-10	1.88978e-08	20.0691
	GO:0070482~response to oxygen levels	11	NOS2, SLC2A1, BCL2, HMOX1, MTHFR, AKT1, PPARG, PPARA, HIF1A, TNF, VEGFA	8.29126e-10	1.9136e-08	15.6133
	GO:0031325~positive regulation of cellular metabolic process	24	IL10, CRP, CXCL8, NOS2, NOS3, HMGB1, ADRB2, F2, F3, HIF1A, ESR1, TNF, SOD1, VEGFA, AR, IL6, CASP8, IFNG, IL1B, BCL2, AKT1, HMOX1, PPARG, PPARA	8.34266e-10	1.9136e-08	3.59662
	GO:0030334~regulation of cell migration	15	CXCL8, NOS3, SERPINE1, HMGB1, F3, HIF1A, TNF, VEGFA, IL6, IFNG, IL1B, BCL2, AKT1, HMOX1, PPARG	9.56922e-10	2.17089e-08	7.84937
	GO:0030155~regulation of cell adhesion	14	IL10, CXCL8, SERPINE1, HMGB1, TNF, SOD1, VEGFA, IL6, IFNG, IL1B, BCL2, AKT1, PTPN6, PPARA	9.63337e-10	2.17089e-08	8.98173
	GO:0001936~regulation of endothelial cell proliferation	9	IL10, HMOX1, AKT1, PPARG, HMGB1, HIF1A, TNF, F3, VEGFA	1.0733e-09	2.39765e-08	26.2286
	GO:0061041~regulation of wound healing	9	THBD, IL6, NOS3, SERPINE1, PPARG, HMGB1, F2, TNF, F3	1.3213e-09	2.92622e-08	25.5491
	GO:1904035~regulation of epithelial cell apoptotic process	8	IL10, IL6, SERPINE1, BCL2, HMOX1, PPARA, ESR1, TNF	1.38868e-09	3.04915e-08	36.8327
	GO:0032757~positive regulation of interleukin-8 production	7	IL6, NOS2, IL1B, SERPINE1, HMGB1, TNF, F3	1.49511e-09	3.25502e-08	59.0031
	GO:0008015~blood circulation	12	CRP, AR, NOS2, NOS3, HMOX1, AKT1, PPARG, ADRB2, PPARA, TNF, SOD1, VEGFA	1.50986e-09	3.25952e-08	11.9756
	GO:2000379~positive regulation of reactive oxygen species metabolic process	8	CRP, IFNG, IL1B, AKT1, F2, ESR1, TNF, SOD1	1.56139e-09	3.34267e-08	36.2238
	GO:0009725~response to hormone	14	IL10, NOS2, NOS3, SLC2A1, HMGB1, ESR1, TNF, AR, IL6, IL1B, BCL2, AKT1, PPARG, PPARA	1.82348e-09	3.84129e-08	8.52267
	GO:0003013~circulatory system process	12	CRP, AR, NOS2, NOS3, HMOX1, AKT1, PPARG, ADRB2, PPARA, TNF, SOD1, VEGFA	1.8242e-09	3.84129e-08	11.7614
	GO:0001935~endothelial cell proliferation	9	IL10, HMOX1, AKT1, PPARG, HMGB1, HIF1A, TNF, F3, VEGFA	1.89448e-09	3.95685e-08	24.4107
	GO:2000145~regulation of cell motility	15	CXCL8, NOS3, SERPINE1, HMGB1, F3, HIF1A, TNF, VEGFA, IL6, IFNG, IL1B, BCL2, AKT1, HMOX1, PPARG	2.06723e-09	4.28283e-08	7.3972
	GO:0008217~regulation of blood pressure	9	AR, NOS2, NOS3, HMOX1, PPARG, ADRB2, PPARA, TNF, SOD1	2.38673e-09	4.9052e-08	23.7066
	GO:0019220~regulation of phosphate metabolic process	18	NOS2, NOS3, HMGB1, ADRB2, F2, HIF1A, TNF, SOD1, VEGFA, AR, IL6, IFNG, IL1B, BCL2, AKT1, PTPN6, PPARG, PPARA	2.56406e-09	5.22784e-08	5.30497
	GO:0051174~regulation of phosphorus metabolic process	18	NOS2, NOS3, HMGB1, ADRB2, F2, HIF1A, TNF, SOD1, VEGFA, AR, IL6, IFNG, IL1B, BCL2, AKT1, PTPN6, PPARG, PPARA	2.67211e-09	5.40524e-08	5.29074
	GO:0034599~cellular response to oxidative stress	10	IL10, IL6, NOS3, BCL2, HMOX1, AKT1, MPO, HIF1A, TNF, SOD1	2.8413e-09	5.70259e-08	17.3932
	GO:0007565~female pregnancy	9	THBD, AR, IL1B, SLC2A1, BCL2, AKT1, ESR1, SOD1, VEGFA	2.87808e-09	5.73161e-08	23.1501
	GO:0032770~positive regulation of monooxygenase activity	6	IFNG, IL1B, AKT1, HIF1A, ESR1, TNF	2.95179e-09	5.83319e-08	99.6156
	GO:0032722~positive regulation of chemokine production	7	IL6, IFNG, IL1B, HMOX1, HMGB1, HIF1A, TNF	3.59934e-09	7.05855e-08	51.136
	GO:0009893~positive regulation of metabolic process	24	IL10, CRP, CXCL8, NOS2, NOS3, HMGB1, ADRB2, F2, F3, HIF1A, ESR1, TNF, SOD1, VEGFA, AR, IL6, CASP8, IFNG, IL1B, BCL2, AKT1, HMOX1, PPARG, PPARA	3.76912e-09	7.3355e-08	3.34162
	GO:0051235~maintenance of location	10	IL10, CRP, IL6, IL1B, AKT1, PTPN6, PPARG, F2, PPARA, TNF	4.15351e-09	8.02283e-08	16.6531
	GO:0002521~leukocyte differentiation	12	IL10, IL6, CASP8, IFNG, IL1B, BCL2, PTPN6, PPARG, HMGB1, TNF, SOD1, VEGFA	4.23745e-09	8.1239e-08	10.8492
	GO:0003006~developmental process involved in reproduction	13	IL10, NOS3, HIF1A, ESR1, SOD1, VEGFA, AR, CASP8, IL1B, BCL2, AKT1, PTPN6, PPARG	4.46669e-09	8.49994e-08	9.14315
	GO:0010243~response to organonitrogen compound	14	IL10, SLC2A1, MTHFR, ADRB2, TNF, SOD1, THBD, IL6, IL1B, BCL2, AKT1, HMOX1, PPARG, PPARA	4.85915e-09	9.17879e-08	7.85902
	GO:0040012~regulation of locomotion	15	CXCL8, NOS3, SERPINE1, HMGB1, F3, HIF1A, TNF, VEGFA, IL6, IFNG, IL1B, BCL2, AKT1, HMOX1, PPARG	4.96062e-09	9.30207e-08	6.91193
	GO:0050679~positive regulation of epithelial cell proliferation	9	IL10, AR, HMOX1, AKT1, HMGB1, HIF1A, TNF, F3, VEGFA	5.08617e-09	9.46839e-08	21.5326
	GO:0006801~superoxide metabolic process	7	CRP, NOS2, NOS3, AKT1, MPO, TNF, SOD1	5.33791e-09	9.86554e-08	47.94
	GO:0051270~regulation of cellular component movement	15	CXCL8, NOS3, SERPINE1, HMGB1, F3, HIF1A, TNF, VEGFA, IL6, IFNG, IL1B, BCL2, AKT1, HMOX1, PPARG	5.76564e-09	1.05799e-07	6.83149
	GO:0097190~apoptotic signaling pathway	12	AR, CASP8, IFNG, NOS3, IL1B, SERPINE1, BCL2, HMOX1, AKT1, HIF1A, TNF, SOD1	5.84106e-09	1.06423e-07	10.5194
	GO:0042592~homeostatic process	18	NOS2, NOS3, SLC2A1, HMGB1, ADRB2, F2, HIF1A, ESR1, TNF, SOD1, VEGFA, IL6, IL1B, BCL2, AKT1, HMOX1, PTPN6, PPARG	6.32866e-09	1.14495e-07	5.00099
	GO:0048732~gland development	11	IL10, AR, IL6, BCL2, HMOX1, AKT1, HIF1A, ESR1, TNF, SOD1, VEGFA	6.7293e-09	1.20892e-07	12.5557
	GO:2001234~negative regulation of apoptotic signaling pathway	9	AR, NOS3, IL1B, SERPINE1, BCL2, HMOX1, AKT1, HIF1A, TNF	7.11024e-09	1.26849e-07	20.6317
	GO:1901214~regulation of neuron death	10	IL10, CASP8, IFNG, BCL2, HMOX1, AKT1, PPARA, HIF1A, TNF, SOD1	7.6652e-09	1.35806e-07	15.5208
	GO:0008285~negative regulation of cell proliferation	13	IL10, CRP, CXCL8, NOS3, TNF, AR, IL6, IFNG, IL1B, BCL2, HMOX1, PTPN6, PPARG	7.82918e-09	1.37761e-07	8.6966
	GO:0043535~regulation of blood vessel endothelial cell migration	8	NOS3, HMOX1, AKT1, PPARG, HMGB1, HIF1A, TNF, VEGFA	8.05275e-09	1.40539e-07	28.6476
	GO:0044706~multi-multicellular organism process	9	THBD, AR, IL1B, SLC2A1, BCL2, AKT1, ESR1, SOD1, VEGFA	8.09646e-09	1.40539e-07	20.2921
	GO:2001236~regulation of extrinsic apoptotic signaling pathway	8	AR, NOS3, IL1B, SERPINE1, BCL2, HMOX1, AKT1, TNF	1.09866e-08	1.89426e-07	27.3943
	GO:0019221~cytokine-mediated signaling pathway	11	IL6, CXCL8, CASP8, IFNG, IL1B, AKT1, PTPN6, PPARG, HIF1A, TNF, F3	1.11194e-08	1.90438e-07	11.9106
	GO:0045834~positive regulation of lipid metabolic process	8	IFNG, IL1B, AKT1, PPARG, ADRB2, F2, PPARA, TNF	1.24969e-08	2.12612e-07	26.8901
	GO:0033554~cellular response to stress	18	IL10, GSTM1, CXCL8, NOS3, SLC2A1, HMGB1, MPO, HIF1A, TNF, SOD1, VEGFA, IL6, IL1B, BCL2, AKT1, HMOX1, PPARG, PPARA	1.39215e-08	2.35291e-07	4.74817
	GO:0006959~humoral immune response	10	CRP, IL6, CXCL8, IFNG, IL1B, BCL2, PTPN6, FAU, F2, TNF	1.51899e-08	2.55052e-07	14.3426
	GO:0071345~cellular response to cytokine stimulus	13	CXCL8, NOS2, HMGB1, F3, HIF1A, TNF, IL6, CASP8, IFNG, IL1B, AKT1, PTPN6, PPARG	1.53563e-08	2.56171e-07	8.1868
	GO:0070997~neuron death	10	IL10, CASP8, IFNG, BCL2, HMOX1, AKT1, PPARA, HIF1A, TNF, SOD1	1.5537e-08	2.57513e-07	14.3051
	GO:0022407~regulation of cell-cell adhesion	11	IL10, IL6, IFNG, IL1B, AKT1, PTPN6, HMGB1, PPARA, TNF, SOD1, VEGFA	1.72585e-08	2.84211e-07	11.3712
	GO:0032635~interleukin-6 production	8	IL10, IL6, IFNG, NOS2, IL1B, PTPN6, HMGB1, TNF	1.74119e-08	2.84911e-07	25.6321
	GO:0031667~response to nutrient levels	11	SLC2A1, BCL2, HMOX1, MTHFR, AKT1, PPARG, ADRB2, PPARA, MPO, TNF, SOD1	1.78851e-08	2.90802e-07	11.3285
	GO:0043534~blood vessel endothelial cell migration	8	NOS3, HMOX1, AKT1, PPARG, HMGB1, HIF1A, TNF, VEGFA	1.96357e-08	3.17259e-07	25.1901
	GO:0016477~cell migration	16	IL10, CXCL8, NOS3, SERPINE1, HMGB1, F3, HIF1A, TNF, VEGFA, IL6, IFNG, IL1B, BCL2, AKT1, HMOX1, PPARG	2.00753e-08	3.22335e-07	5.56936
	GO:0098542~defense response to other organism	12	IL10, CRP, IL6, IFNG, NOS2, IL1B, SERPINE1, BCL2, FAU, F2, MPO, TNF	2.02773e-08	3.23555e-07	9.32571
	GO:0051091~positive regulation of sequence-specific DNA binding transcription factor activity	9	IL10, AR, IL6, IL1B, AKT1, PPARG, ESR1, TNF, VEGFA	2.06468e-08	3.27418e-07	17.9962
	GO:0045597~positive regulation of cell differentiation	14	IL10, SERPINE1, HMGB1, HIF1A, TNF, VEGFA, AR, IL6, CASP8, IFNG, IL1B, BCL2, AKT1, PPARG	2.33926e-08	3.68685e-07	6.89164
	GO:0032675~regulation of interleukin-6 production	8	IL10, IL6, IFNG, NOS2, IL1B, PTPN6, HMGB1, TNF	2.48126e-08	3.88681e-07	24.3505
	GO:0051246~regulation of protein metabolic process	22	IL10, NOS2, SERPINE1, MTHFR, HMGB1, ADRB2, F2, F3, HIF1A, ESR1, TNF, SOD1, VEGFA, AR, IL6, CASP8, IFNG, IL1B, BCL2, AKT1, PTPN6, PPARG	2.50032e-08	3.89293e-07	3.42818
	GO:0031331~positive regulation of cellular catabolic process	10	IL6, IFNG, IL1B, HMOX1, AKT1, HMGB1, ADRB2, PPARA, HIF1A, TNF	2.62397e-08	4.06083e-07	13.4616
	GO:0050900~leukocyte migration	10	IL10, IL6, CXCL8, IL1B, SERPINE1, HMOX1, AKT1, HMGB1, TNF, VEGFA	2.67997e-08	4.09811e-07	13.4286
	GO:0042742~defense response to bacterium	10	IL10, CRP, IL6, NOS2, IL1B, SERPINE1, FAU, F2, MPO, TNF	2.67997e-08	4.09811e-07	13.4286
	GO:0009894~regulation of catabolic process	13	IL10, NOS2, HMGB1, ADRB2, HIF1A, TNF, IL6, IFNG, IL1B, BCL2, AKT1, HMOX1, PPARA	2.81965e-08	4.2862e-07	7.75029
	GO:0042327~positive regulation of phosphorylation	14	HMGB1, ADRB2, F2, HIF1A, TNF, SOD1, VEGFA, AR, IL6, IFNG, IL1B, BCL2, AKT1, PPARG	2.85983e-08	4.3217e-07	6.77597
	GO:2001233~regulation of apoptotic signaling pathway	10	AR, NOS3, IL1B, SERPINE1, BCL2, HMOX1, AKT1, HIF1A, TNF, SOD1	2.91454e-08	4.37863e-07	13.2982
	GO:0009991~response to extracellular stimulus	11	SLC2A1, BCL2, HMOX1, MTHFR, AKT1, PPARG, ADRB2, PPARA, MPO, TNF, SOD1	3.05389e-08	4.55351e-07	10.7047
	GO:0030097~hemopoiesis	13	IL10, HMGB1, HIF1A, TNF, SOD1, VEGFA, IL6, CASP8, IFNG, IL1B, BCL2, PTPN6, PPARG	3.0664e-08	4.55351e-07	7.6917
	GO:0032880~regulation of protein localization	13	IL10, NOS2, F2, HIF1A, TNF, VEGFA, AR, IL6, IFNG, IL1B, BCL2, AKT1, PPARG	3.45266e-08	5.09763e-07	7.60952
	GO:0009410~response to xenobiotic stimulus	10	IL10, GSTM1, ABCB1, NOS2, IL1B, BCL2, HMOX1, MTHFR, TNF, SOD1	3.65483e-08	5.36529e-07	12.9524
	GO:0050678~regulation of epithelial cell proliferation	10	IL10, AR, HMOX1, AKT1, PPARG, HMGB1, HIF1A, TNF, F3, VEGFA	3.72964e-08	5.43576e-07	12.9218
	GO:0009891~positive regulation of biosynthetic process	18	IL10, CXCL8, NOS2, NOS3, HMGB1, ADRB2, F2, HIF1A, ESR1, TNF, VEGFA, AR, IL6, IFNG, IL1B, AKT1, PPARG, PPARA	3.74515e-08	5.43576e-07	4.44632
	GO:0048872~homeostasis of number of cells	9	IL6, NOS3, BCL2, HMOX1, AKT1, HMGB1, HIF1A, SOD1, VEGFA	3.85694e-08	5.56656e-07	16.6026
	GO:1903037~regulation of leukocyte cell-cell adhesion	10	IL10, IL6, IFNG, IL1B, AKT1, PTPN6, HMGB1, PPARA, TNF, SOD1	3.96219e-08	5.68495e-07	12.831
	GO:0031329~regulation of cellular catabolic process	12	IL10, IL6, IFNG, IL1B, BCL2, HMOX1, AKT1, HMGB1, ADRB2, PPARA, HIF1A, TNF	3.98323e-08	5.68495e-07	8.73125
	GO:0010632~regulation of epithelial cell migration	9	IFNG, NOS3, HMOX1, AKT1, PPARG, HMGB1, HIF1A, TNF, VEGFA	4.06239e-08	5.7659e-07	16.4915
	GO:0050790~regulation of catalytic activity	19	NOS2, NOS3, SERPINE1, HMGB1, ADRB2, F2, F3, HIF1A, ESR1, TNF, SOD1, VEGFA, CASP8, IFNG, IL1B, BCL2, AKT1, PTPN6, PPARG	4.10992e-08	5.80131e-07	4.08709
	GO:0010604~positive regulation of macromolecule metabolic process	22	IL10, CRP, CXCL8, NOS3, HMGB1, ADRB2, F2, F3, HIF1A, ESR1, TNF, SOD1, VEGFA, AR, IL6, CASP8, IFNG, IL1B, BCL2, AKT1, PPARG, PPARA	4.15296e-08	5.80141e-07	3.3343
	GO:0048659~smooth muscle cell proliferation	8	IL10, IL6, IFNG, NOS3, HMOX1, AKT1, PPARG, TNF	4.15516e-08	5.80141e-07	22.5932
	GO:0007166~cell surface receptor signaling pathway	20	CXCL8, NOS3, SERPINE1, ADRB2, F2, F3, HIF1A, TNF, VEGFA, AR, IL6, CASP8, IFNG, IL1B, BCL2, AKT1, HMOX1, PTPN6, PPARG, PPARA	4.1816e-08	5.80678e-07	3.79817
	GO:0042325~regulation of phosphorylation	16	HMGB1, ADRB2, F2, HIF1A, TNF, SOD1, VEGFA, AR, IL6, IFNG, IL1B, BCL2, AKT1, PTPN6, PPARG, PPARA	4.55679e-08	6.29375e-07	5.23979
	GO:0048660~regulation of smooth muscle cell proliferation	8	IL10, IL6, IFNG, NOS3, HMOX1, AKT1, PPARG, TNF	4.78024e-08	6.56708e-07	22.1368
	GO:0048534~hematopoietic or lymphoid organ development	13	IL10, HMGB1, HIF1A, TNF, SOD1, VEGFA, IL6, CASP8, IFNG, IL1B, BCL2, PTPN6, PPARG	5.00077e-08	6.83349e-07	7.35797
	GO:0010628~positive regulation of gene expression	18	IL10, CRP, CXCL8, NOS3, HMGB1, ADRB2, F3, HIF1A, ESR1, TNF, VEGFA, AR, IL6, IFNG, IL1B, AKT1, PPARG, PPARA	5.15972e-08	7.01339e-07	4.35214
	GO:1903426~regulation of reactive oxygen species biosynthetic process	7	IL10, IFNG, IL1B, AKT1, PPARA, ESR1, TNF	5.30361e-08	7.13349e-07	32.7795
	GO:0001938~positive regulation of endothelial cell proliferation	7	IL10, HMOX1, AKT1, HMGB1, HIF1A, F3, VEGFA	5.30361e-08	7.13349e-07	32.7795
	GO:0030162~regulation of proteolysis	12	IL10, CASP8, IFNG, IL1B, SERPINE1, AKT1, PPARG, HMGB1, F2, TNF, F3, VEGFA	5.63194e-08	7.53565e-07	8.43983
	GO:0050776~regulation of immune response	13	IL10, CRP, HMGB1, ESR1, TNF, IL6, CASP8, IFNG, IL1B, BCL2, HMOX1, PTPN6, PPARG	6.19155e-08	8.2415e-07	7.21633
	GO:0032768~regulation of monooxygenase activity	6	IFNG, IL1B, AKT1, HIF1A, ESR1, TNF	6.56506e-08	8.69363e-07	54.7886
	GO:0032268~regulation of cellular protein metabolic process	21	IL10, SERPINE1, MTHFR, HMGB1, ADRB2, F2, F3, HIF1A, ESR1, TNF, SOD1, VEGFA, AR, IL6, CASP8, IFNG, IL1B, BCL2, AKT1, PTPN6, PPARG	6.78382e-08	8.93724e-07	3.45306
	GO:0051090~regulation of sequence-specific DNA binding transcription factor activity	10	IL10, AR, IL6, IL1B, HMOX1, AKT1, PPARG, ESR1, TNF, VEGFA	6.95196e-08	9.11203e-07	12.015
	GO:0060341~regulation of cellular localization	13	IL10, F2, HIF1A, TNF, VEGFA, AR, IFNG, IL1B, BCL2, AKT1, HMOX1, PTPN6, PPARG	6.99203e-08	9.11804e-07	7.13679
	GO:0010888~negative regulation of lipid storage	5	CRP, IL6, PPARG, PPARA, TNF	7.1197e-08	9.23763e-07	119.106
	GO:0032270~positive regulation of cellular protein metabolic process	16	HMGB1, ADRB2, F2, F3, ESR1, TNF, SOD1, VEGFA, AR, IL6, CASP8, IFNG, IL1B, BCL2, AKT1, PPARG	7.57852e-08	9.78353e-07	5.04383
	GO:0044092~negative regulation of molecular function	14	IL10, NOS3, SERPINE1, ADRB2, ESR1, TNF, VEGFA, IFNG, IL1B, AKT1, HMOX1, PTPN6, PPARG, PPARA	7.69197e-08	9.88033e-07	6.23103
	GO:0006955~immune response	17	IL10, CRP, CXCL8, NOS2, HMGB1, F2, ESR1, TNF, IL6, CASP8, IFNG, IL1B, BCL2, HMOX1, PTPN6, PPARG, FAU	7.74718e-08	9.90174e-07	4.59953
	GO:0071407~cellular response to organic cyclic compound	11	IL10, AR, IL6, CASP8, IL1B, AKT1, PPARG, PPARA, ESR1, TNF, SOD1	7.90103e-08	1.00188e-06	9.67374
	GO:0007159~leukocyte cell-cell adhesion	10	IL10, IL6, IFNG, IL1B, AKT1, PTPN6, HMGB1, PPARA, TNF, SOD1	7.9168e-08	1.00188e-06	11.8334
	GO:0060429~epithelium development	14	IL10, SERPINE1, MTHFR, HIF1A, ESR1, TNF, SOD1, VEGFA, AR, IFNG, IL1B, BCL2, AKT1, PPARG	7.99056e-08	1.00626e-06	6.21085
	GO:0010035~response to inorganic substance	11	IL10, IL6, CASP8, NOS3, BCL2, HMOX1, AKT1, MPO, HIF1A, TNF, SOD1	8.2638e-08	1.03559e-06	9.62738
	GO:0010876~lipid localization	10	CRP, IL6, ABCB1, NOS2, IL1B, SLC2A1, AKT1, PPARG, PPARA, TNF	8.67575e-08	1.08194e-06	11.707
	GO:0051353~positive regulation of oxidoreductase activity	6	IFNG, IL1B, AKT1, HIF1A, ESR1, TNF	9.11897e-08	1.13172e-06	51.3643
	GO:0002520~immune system development	13	IL10, HMGB1, HIF1A, TNF, SOD1, VEGFA, IL6, CASP8, IFNG, IL1B, BCL2, PTPN6, PPARG	9.56687e-08	1.1816e-06	6.93526
	GO:0010469~regulation of receptor activity	8	IL10, IFNG, SERPINE1, PPARG, ADRB2, PPARA, HIF1A, TNF	1.0783e-07	1.32543e-06	19.6551
	GO:0006979~response to oxidative stress	10	IL10, IL6, NOS3, BCL2, HMOX1, AKT1, MPO, HIF1A, TNF, SOD1	1.11491e-07	1.36391e-06	11.3669
	GO:0043065~positive regulation of apoptotic process	11	IL10, IL6, CASP8, IFNG, HMOX1, AKT1, PPARG, HMGB1, TNF, F3, SOD1	1.12425e-07	1.36882e-06	9.3149
	GO:0045321~leukocyte activation	13	IL10, CXCL8, HMGB1, TNF, SOD1, IL6, CASP8, IFNG, IL1B, BCL2, AKT1, HMOX1, PTPN6	1.15651e-07	1.40145e-06	6.8158
	GO:0009896~positive regulation of catabolic process	10	IL6, IFNG, IL1B, HMOX1, AKT1, HMGB1, ADRB2, PPARA, HIF1A, TNF	1.19602e-07	1.44253e-06	11.2734
	GO:1905953~negative regulation of lipid localization	6	CRP, IL6, AKT1, PPARG, PPARA, TNF	1.24045e-07	1.48805e-06	48.3429
	GO:0043467~regulation of generation of precursor metabolites and energy	7	IFNG, NOS2, AKT1, HMGB1, PPARA, HIF1A, TNF	1.24535e-07	1.48805e-06	28.4089
	GO:0043068~positive regulation of programmed cell death	11	IL10, IL6, CASP8, IFNG, HMOX1, AKT1, PPARG, HMGB1, TNF, F3, SOD1	1.26053e-07	1.49921e-06	9.20113
	GO:0001934~positive regulation of protein phosphorylation	13	HMGB1, ADRB2, F2, TNF, SOD1, VEGFA, AR, IL6, IFNG, IL1B, BCL2, AKT1, PPARG	1.33701e-07	1.58285e-06	6.7257
	GO:0051674~localization of cell	16	IL10, CXCL8, NOS3, SERPINE1, HMGB1, F3, HIF1A, TNF, VEGFA, IL6, IFNG, IL1B, BCL2, AKT1, HMOX1, PPARG	1.41722e-07	1.66249e-06	4.81129
	GO:0048870~cell motility	16	IL10, CXCL8, NOS3, SERPINE1, HMGB1, F3, HIF1A, TNF, VEGFA, IL6, IFNG, IL1B, BCL2, AKT1, HMOX1, PPARG	1.41722e-07	1.66249e-06	4.81129
	GO:0002274~myeloid leukocyte activation	8	IL10, IL6, CXCL8, IFNG, HMOX1, PTPN6, HMGB1, TNF	1.45378e-07	1.69762e-06	18.8115
	GO:0016337~single organismal cell-cell adhesion	11	IL10, IL6, IFNG, IL1B, AKT1, PTPN6, HMGB1, PPARA, TNF, SOD1, VEGFA	1.47164e-07	1.7107e-06	9.04916
	GO:0051247~positive regulation of protein metabolic process	16	HMGB1, ADRB2, F2, F3, ESR1, TNF, SOD1, VEGFA, AR, IL6, CASP8, IFNG, IL1B, BCL2, AKT1, PPARG	1.52348e-07	1.76298e-06	4.78503
	GO:0010594~regulation of endothelial cell migration	8	NOS3, HMOX1, AKT1, PPARG, HMGB1, HIF1A, TNF, VEGFA	1.5408e-07	1.77019e-06	18.6514
	GO:0045428~regulation of nitric oxide biosynthetic process	6	IL10, IFNG, IL1B, AKT1, ESR1, TNF	1.54349e-07	1.77019e-06	46.3002
	GO:0002685~regulation of leukocyte migration	8	IL6, CXCL8, SERPINE1, HMOX1, AKT1, HMGB1, TNF, VEGFA	1.72807e-07	1.96519e-06	18.3393
	GO:0048511~rhythmic process	9	NOS2, NOS3, BCL2, PPARG, PPARA, ESR1, TNF, SOD1, VEGFA	1.72882e-07	1.96519e-06	13.6592
	GO:0002526~acute inflammatory response	7	CRP, IL6, IL1B, PPARG, F2, TNF, F3	1.75273e-07	1.9836e-06	26.8196
	GO:0019915~lipid storage	6	CRP, IL6, IL1B, PPARG, PPARA, TNF	1.77615e-07	2.00129e-06	45.0317
	GO:1904019~epithelial cell apoptotic process	7	IL10, IL6, SERPINE1, BCL2, HMOX1, PPARA, TNF	1.98217e-07	2.22366e-06	26.2685
	GO:0031328~positive regulation of cellular biosynthetic process	17	IL10, CXCL8, NOS2, NOS3, HMGB1, ADRB2, HIF1A, ESR1, TNF, VEGFA, AR, IL6, IFNG, IL1B, AKT1, PPARG, PPARA	2.09423e-07	2.33916e-06	4.28429
	GO:0002694~regulation of leukocyte activation	11	IL10, IL6, IFNG, IL1B, BCL2, HMOX1, AKT1, PTPN6, HMGB1, TNF, SOD1	2.18488e-07	2.42985e-06	8.67157
	GO:0010631~epithelial cell migration	9	IFNG, NOS3, HMOX1, AKT1, PPARG, HMGB1, HIF1A, TNF, VEGFA	2.21872e-07	2.44631e-06	13.2198
	GO:0001818~negative regulation of cytokine production	9	IL10, IL6, IFNG, HMOX1, PTPN6, HMGB1, F2, PPARA, TNF	2.21872e-07	2.44631e-06	13.2198
	GO:0009892~negative regulation of metabolic process	21	IL10, CXCL8, NOS2, SERPINE1, HMGB1, F2, HIF1A, ESR1, TNF, SOD1, VEGFA, AR, IL6, IFNG, IL1B, BCL2, AKT1, HMOX1, PTPN6, PPARG, PPARA	2.30626e-07	2.52883e-06	3.21565
	GO:0022414~reproductive process	15	IL10, NOS3, SLC2A1, HIF1A, ESR1, SOD1, VEGFA, AR, THBD, CASP8, IL1B, BCL2, AKT1, PTPN6, PPARG	2.31326e-07	2.52883e-06	5.09819
	GO:1900015~regulation of cytokine production involved in inflammatory response	6	IL6, NOS2, F2, PPARA, HIF1A, TNF	2.32459e-07	2.53046e-06	42.6924
	GO:0090132~epithelium migration	9	IFNG, NOS3, HMOX1, AKT1, PPARG, HMGB1, HIF1A, TNF, VEGFA	2.35835e-07	2.55503e-06	13.1143
	GO:0000003~reproduction	15	IL10, NOS3, SLC2A1, HIF1A, ESR1, SOD1, VEGFA, AR, THBD, CASP8, IL1B, BCL2, AKT1, PTPN6, PPARG	2.36706e-07	2.55503e-06	5.08872
	GO:0043536~positive regulation of blood vessel endothelial cell migration	6	NOS3, HMOX1, AKT1, HMGB1, HIF1A, VEGFA	2.48068e-07	2.66647e-06	42.1451
	GO:0008625~extrinsic apoptotic signaling pathway via death domain receptors	6	CASP8, NOS3, SERPINE1, BCL2, HMOX1, TNF	2.64495e-07	2.82549e-06	41.6116
	GO:0090130~tissue migration	9	IFNG, NOS3, HMOX1, AKT1, PPARG, HMGB1, HIF1A, TNF, VEGFA	2.6604e-07	2.82549e-06	12.9083
	GO:0040008~regulation of growth	11	AR, IFNG, BCL2, AKT1, PPARG, ADRB2, F2, PPARA, HIF1A, SOD1, VEGFA	2.66162e-07	2.82549e-06	8.48837
	GO:0033002~muscle cell proliferation	8	IL10, IL6, IFNG, NOS3, HMOX1, AKT1, PPARG, TNF	2.97917e-07	3.14958e-06	16.9231
	GO:0019216~regulation of lipid metabolic process	9	IFNG, IL1B, AKT1, PPARG, ADRB2, F2, PPARA, TNF, SOD1	2.99511e-07	3.15345e-06	12.7087
	GO:0051128~regulation of cellular component organization	19	IL10, SERPINE1, MTHFR, HMGB1, ADRB2, F2, HIF1A, ESR1, TNF, SOD1, VEGFA, AR, IL6, IFNG, IL1B, BCL2, AKT1, PPARG, PPARA	3.09325e-07	3.2435e-06	3.59083
	GO:0010942~positive regulation of cell death	11	IL10, IL6, CASP8, IFNG, HMOX1, AKT1, PPARG, HMGB1, TNF, F3, SOD1	3.22771e-07	3.37073e-06	8.31275
	GO:0061045~negative regulation of wound healing	6	THBD, NOS3, SERPINE1, PPARG, F2, TNF	3.39025e-07	3.52614e-06	39.6062
	GO:0048871~multicellular organismal homeostasis	9	IL6, NOS3, IL1B, SLC2A1, BCL2, ADRB2, TNF, SOD1, VEGFA	3.43073e-07	3.55385e-06	12.4835
	GO:0030855~epithelial cell differentiation	11	AR, IFNG, IL1B, SERPINE1, AKT1, PPARG, HIF1A, ESR1, TNF, SOD1, VEGFA	3.61604e-07	3.73077e-06	8.21082
	GO:0042110~T cell activation	10	IL10, IL6, CASP8, IFNG, IL1B, BCL2, AKT1, PTPN6, HMGB1, SOD1	3.67164e-07	3.77297e-06	9.87181
	GO:0002252~immune effector process	12	IL10, CRP, IL6, IFNG, IL1B, BCL2, HMOX1, PTPN6, HMGB1, F2, MPO, TNF	3.99381e-07	4.08105e-06	6.94992
	GO:0006928~movement of cell or subcellular component	17	IL10, CXCL8, NOS3, SERPINE1, HMGB1, F3, HIF1A, TNF, SOD1, VEGFA, IL6, IFNG, IL1B, BCL2, AKT1, HMOX1, PPARG	4.00321e-07	4.08105e-06	4.0887
	GO:0031399~regulation of protein modification process	16	MTHFR, HMGB1, ADRB2, F2, HIF1A, TNF, SOD1, VEGFA, AR, IL6, IFNG, IL1B, BCL2, AKT1, PTPN6, PPARG	4.13918e-07	4.20299e-06	4.43408
	GO:0098602~single organism cell adhesion	11	IL10, IL6, IFNG, IL1B, AKT1, PTPN6, HMGB1, PPARA, TNF, SOD1, VEGFA	4.30201e-07	4.33654e-06	8.05714
	GO:0032102~negative regulation of response to external stimulus	9	IL10, THBD, NOS3, SERPINE1, PPARG, F2, PPARA, TNF, SOD1	4.30446e-07	4.33654e-06	12.1154
	GO:0050878~regulation of body fluid levels	9	THBD, IL6, NOS3, SERPINE1, PTPN6, F2, HIF1A, F3, VEGFA	4.46722e-07	4.48292e-06	12.0562
	GO:0045807~positive regulation of endocytosis	7	IFNG, IL1B, SERPINE1, PPARG, TNF, SOD1, VEGFA	4.86488e-07	4.86299e-06	22.56
	GO:0043542~endothelial cell migration	8	NOS3, HMOX1, AKT1, PPARG, HMGB1, HIF1A, TNF, VEGFA	5.16272e-07	5.14071e-06	15.5982
	GO:0043408~regulation of MAPK cascade	11	AR, IL6, IL1B, AKT1, PTPN6, PPARG, HMGB1, ADRB2, TNF, SOD1, VEGFA	5.28694e-07	5.24408e-06	7.8781
	GO:0051050~positive regulation of transport	12	ABCB1, IFNG, IL1B, SERPINE1, AKT1, PPARG, ADRB2, F2, HIF1A, TNF, SOD1, VEGFA	5.34021e-07	5.26655e-06	6.75013
	GO:0043269~regulation of ion transport	11	ABCB1, IFNG, NOS3, IL1B, BCL2, AKT1, PTPN6, ADRB2, F2, PPARA, TNF	5.3506e-07	5.26655e-06	7.86781
	GO:0034614~cellular response to reactive oxygen species	7	IL10, IL6, NOS3, AKT1, MPO, TNF, SOD1	5.39134e-07	5.2864e-06	22.1688
	GO:0002532~production of molecular mediator involved in inflammatory response	6	IL6, SERPINE1, F2, PPARA, HIF1A, TNF	5.67739e-07	5.54571e-06	35.7317
	GO:1900542~regulation of purine nucleotide metabolic process	7	IFNG, NOS2, NOS3, ADRB2, PPARA, HIF1A, TNF	6.16518e-07	5.99938e-06	21.6678
	GO:0042493~response to drug	9	IL10, ABCB1, NOS2, IL1B, BCL2, HMOX1, MTHFR, PPARG, SOD1	6.7533e-07	6.52649e-06	11.4143
	GO:0040011~locomotion	16	IL10, CXCL8, NOS3, SERPINE1, HMGB1, F3, HIF1A, TNF, VEGFA, IL6, IFNG, IL1B, BCL2, AKT1, HMOX1, PPARG	6.75768e-07	6.52649e-06	4.26993
	GO:0009895~negative regulation of catabolic process	8	IL10, NOS2, IL1B, BCL2, HMOX1, AKT1, PPARA, TNF	6.83729e-07	6.57865e-06	14.9593
	GO:0090303~positive regulation of wound healing	6	THBD, IL6, SERPINE1, HMGB1, F2, F3	7.0211e-07	6.68691e-06	34.2429
	GO:1903035~negative regulation of response to wounding	6	THBD, NOS3, SERPINE1, PPARG, F2, TNF	7.0211e-07	6.68691e-06	34.2429
	GO:0006140~regulation of nucleotide metabolic process	7	IFNG, NOS2, NOS3, ADRB2, PPARA, HIF1A, TNF	7.02789e-07	6.68691e-06	21.189
	GO:0010634~positive regulation of epithelial cell migration	7	IFNG, NOS3, HMOX1, AKT1, HMGB1, HIF1A, VEGFA	7.25835e-07	6.8807e-06	21.0725
	GO:0098609~cell-cell adhesion	12	IL10, IL6, IFNG, IL1B, BCL2, AKT1, PTPN6, HMGB1, PPARA, TNF, SOD1, VEGFA	7.28759e-07	6.88302e-06	6.54192
	GO:1902532~negative regulation of intracellular signal transduction	10	IL10, CASP8, IL1B, BCL2, AKT1, PTPN6, PPARG, PPARA, HIF1A, ESR1	7.66179e-07	7.20994e-06	9.04102
	GO:0009266~response to temperature stimulus	7	CASP8, NOS3, HMOX1, AKT1, PPARG, ADRB2, SOD1	7.73788e-07	7.25496e-06	20.8435
	GO:0006897~endocytosis	11	CRP, CXCL8, IFNG, IL1B, SERPINE1, PPARG, HMGB1, ADRB2, TNF, SOD1, VEGFA	7.86749e-07	7.34966e-06	7.54286
	GO:0030100~regulation of endocytosis	8	IFNG, IL1B, SERPINE1, PPARG, HMGB1, TNF, SOD1, VEGFA	8.00975e-07	7.45546e-06	14.6103
	GO:0030193~regulation of blood coagulation	6	THBD, IL6, NOS3, SERPINE1, F2, F3	8.60445e-07	7.98008e-06	32.8731
	GO:0045935~positive regulation of nucleobase-containing compound metabolic process	16	IL10, NOS2, NOS3, HMGB1, ADRB2, HIF1A, ESR1, TNF, VEGFA, AR, IL6, IFNG, IL1B, AKT1, PPARG, PPARA	8.94348e-07	8.26467e-06	4.17835
	GO:0003018~vascular process in circulatory system	7	CRP, NOS3, AKT1, ADRB2, TNF, SOD1, VEGFA	9.05131e-07	8.33435e-06	20.2921
	GO:0001932~regulation of protein phosphorylation	14	HMGB1, ADRB2, F2, TNF, SOD1, VEGFA, AR, IL6, IFNG, IL1B, BCL2, AKT1, PTPN6, PPARG	9.38036e-07	8.60648e-06	5.0199
	GO:1900046~regulation of hemostasis	6	THBD, IL6, NOS3, SERPINE1, F2, F3	9.49522e-07	8.61952e-06	32.2286
	GO:1900544~positive regulation of purine nucleotide metabolic process	6	IFNG, NOS2, NOS3, ADRB2, PPARA, HIF1A	9.49522e-07	8.61952e-06	32.2286
	GO:0045981~positive regulation of nucleotide metabolic process	6	IFNG, NOS2, NOS3, ADRB2, PPARA, HIF1A	9.49522e-07	8.61952e-06	32.2286
	GO:0036473~cell death in response to oxidative stress	6	IL10, BCL2, AKT1, HIF1A, TNF, SOD1	9.96708e-07	8.98436e-06	31.9157
	GO:0032755~positive regulation of interleukin-6 production	6	IL6, IFNG, NOS2, IL1B, HMGB1, TNF	9.96708e-07	8.98436e-06	31.9157
	GO:1903706~regulation of hemopoiesis	9	IL10, CASP8, IFNG, IL1B, PTPN6, HMGB1, HIF1A, TNF, SOD1	1.03099e-06	9.26091e-06	10.7899
	GO:0045596~negative regulation of cell differentiation	11	CRP, IL6, IFNG, IL1B, BCL2, PPARG, HMGB1, F2, PPARA, TNF, VEGFA	1.04145e-06	9.32229e-06	7.31401
	GO:0043900~regulation of multi-organism process	9	CRP, CXCL8, IFNG, NOS2, IL1B, BCL2, PPARA, TNF, VEGFA	1.04804e-06	9.34865e-06	10.7663
	GO:1905952~regulation of lipid localization	7	CRP, IL6, IL1B, AKT1, PPARG, PPARA, TNF	1.08631e-06	9.65651e-06	19.6677
	GO:0000165~MAPK cascade	11	AR, IL6, IL1B, AKT1, PTPN6, PPARG, HMGB1, ADRB2, TNF, SOD1, VEGFA	1.13697e-06	1.00374e-05	7.24368
	GO:0023014~signal transduction by protein phosphorylation	11	AR, IL6, IL1B, AKT1, PTPN6, PPARG, HMGB1, ADRB2, TNF, SOD1, VEGFA	1.13697e-06	1.00374e-05	7.24368
	GO:0050818~regulation of coagulation	6	THBD, IL6, NOS3, SERPINE1, F2, F3	1.14946e-06	1.01129e-05	31.0124
	GO:0045944~positive regulation of transcription from RNA polymerase II promoter	13	IL10, HMGB1, ADRB2, HIF1A, ESR1, TNF, VEGFA, AR, IL6, IL1B, AKT1, PPARG, PPARA	1.16261e-06	1.01937e-05	5.50001
	GO:1903036~positive regulation of response to wounding	6	THBD, IL6, SERPINE1, HMGB1, F2, F3	1.32012e-06	1.15353e-05	30.1588
	GO:0002696~positive regulation of leukocyte activation	9	IL10, IL6, IFNG, IL1B, BCL2, AKT1, PTPN6, HMGB1, TNF	1.35545e-06	1.18039e-05	10.4029
	GO:0022409~positive regulation of cell-cell adhesion	8	IL10, IL6, IFNG, IL1B, AKT1, PTPN6, HMGB1, TNF	1.36719e-06	1.18659e-05	13.4864
	GO:0050764~regulation of phagocytosis	6	IFNG, IL1B, PPARG, HMGB1, TNF, SOD1	1.38124e-06	1.18776e-05	29.8847
	GO:0035295~tube development	10	AR, CXCL8, NOS3, BCL2, MTHFR, HMGB1, HIF1A, ESR1, TNF, VEGFA	1.38883e-06	1.18776e-05	8.41606
	GO:0050999~regulation of nitric-oxide synthase activity	5	IL1B, AKT1, HIF1A, ESR1, TNF	1.39165e-06	1.18776e-05	58.2857
	GO:1900048~positive regulation of hemostasis	5	THBD, IL6, SERPINE1, F2, F3	1.39165e-06	1.18776e-05	58.2857
	GO:0030194~positive regulation of blood coagulation	5	THBD, IL6, SERPINE1, F2, F3	1.39165e-06	1.18776e-05	58.2857
	GO:0033138~positive regulation of peptidyl-serine phosphorylation	6	IL6, IFNG, BCL2, AKT1, TNF, VEGFA	1.44457e-06	1.22884e-05	29.6154
	GO:0042063~gliogenesis	8	IL6, IFNG, IL1B, AKT1, PPARG, F2, TNF, SOD1	1.57555e-06	1.3254e-05	13.2021
	GO:1902105~regulation of leukocyte differentiation	8	IL10, CASP8, IFNG, IL1B, PTPN6, HMGB1, TNF, SOD1	1.57555e-06	1.3254e-05	13.2021
	GO:0051341~regulation of oxidoreductase activity	6	IFNG, IL1B, AKT1, HIF1A, ESR1, TNF	1.57808e-06	1.3254e-05	29.0913
	GO:0031401~positive regulation of protein modification process	13	HMGB1, ADRB2, F2, TNF, SOD1, VEGFA, AR, IL6, IFNG, IL1B, BCL2, AKT1, PPARG	1.57872e-06	1.3254e-05	5.34322
	GO:0050820~positive regulation of coagulation	5	THBD, IL6, SERPINE1, F2, F3	1.64898e-06	1.3754e-05	55.9067
	GO:0045429~positive regulation of nitric oxide biosynthetic process	5	IFNG, IL1B, AKT1, ESR1, TNF	1.64898e-06	1.3754e-05	55.9067
	GO:0002443~leukocyte mediated immunity	9	IL10, CRP, IL6, IL1B, HMOX1, PTPN6, HMGB1, F2, TNF	1.65908e-06	1.37935e-05	10.1252
	GO:0001667~ameboidal-type cell migration	9	IFNG, NOS3, HMOX1, AKT1, PPARG, HMGB1, HIF1A, TNF, VEGFA	1.71059e-06	1.41759e-05	10.0838
	GO:0043436~oxoacid metabolic process	12	GSTM1, IFNG, NOS2, NOS3, IL1B, SLC2A1, MTHFR, AKT1, PPARG, PPARA, MPO, HIF1A	1.77332e-06	1.46484e-05	5.97694
	GO:0045785~positive regulation of cell adhesion	9	IL10, IL6, IFNG, IL1B, AKT1, PTPN6, HMGB1, TNF, VEGFA	1.90178e-06	1.56592e-05	9.94147
	GO:0006953~acute-phase response	5	CRP, IL6, IL1B, F2, TNF	1.94005e-06	1.58725e-05	53.7143
	GO:1904407~positive regulation of nitric oxide metabolic process	5	IFNG, IL1B, AKT1, ESR1, TNF	1.94005e-06	1.58725e-05	53.7143
	GO:0043281~regulation of cysteine-type endopeptidase activity involved in apoptotic process	7	CASP8, AKT1, PPARG, HMGB1, TNF, F3, VEGFA	2.02274e-06	1.64576e-05	17.6737
	GO:0006082~organic acid metabolic process	12	GSTM1, IFNG, NOS2, NOS3, IL1B, SLC2A1, MTHFR, AKT1, PPARG, PPARA, MPO, HIF1A	2.02437e-06	1.64576e-05	5.89653
	GO:0050867~positive regulation of cell activation	9	IL10, IL6, IFNG, IL1B, BCL2, AKT1, PTPN6, HMGB1, TNF	2.04926e-06	1.66074e-05	9.84226
	GO:0071496~cellular response to external stimulus	8	CASP8, IL1B, SLC2A1, BCL2, HMOX1, AKT1, PPARG, PPARA	2.1949e-06	1.77318e-05	12.559
	GO:0045776~negative regulation of blood pressure	5	NOS2, NOS3, ADRB2, PPARA, TNF	2.2676e-06	1.82616e-05	51.6873
	GO:0071900~regulation of protein serine/threonine kinase activity	9	IFNG, IL1B, AKT1, PTPN6, PPARG, ADRB2, TNF, SOD1, VEGFA	2.4084e-06	1.93349e-05	9.6308
	GO:0050866~negative regulation of cell activation	7	IL10, THBD, NOS3, HMOX1, PTPN6, HMGB1, F2	2.49455e-06	1.99641e-05	17.0453
	GO:0051336~regulation of hydrolase activity	12	CASP8, IFNG, NOS3, SERPINE1, AKT1, PPARG, HMGB1, ESR1, TNF, F3, SOD1, VEGFA	2.62235e-06	2.09218e-05	5.74203
	GO:0051173~positive regulation of nitrogen compound metabolic process	16	IL10, NOS2, NOS3, HMGB1, ADRB2, HIF1A, ESR1, TNF, VEGFA, AR, IL6, IFNG, IL1B, AKT1, PPARG, PPARA	2.6512e-06	2.10865e-05	3.83808
	GO:0007596~blood coagulation	7	THBD, IL6, NOS3, SERPINE1, PTPN6, F2, F3	2.76209e-06	2.19007e-05	16.7476
	GO:0003008~system process	16	IL10, CRP, NOS2, NOS3, ADRB2, HIF1A, TNF, SOD1, VEGFA, AR, IL1B, BCL2, AKT1, HMOX1, PPARG, PPARA	2.78673e-06	2.20281e-05	3.82301
	GO:0010883~regulation of lipid storage	5	CRP, IL6, PPARG, PPARA, TNF	3.04363e-06	2.39849e-05	48.0602
	GO:0010506~regulation of autophagy	8	IL10, IFNG, BCL2, HMOX1, AKT1, HMGB1, ADRB2, HIF1A	3.06104e-06	2.40484e-05	11.943
	GO:0015849~organic acid transport	8	ABCB1, NOS2, IL1B, SLC2A1, AKT1, PPARG, PPARA, TNF	3.22999e-06	2.52983e-05	11.8462
	GO:1901215~negative regulation of neuron death	7	IL10, BCL2, HMOX1, AKT1, PPARA, HIF1A, SOD1	3.28648e-06	2.56625e-05	16.2508
	GO:0048468~cell development	16	HMGB1, F2, HIF1A, ESR1, TNF, SOD1, VEGFA, AR, IL6, IFNG, IL1B, BCL2, AKT1, PTPN6, PPARG, PPARA	3.30292e-06	2.57127e-05	3.77202
	GO:0007599~hemostasis	7	THBD, IL6, NOS3, SERPINE1, PTPN6, F2, F3	3.3676e-06	2.59801e-05	16.1823
	GO:1903708~positive regulation of hemopoiesis	7	IL10, CASP8, IFNG, IL1B, HMGB1, HIF1A, TNF	3.3676e-06	2.59801e-05	16.1823
	GO:0010001~glial cell differentiation	7	IFNG, IL1B, AKT1, PPARG, F2, TNF, SOD1	3.3676e-06	2.59801e-05	16.1823
	GO:0032612~interleukin-1 production	6	IL10, IL6, CASP8, IFNG, HMGB1, TNF	3.39517e-06	2.61144e-05	24.9039
	GO:0009612~response to mechanical stimulus	7	CASP8, IL1B, SLC2A1, AKT1, PPARG, MPO, TNF	3.45035e-06	2.63808e-05	16.1143
	GO:0050817~coagulation	7	THBD, IL6, NOS3, SERPINE1, PTPN6, F2, F3	3.45035e-06	2.63808e-05	16.1143
	GO:0032652~regulation of interleukin-1 production	6	IL10, IL6, CASP8, IFNG, HMGB1, TNF	3.52335e-06	2.6859e-05	24.7166
	GO:0002703~regulation of leukocyte mediated immunity	7	IL10, IL6, IL1B, HMOX1, PTPN6, HMGB1, TNF	3.53475e-06	2.68662e-05	16.0469
	GO:0051051~negative regulation of transport	9	IL10, NOS3, IL1B, BCL2, HMOX1, AKT1, PPARG, HMGB1, TNF	3.62237e-06	2.74509e-05	9.11455
	GO:0051641~cellular localization	18	IL10, HSPA4, NOS3, ADRB2, F2, HIF1A, ESR1, TNF, SOD1, VEGFA, AR, IFNG, IL1B, BCL2, AKT1, HMOX1, PTPN6, PPARG	3.74869e-06	2.83247e-05	3.24086
	GO:0048545~response to steroid hormone	8	IL10, AR, IL6, BCL2, HMGB1, PPARA, ESR1, TNF	3.85056e-06	2.9009e-05	11.5344
	GO:0010557~positive regulation of macromolecule biosynthetic process	15	IL10, HMGB1, ADRB2, F2, HIF1A, ESR1, TNF, VEGFA, AR, IL6, IFNG, IL1B, AKT1, PPARG, PPARA	3.88322e-06	2.91695e-05	4.04046
	GO:0010595~positive regulation of endothelial cell migration	6	NOS3, HMOX1, AKT1, HMGB1, HIF1A, VEGFA	3.93082e-06	2.9441e-05	24.1714
	GO:0045862~positive regulation of proteolysis	8	CASP8, IFNG, IL1B, AKT1, PPARG, HMGB1, TNF, F3	4.05506e-06	3.01955e-05	11.4441
	GO:0050863~regulation of T cell activation	8	IL10, IL6, IFNG, IL1B, AKT1, PTPN6, HMGB1, SOD1	4.05506e-06	3.01955e-05	11.4441
	GO:0002064~epithelial cell development	7	AR, IL1B, HIF1A, ESR1, TNF, SOD1, VEGFA	4.07725e-06	3.02106e-05	15.6539
	GO:0030730~sequestering of triglyceride	4	IL1B, PPARG, PPARA, TNF	4.08061e-06	3.02106e-05	121.752
	GO:0051098~regulation of binding	8	IL10, IFNG, HMOX1, AKT1, PPARG, HMGB1, ADRB2, PPARA	4.19638e-06	3.09785e-05	11.3846
	GO:0051130~positive regulation of cellular component organization	13	SERPINE1, ADRB2, HIF1A, ESR1, TNF, SOD1, VEGFA, AR, IL6, IFNG, IL1B, AKT1, PPARG	4.36716e-06	3.20055e-05	4.84855
	GO:0030595~leukocyte chemotaxis	7	IL10, IL6, CXCL8, IL1B, SERPINE1, HMGB1, VEGFA	4.37288e-06	3.20055e-05	15.4645
	GO:2000116~regulation of cysteine-type endopeptidase activity	7	CASP8, AKT1, PPARG, HMGB1, TNF, F3, VEGFA	4.37288e-06	3.20055e-05	15.4645
	GO:0040007~growth	11	AR, BCL2, AKT1, PPARG, ADRB2, F2, PPARA, HIF1A, ESR1, SOD1, VEGFA	4.47723e-06	3.26761e-05	6.21955
	GO:0033036~macromolecule localization	18	IL10, CRP, ABCB1, NOS2, HSPA4, SLC2A1, F2, HIF1A, ESR1, TNF, VEGFA, AR, IL6, IFNG, IL1B, AKT1, PPARG, PPARA	4.52469e-06	3.2929e-05	3.19778
	GO:1902893~regulation of pri-miRNA transcription from RNA polymerase II promoter	5	IL10, PPARG, PPARA, HIF1A, TNF	4.55536e-06	3.3047e-05	43.483
	GO:0001894~tissue homeostasis	7	IL6, NOS3, SLC2A1, BCL2, ADRB2, SOD1, VEGFA	4.5795e-06	3.3047e-05	15.3408
	GO:0032944~regulation of mononuclear cell proliferation	7	IL10, CRP, IL6, IL1B, BCL2, PTPN6, HMGB1	4.5795e-06	3.3047e-05	15.3408
	GO:0016310~phosphorylation	16	HMGB1, ADRB2, F2, HIF1A, TNF, SOD1, VEGFA, AR, IL6, IFNG, IL1B, BCL2, AKT1, PTPN6, PPARG, PPARA	4.62654e-06	3.3293e-05	3.67246
	GO:0061614~pri-miRNA transcription from RNA polymerase II promoter	5	IL10, PPARG, PPARA, HIF1A, TNF	4.85297e-06	3.48248e-05	42.8036
	GO:0006811~ion transport	14	ABCB1, NOS2, NOS3, SLC2A1, ADRB2, F2, TNF, IFNG, IL1B, BCL2, AKT1, PTPN6, PPARG, PPARA	5.08898e-06	3.64167e-05	4.31892
	GO:0032731~positive regulation of interleukin-1 beta production	5	IL6, CASP8, IFNG, HMGB1, TNF	5.16473e-06	3.68561e-05	42.1451
	GO:1904036~negative regulation of epithelial cell apoptotic process	5	IL10, SERPINE1, BCL2, HMOX1, PPARA	5.49106e-06	3.90763e-05	41.5065
	GO:0019725~cellular homeostasis	11	IL6, NOS2, NOS3, BCL2, HMOX1, PTPN6, HMGB1, F2, HIF1A, ESR1, SOD1	5.51514e-06	3.91392e-05	6.07535
	GO:0044057~regulation of system process	9	IL10, NOS3, IL1B, AKT1, PPARG, ADRB2, PPARA, TNF, SOD1	5.67517e-06	4.0164e-05	8.5756
	GO:0019752~carboxylic acid metabolic process	11	GSTM1, IFNG, NOS2, NOS3, IL1B, SLC2A1, MTHFR, AKT1, PPARG, PPARA, HIF1A	5.71557e-06	4.03387e-05	6.05095
	GO:1903428~positive regulation of reactive oxygen species biosynthetic process	5	IFNG, IL1B, AKT1, ESR1, TNF	5.83239e-06	4.10505e-05	40.887
	GO:0033135~regulation of peptidyl-serine phosphorylation	6	IL6, IFNG, BCL2, AKT1, TNF, VEGFA	6.1438e-06	4.31241e-05	22.0625
	GO:2000273~positive regulation of receptor activity	5	IL10, IFNG, PPARG, ADRB2, HIF1A	6.18917e-06	4.32064e-05	40.2857
	GO:0002534~cytokine production involved in inflammatory response	5	IL6, F2, PPARA, HIF1A, TNF	6.18917e-06	4.32064e-05	40.2857
	GO:0046883~regulation of hormone secretion	7	IL6, IFNG, NOS2, IL1B, PPARG, HIF1A, TNF	6.25967e-06	4.35802e-05	14.5273
	GO:0060627~regulation of vesicle-mediated transport	9	IFNG, IL1B, SERPINE1, HMOX1, PPARG, HMGB1, TNF, SOD1, VEGFA	6.28075e-06	4.36088e-05	8.45793
	GO:0050921~positive regulation of chemotaxis	6	IL6, CXCL8, SERPINE1, HMGB1, F3, VEGFA	6.34764e-06	4.39544e-05	21.9154
	GO:0006366~transcription from RNA polymerase II promoter	15	IL10, HMGB1, ADRB2, HIF1A, ESR1, TNF, VEGFA, AR, IL6, IFNG, IL1B, AKT1, HMOX1, PPARG, PPARA	6.44179e-06	4.44865e-05	3.87107
	GO:0060749~mammary gland alveolus development	4	AR, HIF1A, ESR1, VEGFA	6.62684e-06	4.53982e-05	104.359
	GO:0019430~removal of superoxide radicals	4	NOS3, MPO, TNF, SOD1	6.62684e-06	4.53982e-05	104.359
	GO:0061377~mammary gland lobule development	4	AR, HIF1A, ESR1, VEGFA	6.62684e-06	4.53982e-05	104.359
	GO:0030099~myeloid cell differentiation	8	CASP8, IFNG, PTPN6, PPARG, HMGB1, HIF1A, TNF, VEGFA	6.6493e-06	4.5431e-05	10.6128
	GO:0044764~multi-organism cellular process	10	CRP, IL6, CXCL8, IFNG, IL1B, BCL2, F2, PPARA, HIF1A, TNF	6.77084e-06	4.61387e-05	6.93526
	GO:0044712~single-organism catabolic process	11	IFNG, NOS2, NOS3, IL1B, HMOX1, AKT1, HMGB1, ADRB2, PPARA, HIF1A, TNF	6.81585e-06	4.63225e-05	5.93183
	GO:0050994~regulation of lipid catabolic process	5	IL1B, AKT1, ADRB2, PPARA, TNF	6.9508e-06	4.68935e-05	39.1347
	GO:0070663~regulation of leukocyte proliferation	7	IL10, CRP, IL6, IL1B, BCL2, PTPN6, HMGB1	6.96904e-06	4.68935e-05	14.2572
	GO:0050880~regulation of blood vessel size	6	CRP, NOS3, AKT1, ADRB2, TNF, SOD1	6.99112e-06	4.68935e-05	21.4857
	GO:0035296~regulation of tube diameter	6	CRP, NOS3, AKT1, ADRB2, TNF, SOD1	6.99112e-06	4.68935e-05	21.4857
	GO:0097746~regulation of blood vessel diameter	6	CRP, NOS3, AKT1, ADRB2, TNF, SOD1	6.99112e-06	4.68935e-05	21.4857
	GO:0002699~positive regulation of immune effector process	7	IL10, IL6, IFNG, IL1B, HMOX1, PTPN6, TNF	7.11846e-06	4.76233e-05	14.2044
	GO:0035150~regulation of tube size	6	CRP, NOS3, AKT1, ADRB2, TNF, SOD1	7.21661e-06	4.81544e-05	21.3462
	GO:0001890~placenta development	6	IL10, CASP8, AKT1, PPARG, HIF1A, SOD1	7.44775e-06	4.9568e-05	21.2085
	GO:0060284~regulation of cell development	11	IL6, IFNG, IL1B, BCL2, AKT1, PPARG, F2, PPARA, HIF1A, TNF, VEGFA	7.49621e-06	4.97616e-05	5.8683
	GO:0051249~regulation of lymphocyte activation	9	IL10, IL6, IFNG, IL1B, BCL2, AKT1, PTPN6, HMGB1, SOD1	7.56483e-06	5.00877e-05	8.24577
	GO:0030098~lymphocyte differentiation	8	IL10, IL6, IFNG, IL1B, BCL2, PTPN6, HMGB1, SOD1	7.65452e-06	5.03144e-05	10.3865
	GO:0051251~positive regulation of lymphocyte activation	8	IL10, IL6, IFNG, IL1B, BCL2, AKT1, PTPN6, HMGB1	7.65452e-06	5.03144e-05	10.3865
	GO:1903827~regulation of cellular protein localization	9	IL10, AR, IFNG, IL1B, AKT1, PPARG, F2, TNF, VEGFA	7.65781e-06	5.03144e-05	8.23201
	GO:0043122~regulation of I-kappaB kinase/NF-kappaB signaling	7	IL10, CASP8, IL1B, HMOX1, AKT1, ESR1, TNF	7.74243e-06	5.07406e-05	13.9971
	GO:2000378~negative regulation of reactive oxygen species metabolic process	5	IL10, BCL2, AKT1, PPARA, HIF1A	8.22024e-06	5.37349e-05	37.5264
	GO:0002687~positive regulation of leukocyte migration	6	IL6, CXCL8, SERPINE1, HMGB1, TNF, VEGFA	8.43096e-06	5.49724e-05	20.6749
	GO:1903039~positive regulation of leukocyte cell-cell adhesion	7	IL6, IFNG, IL1B, AKT1, PTPN6, HMGB1, TNF	8.58415e-06	5.58295e-05	13.7462
	GO:0048878~chemical homeostasis	12	IL6, BCL2, HMOX1, AKT1, PTPN6, PPARG, HMGB1, F2, HIF1A, ESR1, SOD1, VEGFA	8.71662e-06	5.6548e-05	5.0691
	GO:0071450~cellular response to oxygen radical	4	NOS3, MPO, TNF, SOD1	8.80278e-06	5.66776e-05	95.2845
	GO:0060965~negative regulation of gene silencing by miRNA	4	IL6, PPARG, ESR1, TNF	8.80278e-06	5.66776e-05	95.2845
	GO:0071451~cellular response to superoxide	4	NOS3, MPO, TNF, SOD1	8.80278e-06	5.66776e-05	95.2845
	GO:0044403~symbiosis, encompassing mutualism through parasitism	10	CRP, IL6, CXCL8, IFNG, IL1B, BCL2, F2, PPARA, HIF1A, TNF	8.88175e-06	5.70431e-05	6.70607
	GO:0052548~regulation of endopeptidase activity	8	CASP8, SERPINE1, AKT1, PPARG, HMGB1, TNF, F3, VEGFA	8.9168e-06	5.71253e-05	10.146
	GO:0007249~I-kappaB kinase/NF-kappaB signaling	7	IL10, CASP8, IL1B, HMOX1, AKT1, ESR1, TNF	8.94097e-06	5.71377e-05	13.6484
	GO:0060559~positive regulation of calcidiol 1-monooxygenase activity	3	IFNG, IL1B, TNF	9.14402e-06	5.8146e-05	547.886
	GO:0060557~positive regulation of vitamin D biosynthetic process	3	IFNG, IL1B, TNF	9.14402e-06	5.8146e-05	547.886
	GO:1904892~regulation of STAT cascade	6	IL10, IL6, IFNG, PPARG, F2, TNF	9.23287e-06	5.8566e-05	20.2921
	GO:0007155~cell adhesion	13	IL10, SERPINE1, HMGB1, TNF, SOD1, VEGFA, IL6, IFNG, IL1B, BCL2, AKT1, PTPN6, PPARA	9.62914e-06	6.0845e-05	4.49087
	GO:0006796~phosphate-containing compound metabolic process	18	NOS2, NOS3, HMGB1, ADRB2, F2, HIF1A, TNF, SOD1, VEGFA, AR, IL6, IFNG, IL1B, BCL2, AKT1, PTPN6, PPARG, PPARA	9.63952e-06	6.0845e-05	3.02885
	GO:0050708~regulation of protein secretion	7	IL6, IFNG, NOS2, IL1B, PPARG, HIF1A, TNF	9.88597e-06	6.22477e-05	13.4098
	GO:0044419~interspecies interaction between organisms	10	CRP, IL6, CXCL8, IFNG, IL1B, BCL2, F2, PPARA, HIF1A, TNF	9.98789e-06	6.27357e-05	6.609
	GO:0022610~biological adhesion	13	IL10, SERPINE1, HMGB1, TNF, SOD1, VEGFA, IL6, IFNG, IL1B, BCL2, AKT1, PTPN6, PPARA	1.00733e-05	6.30891e-05	4.47113
	GO:0071456~cellular response to hypoxia	6	BCL2, HMOX1, AKT1, PPARG, HIF1A, VEGFA	1.00933e-05	6.30891e-05	19.9231
	GO:0032732~positive regulation of interleukin-1 production	5	IL6, CASP8, IFNG, HMGB1, TNF	1.01694e-05	6.32572e-05	35.577
	GO:0050766~positive regulation of phagocytosis	5	IFNG, IL1B, PPARG, TNF, SOD1	1.01694e-05	6.32572e-05	35.577
	GO:0048662~negative regulation of smooth muscle cell proliferation	5	IL10, IFNG, NOS3, HMOX1, PPARG	1.07057e-05	6.64322e-05	35.1209
	GO:0002262~myeloid cell homeostasis	6	IL6, HMOX1, HMGB1, HIF1A, SOD1, VEGFA	1.10152e-05	6.81881e-05	19.5673
	GO:0060967~negative regulation of gene silencing by RNA	4	IL6, PPARG, ESR1, TNF	1.14045e-05	7.02594e-05	87.6617
	GO:0060149~negative regulation of posttranscriptional gene silencing	4	IL6, PPARG, ESR1, TNF	1.14045e-05	7.02594e-05	87.6617
	GO:0002697~regulation of immune effector process	8	IL10, IL6, IFNG, IL1B, HMOX1, PTPN6, HMGB1, TNF	1.16256e-05	7.14369e-05	9.74019
	GO:0031324~negative regulation of cellular metabolic process	18	IL10, SERPINE1, HMGB1, F2, HIF1A, ESR1, TNF, VEGFA, AR, IL6, IFNG, IL1B, BCL2, AKT1, HMOX1, PTPN6, PPARG, PPARA	1.16512e-05	7.14369e-05	2.98756
	GO:0050729~positive regulation of inflammatory response	6	IL6, IFNG, IL1B, SERPINE1, HIF1A, TNF	1.20017e-05	7.34104e-05	19.2241
	GO:0050796~regulation of insulin secretion	6	IL6, IFNG, NOS2, IL1B, HIF1A, TNF	1.23454e-05	7.53335e-05	19.1123
	GO:0060249~anatomical structure homeostasis	8	IL6, NOS3, SLC2A1, BCL2, ADRB2, HIF1A, SOD1, VEGFA	1.26678e-05	7.71113e-05	9.61203
	GO:0030856~regulation of epithelial cell differentiation	6	IFNG, IL1B, SERPINE1, AKT1, TNF, VEGFA	1.26968e-05	7.71113e-05	19.0018
	GO:0000303~response to superoxide	4	NOS3, MPO, TNF, SOD1	1.28764e-05	7.76515e-05	84.2901
	GO:0051043~regulation of membrane protein ectodomain proteolysis	4	IL10, IFNG, IL1B, TNF	1.28764e-05	7.76515e-05	84.2901
	GO:0051000~positive regulation of nitric-oxide synthase activity	4	AKT1, HIF1A, ESR1, TNF	1.28764e-05	7.76515e-05	84.2901
	GO:0009887~animal organ morphogenesis	11	AR, IL6, NOS3, SERPINE1, BCL2, PPARA, HIF1A, ESR1, TNF, SOD1, VEGFA	1.30618e-05	7.85847e-05	5.50891
	GO:1903201~regulation of oxidative stress-induced cell death	5	IL10, AKT1, HIF1A, TNF, SOD1	1.37058e-05	8.22667e-05	33.0052
	GO:0036294~cellular response to decreased oxygen levels	6	BCL2, HMOX1, AKT1, PPARG, HIF1A, VEGFA	1.3798e-05	8.26274e-05	18.6779
	GO:0010605~negative regulation of macromolecule metabolic process	18	IL10, CXCL8, NOS2, SERPINE1, HMGB1, F2, HIF1A, ESR1, TNF, VEGFA, AR, IL6, IFNG, IL1B, AKT1, PTPN6, PPARG, PPARA	1.39792e-05	8.35176e-05	2.94826
	GO:0048729~tissue morphogenesis	9	IL10, AR, NOS3, BCL2, MTHFR, HIF1A, ESR1, TNF, VEGFA	1.41917e-05	8.45061e-05	7.56284
	GO:0006793~phosphorus metabolic process	18	NOS2, NOS3, HMGB1, ADRB2, F2, HIF1A, TNF, SOD1, VEGFA, AR, IL6, IFNG, IL1B, BCL2, AKT1, PTPN6, PPARG, PPARA	1.42104e-05	8.45061e-05	2.94474
	GO:0000305~response to oxygen radical	4	NOS3, MPO, TNF, SOD1	1.44684e-05	8.58415e-05	81.1683
	GO:0048568~embryonic organ development	8	IL10, CXCL8, CASP8, AKT1, HIF1A, TNF, SOD1, VEGFA	1.49859e-05	8.8707e-05	9.36557
	GO:0002706~regulation of lymphocyte mediated immunity	6	IL10, IL6, IL1B, PTPN6, HMGB1, TNF	1.53808e-05	9.08354e-05	18.2629
	GO:0052547~regulation of peptidase activity	8	CASP8, SERPINE1, AKT1, PPARG, HMGB1, TNF, F3, VEGFA	1.56174e-05	9.20208e-05	9.30591
	GO:0046649~lymphocyte activation	10	IL10, IL6, CASP8, IFNG, IL1B, BCL2, AKT1, PTPN6, HMGB1, SOD1	1.56786e-05	9.21702e-05	6.24727
	GO:0050767~regulation of neurogenesis	10	IL6, IFNG, IL1B, BCL2, AKT1, PPARG, F2, HIF1A, TNF, VEGFA	1.58218e-05	9.26521e-05	6.24016
	GO:0003012~muscle system process	8	NOS3, IL1B, HMOX1, PPARG, ADRB2, PPARA, TNF, SOD1	1.58327e-05	9.26521e-05	9.2862
	GO:0006468~protein phosphorylation	14	HMGB1, ADRB2, F2, TNF, SOD1, VEGFA, AR, IL6, IFNG, IL1B, BCL2, AKT1, PTPN6, PPARG	1.58752e-05	9.26895e-05	3.8936
	GO:0043549~regulation of kinase activity	10	IFNG, IL1B, AKT1, PTPN6, PPARG, ADRB2, F2, TNF, SOD1, VEGFA	1.61116e-05	9.38567e-05	6.22597
	GO:0051345~positive regulation of hydrolase activity	9	CASP8, IFNG, AKT1, PPARG, HMGB1, ESR1, TNF, F3, VEGFA	1.61929e-05	9.41164e-05	7.42616
	GO:0031100~animal organ regeneration	5	IL10, IL6, HMOX1, PPARG, TNF	1.65188e-05	9.57941e-05	31.4877
	GO:0002822~regulation of adaptive immune response based on somatic recombination of immune receptors built from immunoglobulin superfamily domains	6	IL10, IL6, IL1B, PTPN6, HMGB1, TNF	1.66583e-05	9.63853e-05	17.9635
	GO:0009790~embryo development	11	IL10, AR, CXCL8, CASP8, NOS3, MTHFR, AKT1, HIF1A, TNF, SOD1, VEGFA	1.70581e-05	9.84771e-05	5.34286
	GO:0045913~positive regulation of carbohydrate metabolic process	5	IFNG, AKT1, HMGB1, PPARA, HIF1A	1.72838e-05	9.9556e-05	31.1299
	GO:0007162~negative regulation of cell adhesion	7	IL10, SERPINE1, AKT1, PTPN6, HMGB1, PPARA, VEGFA	1.74071e-05	0.000100042	12.1367
	GO:0046890~regulation of lipid biosynthetic process	6	IFNG, IL1B, AKT1, PPARA, TNF, SOD1	1.8017e-05	0.000103316	17.6737
	GO:0046136~positive regulation of vitamin metabolic process	3	IFNG, IL1B, TNF	1.82677e-05	0.000104521	410.914
	GO:0002791~regulation of peptide secretion	7	IL6, IFNG, NOS2, IL1B, PPARG, HIF1A, TNF	1.83612e-05	0.00010459	12.0226
	GO:0046879~hormone secretion	7	IL6, IFNG, NOS2, IL1B, PPARG, HIF1A, TNF	1.83612e-05	0.00010459	12.0226
	GO:0032943~mononuclear cell proliferation	7	IL10, CRP, IL6, IL1B, BCL2, PTPN6, HMGB1	1.86885e-05	0.000106219	11.985
	GO:0022602~ovulation cycle process	5	NOS3, BCL2, ESR1, SOD1, VEGFA	1.88915e-05	0.000107135	30.4381
	GO:0046889~positive regulation of lipid biosynthetic process	5	IFNG, IL1B, AKT1, PPARA, TNF	1.97353e-05	0.000111674	30.1036
	GO:1902107~positive regulation of leukocyte differentiation	6	IL10, CASP8, IFNG, IL1B, HMGB1, TNF	1.99614e-05	0.000112458	17.3017
	GO:0061138~morphogenesis of a branching epithelium	6	IL10, AR, BCL2, ESR1, TNF, VEGFA	1.99614e-05	0.000112458	17.3017
	GO:0071902~positive regulation of protein serine/threonine kinase activity	7	IFNG, IL1B, AKT1, ADRB2, TNF, SOD1, VEGFA	2.00452e-05	0.000112683	11.837
	GO:0097696~STAT cascade	6	IL10, IL6, IFNG, PPARG, F2, TNF	2.04721e-05	0.000114832	17.2111
	GO:0046427~positive regulation of JAK-STAT cascade	5	IL10, IL6, IFNG, F2, TNF	2.06066e-05	0.000115334	29.7764
	GO:0048771~tissue remodeling	6	IL6, NOS3, PPARG, HMGB1, ADRB2, HIF1A	2.0993e-05	0.000117241	17.1214
	GO:0060326~cell chemotaxis	7	IL10, IL6, CXCL8, IL1B, SERPINE1, HMGB1, VEGFA	2.14804e-05	0.000119703	11.6927
	GO:0071453~cellular response to oxygen levels	6	BCL2, HMOX1, AKT1, PPARG, HIF1A, VEGFA	2.20656e-05	0.000122698	16.9449
	GO:0009914~hormone transport	7	IL6, IFNG, NOS2, IL1B, PPARG, HIF1A, TNF	2.29975e-05	0.000127604	11.5518
	GO:1904894~positive regulation of STAT cascade	5	IL10, IL6, IFNG, F2, TNF	2.33903e-05	0.000129352	28.8361
	GO:0051248~negative regulation of protein metabolic process	13	IL10, NOS2, SERPINE1, F2, ESR1, TNF, VEGFA, IL6, IFNG, IL1B, AKT1, PTPN6, PPARG	2.34132e-05	0.000129352	4.11468
	GO:0006909~phagocytosis	7	CRP, IFNG, IL1B, PPARG, HMGB1, TNF, SOD1	2.37879e-05	0.00013114	11.4826
	GO:0002819~regulation of adaptive immune response	6	IL10, IL6, IL1B, PTPN6, HMGB1, TNF	2.49345e-05	0.000137167	16.5192
	GO:0044702~single organism reproductive process	12	IL10, AR, CASP8, NOS3, IL1B, BCL2, AKT1, PPARG, HIF1A, ESR1, SOD1, VEGFA	2.49897e-05	0.000137177	4.53423
	GO:0045893~positive regulation of transcription, DNA-templated	13	IL10, HMGB1, ADRB2, HIF1A, ESR1, TNF, VEGFA, AR, IL6, IL1B, AKT1, PPARG, PPARA	2.62793e-05	0.000143642	4.06768
	GO:1903508~positive regulation of nucleic acid-templated transcription	13	IL10, HMGB1, ADRB2, HIF1A, ESR1, TNF, VEGFA, AR, IL6, IL1B, AKT1, PPARG, PPARA	2.62793e-05	0.000143642	4.06768
	GO:0050769~positive regulation of neurogenesis	8	IL6, IFNG, IL1B, BCL2, PPARG, HIF1A, TNF, VEGFA	2.70465e-05	0.000147521	8.54403
	GO:0002690~positive regulation of leukocyte chemotaxis	5	IL6, CXCL8, SERPINE1, HMGB1, VEGFA	2.75197e-05	0.000149784	27.671
	GO:1902680~positive regulation of RNA biosynthetic process	13	IL10, HMGB1, ADRB2, HIF1A, ESR1, TNF, VEGFA, AR, IL6, IL1B, AKT1, PPARG, PPARA	2.76666e-05	0.000150265	4.04688
	GO:0060562~epithelial tube morphogenesis	7	AR, BCL2, MTHFR, HIF1A, ESR1, TNF, VEGFA	2.85364e-05	0.000154663	11.1165
	GO:0022408~negative regulation of cell-cell adhesion	6	IL10, AKT1, PTPN6, HMGB1, PPARA, VEGFA	2.87516e-05	0.000155501	16.0357
	GO:1900407~regulation of cellular response to oxidative stress	5	IL10, AKT1, HIF1A, TNF, SOD1	2.97739e-05	0.000160691	27.1231
	GO:0090276~regulation of peptide hormone secretion	6	IL6, IFNG, NOS2, IL1B, HIF1A, TNF	3.012e-05	0.000162219	15.8807
	GO:0014805~smooth muscle adaptation	3	NOS3, IL1B, HMOX1	3.04123e-05	0.00016345	328.731
	GO:0010468~regulation of gene expression	22	IL10, CRP, CXCL8, NOS2, NOS3, SERPINE1, HMGB1, ADRB2, F3, HIF1A, ESR1, TNF, VEGFA, AR, IL6, IFNG, IL1B, BCL2, AKT1, HMOX1, PPARG, PPARA	3.07995e-05	0.000164753	2.28199
	GO:0001763~morphogenesis of a branching structure	6	IL10, AR, BCL2, ESR1, TNF, VEGFA	3.08229e-05	0.000164753	15.8044
	GO:0070661~leukocyte proliferation	7	IL10, CRP, IL6, IL1B, BCL2, PTPN6, HMGB1	3.09335e-05	0.000164753	10.9577
	GO:0001776~leukocyte homeostasis	5	IL6, BCL2, AKT1, HMGB1, HIF1A	3.09504e-05	0.000164753	26.8571
	GO:0006914~autophagy	8	IL10, IFNG, BCL2, HMOX1, AKT1, HMGB1, ADRB2, HIF1A	3.09754e-05	0.000164753	8.36467
	GO:0042116~macrophage activation	5	IL10, IL6, IFNG, HMGB1, TNF	3.21606e-05	0.000170704	26.5964
	GO:0043491~protein kinase B signaling	6	IL1B, AKT1, PPARA, TNF, F3, VEGFA	3.3763e-05	0.00017884	15.5062
	GO:0032611~interleukin-1 beta production	5	IL6, CASP8, IFNG, HMGB1, TNF	3.46848e-05	0.000182968	26.0898
	GO:1990748~cellular detoxification	5	GSTM1, NOS3, MPO, TNF, SOD1	3.46848e-05	0.000182968	26.0898
	GO:1903829~positive regulation of cellular protein localization	7	IFNG, IL1B, AKT1, PPARG, F2, TNF, VEGFA	3.51042e-05	0.000184423	10.7128
	GO:0048638~regulation of developmental growth	7	AR, BCL2, AKT1, ADRB2, PPARA, SOD1, VEGFA	3.51042e-05	0.000184423	10.7128
	GO:0010721~negative regulation of cell development	7	IL6, IL1B, BCL2, F2, PPARA, TNF, VEGFA	3.62146e-05	0.000189868	10.6533
	GO:0045619~regulation of lymphocyte differentiation	6	IL10, IFNG, IL1B, PTPN6, HMGB1, SOD1	3.69166e-05	0.000193154	15.219
	GO:0002009~morphogenesis of an epithelium	8	IL10, AR, BCL2, MTHFR, HIF1A, ESR1, TNF, VEGFA	3.75224e-05	0.000195925	8.11683
	GO:1901652~response to peptide	8	IL10, IL1B, SLC2A1, AKT1, PPARG, ADRB2, PPARA, TNF	3.79668e-05	0.000197843	8.10182
	GO:0045639~positive regulation of myeloid cell differentiation	5	CASP8, IFNG, HMGB1, HIF1A, TNF	3.87393e-05	0.000201053	25.3651
	GO:0008585~female gonad development	5	NOS3, BCL2, ESR1, SOD1, VEGFA	3.87393e-05	0.000201053	25.3651
	GO:0043410~positive regulation of MAPK cascade	8	AR, IL6, IL1B, HMGB1, ADRB2, TNF, SOD1, VEGFA	4.07252e-05	0.000210934	8.01295
	GO:0051960~regulation of nervous system development	10	IL6, IFNG, IL1B, BCL2, AKT1, PPARG, F2, HIF1A, TNF, VEGFA	4.08853e-05	0.000211206	5.5342
	GO:0046942~carboxylic acid transport	7	ABCB1, NOS2, IL1B, SLC2A1, AKT1, PPARG, TNF	4.09423e-05	0.000211206	10.4217
	GO:1901099~negative regulation of signal transduction in absence of ligand	4	IL1B, BCL2, AKT1, TNF	4.11758e-05	0.000211561	57.6722
	GO:2001240~negative regulation of extrinsic apoptotic signaling pathway in absence of ligand	4	IL1B, BCL2, AKT1, TNF	4.11758e-05	0.000211561	57.6722
	GO:0051254~positive regulation of RNA metabolic process	13	IL10, HMGB1, ADRB2, HIF1A, ESR1, TNF, VEGFA, AR, IL6, IL1B, AKT1, PPARG, PPARA	4.15109e-05	0.000212857	3.88571
	GO:1902882~regulation of response to oxidative stress	5	IL10, AKT1, HIF1A, TNF, SOD1	4.16283e-05	0.000213034	24.9039
	GO:0031099~regeneration	6	IL10, IL6, BCL2, HMOX1, PPARG, TNF	4.2981e-05	0.000219519	14.7413
	GO:0010817~regulation of hormone levels	8	IL6, IFNG, NOS2, IL1B, PPARG, HIF1A, ESR1, TNF	4.31482e-05	0.000219936	7.94037
	GO:0009306~protein secretion	7	IL6, IFNG, NOS2, IL1B, PPARG, HIF1A, TNF	4.34855e-05	0.000221216	10.3097
	GO:0030336~negative regulation of cell migration	7	SERPINE1, BCL2, HMOX1, AKT1, PPARG, HMGB1, TNF	4.41408e-05	0.000224106	10.282
	GO:0006508~proteolysis	13	IL10, SERPINE1, HMGB1, F2, F3, TNF, VEGFA, THBD, CASP8, IFNG, IL1B, AKT1, PPARG	4.45284e-05	0.000225309	3.85835
	GO:0043457~regulation of cellular respiration	4	IFNG, NOS2, AKT1, HIF1A	4.45531e-05	0.000225309	56.1934
	GO:0046545~development of primary female sexual characteristics	5	NOS3, BCL2, ESR1, SOD1, VEGFA	4.62534e-05	0.000232373	24.2427
	GO:0032651~regulation of interleukin-1 beta production	5	IL6, CASP8, IFNG, HMGB1, TNF	4.62534e-05	0.000232373	24.2427
	GO:0045859~regulation of protein kinase activity	9	IFNG, IL1B, AKT1, PTPN6, PPARG, ADRB2, TNF, SOD1, VEGFA	4.63118e-05	0.000232373	6.41219
	GO:0016032~viral process	9	CRP, IL6, CXCL8, IFNG, IL1B, BCL2, PPARA, HIF1A, TNF	4.63118e-05	0.000232373	6.41219
	GO:0044283~small molecule biosynthetic process	8	GSTM1, IFNG, IL1B, MTHFR, PPARA, MPO, TNF, SOD1	4.7809e-05	0.000239418	7.81299
	GO:0051338~regulation of transferase activity	10	IFNG, IL1B, AKT1, PTPN6, PPARG, ADRB2, F2, TNF, SOD1, VEGFA	4.96867e-05	0.000248337	5.39789
	GO:0015908~fatty acid transport	5	NOS2, IL1B, SLC2A1, AKT1, PPARG	5.12437e-05	0.000255621	23.6158
	GO:0030278~regulation of ossification	6	IL6, BCL2, PPARG, ADRB2, HIF1A, TNF	5.18823e-05	0.000258306	14.1695
	GO:0050778~positive regulation of immune response	9	IL10, CRP, IL6, IFNG, IL1B, BCL2, PTPN6, HMGB1, TNF	5.21468e-05	0.00025912	6.30559
	GO:0048661~positive regulation of smooth muscle cell proliferation	5	IL10, IL6, HMOX1, AKT1, TNF	5.29913e-05	0.000262808	23.4139
	GO:0035239~tube morphogenesis	7	AR, BCL2, MTHFR, HIF1A, ESR1, TNF, VEGFA	5.4178e-05	0.000268176	9.91008
	GO:0042698~ovulation cycle	5	NOS3, BCL2, ESR1, SOD1, VEGFA	5.4782e-05	0.000270125	23.2155
	GO:0021782~glial cell development	5	IFNG, IL1B, AKT1, TNF, SOD1	5.4782e-05	0.000270125	23.2155
	GO:2000146~negative regulation of cell motility	7	SERPINE1, BCL2, HMOX1, AKT1, PPARG, HMGB1, TNF	5.49596e-05	0.000270481	9.88454
	GO:0097421~liver regeneration	4	IL10, IL6, HMOX1, TNF	5.57625e-05	0.000273908	52.1796
	GO:0043523~regulation of neuron apoptotic process	6	IL10, BCL2, HMOX1, HIF1A, TNF, SOD1	5.62686e-05	0.000275866	13.9293
	GO:0002449~lymphocyte mediated immunity	7	IL10, CRP, IL6, IL1B, PTPN6, HMGB1, TNF	5.65499e-05	0.000276718	9.83385
	GO:0002718~regulation of cytokine production involved in immune response	5	IL10, IL6, IL1B, HMOX1, TNF	5.84957e-05	0.000284613	22.8286
	GO:0044070~regulation of anion transport	5	ABCB1, IL1B, AKT1, PPARA, TNF	5.84957e-05	0.000284613	22.8286
	GO:0002367~cytokine production involved in immune response	5	IL10, IL6, IL1B, HMOX1, TNF	5.84957e-05	0.000284613	22.8286
	GO:0051962~positive regulation of nervous system development	8	IL6, IFNG, IL1B, BCL2, PPARG, HIF1A, TNF, VEGFA	5.90175e-05	0.000286609	7.55704
	GO:0009636~response to toxic substance	6	GSTM1, NOS3, BCL2, MPO, TNF, SOD1	5.97425e-05	0.000289119	13.7545
	GO:0008631~intrinsic apoptotic signaling pathway in response to oxidative stress	4	BCL2, AKT1, HIF1A, SOD1	5.98721e-05	0.000289119	50.9661
	GO:0090322~regulation of superoxide metabolic process	4	CRP, AKT1, TNF, SOD1	5.98721e-05	0.000289119	50.9661
	GO:0098754~detoxification	5	GSTM1, NOS3, MPO, TNF, SOD1	6.04199e-05	0.000291217	22.6399
	GO:0033674~positive regulation of kinase activity	8	IFNG, IL1B, AKT1, ADRB2, F2, TNF, SOD1, VEGFA	6.09701e-05	0.000293318	7.51816
	GO:0002460~adaptive immune response based on somatic recombination of immune receptors built from immunoglobulin superfamily domains	7	IL10, CRP, IL6, IL1B, PTPN6, HMGB1, TNF	6.24094e-05	0.000299682	9.66045
	GO:0097529~myeloid leukocyte migration	6	IL6, CXCL8, IL1B, SERPINE1, HMGB1, VEGFA	6.33801e-05	0.000303209	13.5839
	GO:0050920~regulation of chemotaxis	6	IL6, CXCL8, SERPINE1, HMGB1, F3, VEGFA	6.33801e-05	0.000303209	13.5839
	GO:0060558~regulation of calcidiol 1-monooxygenase activity	3	IFNG, IL1B, TNF	6.37238e-05	0.000304287	234.808
	GO:0051649~establishment of localization in cell	14	IL10, HSPA4, NOS3, ADRB2, F2, HIF1A, SOD1, IFNG, IL1B, BCL2, AKT1, HMOX1, PTPN6, PPARG	6.38558e-05	0.000304352	3.41818
	GO:0060969~negative regulation of gene silencing	4	IL6, PPARG, ESR1, TNF	6.41752e-05	0.000305308	49.8078
	GO:0051052~regulation of DNA metabolic process	8	IL10, IL6, CXCL8, AKT1, PPARG, HMGB1, TNF, VEGFA	6.43421e-05	0.000305536	7.45423
	GO:0051223~regulation of protein transport	8	IL10, IL6, IFNG, NOS2, IL1B, PPARG, HIF1A, TNF	6.50345e-05	0.000308254	7.44157
	GO:0071887~leukocyte apoptotic process	5	IL10, IL6, BCL2, AKT1, HIF1A	6.64701e-05	0.000314478	22.0922
	GO:0050670~regulation of lymphocyte proliferation	6	IL10, IL6, IL1B, BCL2, PTPN6, HMGB1	6.84939e-05	0.000323277	13.3631
	GO:0022612~gland morphogenesis	5	AR, IL6, BCL2, ESR1, TNF	6.85816e-05	0.000323277	21.9154
	GO:0016192~vesicle-mediated transport	12	CRP, CXCL8, IFNG, IL1B, SERPINE1, HMOX1, PPARG, HMGB1, ADRB2, TNF, SOD1, VEGFA	6.96204e-05	0.000327309	4.05841
	GO:0001701~in utero embryonic development	7	IL10, AR, CASP8, NOS3, AKT1, HIF1A, VEGFA	6.96918e-05	0.000327309	9.46963
	GO:0048699~generation of neurons	12	IL6, IFNG, IL1B, BCL2, AKT1, PPARG, HMGB1, F2, HIF1A, TNF, SOD1, VEGFA	7.12057e-05	0.000333809	4.04842
	GO:0010720~positive regulation of cell development	8	IL6, IFNG, IL1B, BCL2, PPARG, HIF1A, TNF, VEGFA	7.15465e-05	0.000334796	7.32957
	GO:0006509~membrane protein ectodomain proteolysis	4	IL10, IFNG, IL1B, TNF	7.33784e-05	0.000342744	47.6422
	GO:0008406~gonad development	6	AR, NOS3, BCL2, ESR1, SOD1, VEGFA	7.39209e-05	0.000344651	13.1493
	GO:0046660~female sex differentiation	5	NOS3, BCL2, ESR1, SOD1, VEGFA	7.52099e-05	0.000350026	21.4018
	GO:0050830~defense response to Gram-positive bacterium	5	CRP, IL6, IL1B, FAU, TNF	7.75196e-05	0.000360123	21.2359
	GO:0030072~peptide hormone secretion	6	IL6, IFNG, NOS2, IL1B, HIF1A, TNF	7.82046e-05	0.000362375	12.9933
	GO:1902930~regulation of alcohol biosynthetic process	4	IFNG, IL1B, TNF, SOD1	7.82865e-05	0.000362375	46.6286
	GO:1903530~regulation of secretion by cell	8	IL6, IFNG, NOS2, IL1B, HMOX1, PPARG, HIF1A, TNF	7.85844e-05	0.0003631	7.2209
	GO:0050870~positive regulation of T cell activation	6	IL6, IFNG, IL1B, AKT1, PTPN6, HMGB1	7.96742e-05	0.000367474	12.9422
	GO:0043500~muscle adaptation	5	NOS3, IL1B, HMOX1, PPARG, PPARA	7.98806e-05	0.000367766	21.0725
	GO:0030168~platelet activation	5	THBD, IL6, NOS3, PTPN6, F2	8.22935e-05	0.000378197	20.9117
	GO:0045137~development of primary sexual characteristics	6	AR, NOS3, BCL2, ESR1, SOD1, VEGFA	8.26774e-05	0.000379283	12.8411
	GO:0030195~negative regulation of blood coagulation	4	THBD, NOS3, SERPINE1, F2	8.34046e-05	0.000381257	45.6571
	GO:1902895~positive regulation of pri-miRNA transcription from RNA polymerase II promoter	4	IL10, PPARG, HIF1A, TNF	8.34046e-05	0.000381257	45.6571
	GO:0002688~regulation of leukocyte chemotaxis	5	IL6, CXCL8, SERPINE1, HMGB1, VEGFA	8.47591e-05	0.00038676	20.7532
	GO:0006869~lipid transport	7	ABCB1, NOS2, IL1B, SLC2A1, AKT1, PPARG, PPARA	8.5174e-05	0.000387965	9.13143
	GO:0032269~negative regulation of cellular protein metabolic process	12	IL10, IL6, IFNG, IL1B, SERPINE1, AKT1, PTPN6, PPARG, F2, ESR1, TNF, VEGFA	8.59911e-05	0.000390993	3.9654
	GO:0080135~regulation of cellular response to stress	9	IL10, IL1B, BCL2, AKT1, HMGB1, HIF1A, TNF, SOD1, VEGFA	8.69691e-05	0.000394045	5.86322
	GO:0043086~negative regulation of catalytic activity	9	IFNG, NOS3, IL1B, SERPINE1, AKT1, PTPN6, PPARG, TNF, VEGFA	8.69691e-05	0.000394045	5.86322
	GO:0070201~regulation of establishment of protein localization	8	IL10, IL6, IFNG, NOS2, IL1B, PPARG, HIF1A, TNF	8.79474e-05	0.000397776	7.09237
	GO:0051271~negative regulation of cellular component movement	7	SERPINE1, BCL2, HMOX1, AKT1, PPARG, HMGB1, TNF	8.85769e-05	0.000399919	9.06667
	GO:1900047~negative regulation of hemostasis	4	THBD, NOS3, SERPINE1, F2	8.87364e-05	0.000399937	44.7254
	GO:0051402~neuron apoptotic process	6	IL10, BCL2, HMOX1, HIF1A, TNF, SOD1	8.89452e-05	0.000400176	12.6435
	GO:0006875~cellular metal ion homeostasis	8	BCL2, HMOX1, PTPN6, HMGB1, F2, HIF1A, ESR1, SOD1	9.06537e-05	0.000407149	7.05811
	GO:0043280~positive regulation of cysteine-type endopeptidase activity involved in apoptotic process	5	CASP8, PPARG, HMGB1, TNF, F3	9.24788e-05	0.000414621	20.2921
	GO:0090087~regulation of peptide transport	8	IL10, IL6, IFNG, NOS2, IL1B, PPARG, HIF1A, TNF	9.34277e-05	0.000418146	7.02418
	GO:2001239~regulation of extrinsic apoptotic signaling pathway in absence of ligand	4	IL1B, BCL2, AKT1, TNF	9.42862e-05	0.000421254	43.8309
	GO:0044236~multicellular organism metabolic process	5	IL6, PPARG, ADRB2, F2, HIF1A	9.51621e-05	0.000424429	20.1429
	GO:0002790~peptide secretion	7	IL6, IFNG, NOS2, IL1B, PPARG, HIF1A, TNF	9.57085e-05	0.000426127	8.93986
	GO:0014065~phosphatidylinositol 3-kinase signaling	5	AKT1, PTPN6, F2, TNF, VEGFA	9.79015e-05	0.000435137	19.9958
	GO:0060964~regulation of gene silencing by miRNA	4	IL6, PPARG, ESR1, TNF	0.000106055	0.000470563	42.1451
	GO:0014013~regulation of gliogenesis	5	IL6, IL1B, PPARG, F2, TNF	0.000106464	0.000471564	19.5673
	GO:0001503~ossification	7	IL6, BCL2, AKT1, PPARG, ADRB2, HIF1A, TNF	0.000107259	0.000473466	8.75616
	GO:1901566~organonitrogen compound biosynthetic process	13	GSTM1, NOS2, NOS3, MTHFR, ADRB2, ESR1, TNF, IL6, IL1B, AKT1, PPARG, FAU, PPARA	0.000107263	0.000473466	3.52774
	GO:0060556~regulation of vitamin D biosynthetic process	3	IFNG, IL1B, TNF	0.000108998	0.000480302	182.629
	GO:0044703~multi-organism reproductive process	10	THBD, AR, NOS3, IL1B, SLC2A1, BCL2, AKT1, ESR1, SOD1, VEGFA	0.000109341	0.00048099	4.87443
	GO:0040013~negative regulation of locomotion	7	SERPINE1, BCL2, HMOX1, AKT1, PPARG, HMGB1, TNF	0.00010997	0.00048293	8.71636
	GO:0006935~chemotaxis	8	IL10, IL6, CXCL8, IL1B, SERPINE1, HMGB1, F3, VEGFA	0.000110492	0.000484394	6.83789
	GO:0060688~regulation of morphogenesis of a branching structure	4	AR, ESR1, TNF, VEGFA	0.000112283	0.000488905	41.3499
	GO:0042311~vasodilation	4	NOS3, ADRB2, TNF, SOD1	0.000112283	0.000488905	41.3499
	GO:0010543~regulation of platelet activation	4	THBD, IL6, NOS3, F2	0.000112283	0.000488905	41.3499
	GO:0050819~negative regulation of coagulation	4	THBD, NOS3, SERPINE1, F2	0.000112283	0.000488905	41.3499
	GO:0042330~taxis	8	IL10, IL6, CXCL8, IL1B, SERPINE1, HMGB1, F3, VEGFA	0.000114857	0.000498424	6.79548
	GO:0006820~anion transport	8	ABCB1, NOS2, IL1B, SLC2A1, AKT1, PPARG, PPARA, TNF	0.000114857	0.000498424	6.79548
	GO:0010959~regulation of metal ion transport	7	IFNG, NOS3, BCL2, AKT1, PTPN6, ADRB2, F2	0.000118435	0.000513086	8.5991
	GO:0035094~response to nicotine	4	BCL2, HMOX1, PPARA, TNF	0.000118744	0.000513556	40.5841
	GO:0032868~response to insulin	6	IL10, IL1B, SLC2A1, AKT1, PPARG, PPARA	0.000121814	0.000525555	11.8249
	GO:0030879~mammary gland development	5	AR, AKT1, HIF1A, ESR1, VEGFA	0.000121927	0.000525555	18.8926
	GO:0010467~gene expression	24	IL10, CRP, CXCL8, NOS2, NOS3, SERPINE1, HMGB1, ADRB2, F3, HIF1A, ESR1, TNF, VEGFA, AR, THBD, IL6, CASP8, IFNG, IL1B, AKT1, HMOX1, PPARG, FAU, PPARA	0.000123342	0.000530764	1.942
	GO:0031349~positive regulation of defense response	7	IL6, IFNG, IL1B, SERPINE1, HMGB1, HIF1A, TNF	0.000124361	0.000534253	8.52267
	GO:0023061~signal release	7	IL6, IFNG, NOS2, IL1B, PPARG, HIF1A, TNF	0.000128959	0.000553079	8.46623
	GO:0070555~response to interleukin-1	5	IL6, CXCL8, IL1B, MTHFR, HIF1A	0.000131952	0.000563997	18.5097
	GO:0022008~neurogenesis	12	IL6, IFNG, IL1B, BCL2, AKT1, PPARG, HMGB1, F2, HIF1A, TNF, SOD1, VEGFA	0.000132304	0.000563997	3.78069
	GO:0060966~regulation of gene silencing by RNA	4	IL6, PPARG, ESR1, TNF	0.000132382	0.000563997	39.1347
	GO:0060147~regulation of posttranscriptional gene silencing	4	IL6, PPARG, ESR1, TNF	0.000132382	0.000563997	39.1347
	GO:0002246~wound healing involved in inflammatory response	3	HMOX1, PPARG, HIF1A	0.000136096	0.000578859	164.366
	GO:0006357~regulation of transcription from RNA polymerase II promoter	15	IL10, HMGB1, ADRB2, HIF1A, ESR1, TNF, VEGFA, AR, IL6, IFNG, IL1B, AKT1, HMOX1, PPARG, PPARA	0.000138085	0.000586349	2.95728
	GO:0042542~response to hydrogen peroxide	5	IL10, IL6, BCL2, HMOX1, SOD1	0.000142562	0.000604358	18.1419
	GO:1903038~negative regulation of leukocyte cell-cell adhesion	5	IL10, AKT1, PTPN6, HMGB1, PPARA	0.000146232	0.000617877	18.0226
	GO:0046425~regulation of JAK-STAT cascade	5	IL10, IL6, IFNG, F2, TNF	0.000146232	0.000617877	18.0226
	GO:0006629~lipid metabolic process	11	GSTM1, IFNG, IL1B, AKT1, PPARG, ADRB2, F2, PPARA, ESR1, TNF, SOD1	0.000148481	0.000626352	4.14209
	GO:0043009~chordate embryonic development	8	IL10, AR, CASP8, NOS3, MTHFR, AKT1, HIF1A, VEGFA	0.000149519	0.000629695	6.51276
	GO:0030217~T cell differentiation	6	IL6, IFNG, IL1B, BCL2, HMGB1, SOD1	0.000150837	0.000633429	11.2966
	GO:0051347~positive regulation of transferase activity	8	IFNG, IL1B, AKT1, ADRB2, F2, TNF, SOD1, VEGFA	0.000150899	0.000633429	6.50309
	GO:0051046~regulation of secretion	8	IL6, IFNG, NOS2, IL1B, HMOX1, PPARG, HIF1A, TNF	0.00015369	0.000643406	6.48385
	GO:2001056~positive regulation of cysteine-type endopeptidase activity	5	CASP8, PPARG, HMGB1, TNF, F3	0.000153776	0.000643406	17.7885
	GO:0031663~lipopolysaccharide-mediated signaling pathway	4	NOS3, IL1B, AKT1, TNF	0.00015469	0.000646177	37.1448
	GO:0006091~generation of precursor metabolites and energy	7	IFNG, NOS2, AKT1, HMGB1, PPARA, HIF1A, TNF	0.000155818	0.000649833	8.1774
	GO:0002366~leukocyte activation involved in immune response	6	IL10, IL6, IFNG, HMOX1, PTPN6, HMGB1	0.000158229	0.000658817	11.1813
	GO:0050792~regulation of viral process	6	CRP, CXCL8, IL1B, BCL2, PPARA, TNF	0.000160754	0.000668247	11.1434
	GO:0033619~membrane protein proteolysis	4	IL10, IFNG, IL1B, TNF	0.000162635	0.000674974	36.5257
	GO:0043405~regulation of MAP kinase activity	6	IL1B, PTPN6, PPARG, TNF, SOD1, VEGFA	0.000163309	0.00067668	11.1058
	GO:0002263~cell activation involved in immune response	6	IL10, IL6, IFNG, HMOX1, PTPN6, HMGB1	0.000168514	0.000697121	11.0313
	GO:0001541~ovarian follicle development	4	BCL2, ESR1, SOD1, VEGFA	0.00017084	0.000705607	35.9269
	GO:0048754~branching morphogenesis of an epithelial tube	5	AR, BCL2, ESR1, TNF, VEGFA	0.000173868	0.000715812	17.2291
	GO:0010508~positive regulation of autophagy	5	IFNG, HMOX1, HMGB1, ADRB2, HIF1A	0.000173868	0.000715812	17.2291
	GO:0043279~response to alkaloid	5	BCL2, HMOX1, PPARG, PPARA, TNF	0.000178103	0.000732076	17.1214
	GO:0010573~vascular endothelial growth factor production	4	IL6, IL1B, HIF1A, TNF	0.00017931	0.000734683	35.3475
	GO:0097755~positive regulation of blood vessel diameter	4	NOS3, ADRB2, TNF, SOD1	0.00017931	0.000734683	35.3475
	GO:0097193~intrinsic apoptotic signaling pathway	6	BCL2, HMOX1, AKT1, HIF1A, TNF, SOD1	0.000182082	0.000743632	10.8492
	GO:0009792~embryo development ending in birth or egg hatching	8	IL10, AR, CASP8, NOS3, MTHFR, AKT1, HIF1A, VEGFA	0.000182362	0.000743632	6.3066
	GO:0048589~developmental growth	8	AR, BCL2, AKT1, ADRB2, PPARA, ESR1, SOD1, VEGFA	0.000182362	0.000743632	6.3066
	GO:0030003~cellular cation homeostasis	8	BCL2, HMOX1, PTPN6, HMGB1, F2, HIF1A, ESR1, SOD1	0.000187263	0.000762405	6.27949
	GO:0043470~regulation of carbohydrate catabolic process	4	IFNG, HMGB1, PPARA, HIF1A	0.000188047	0.000764388	34.7864
	GO:0010629~negative regulation of gene expression	14	CXCL8, NOS2, SERPINE1, HMGB1, HIF1A, ESR1, TNF, VEGFA, AR, IL6, IFNG, AKT1, PPARG, PPARA	0.000193091	0.000783652	3.07185
	GO:0007548~sex differentiation	6	AR, NOS3, BCL2, ESR1, SOD1, VEGFA	0.00019647	0.000796108	10.6731
	GO:0090594~inflammatory response to wounding	3	HMOX1, PPARG, HIF1A	0.000199164	0.000804485	136.971
	GO:0042368~vitamin D biosynthetic process	3	IFNG, IL1B, TNF	0.000199164	0.000804485	136.971
	GO:0043524~negative regulation of neuron apoptotic process	5	IL10, BCL2, HMOX1, HIF1A, SOD1	0.000200407	0.000808235	16.6026
	GO:0043903~regulation of symbiosis, encompassing mutualism through parasitism	6	CRP, CXCL8, IL1B, BCL2, PPARA, TNF	0.000202463	0.000815247	10.6042
	GO:0051100~negative regulation of binding	5	IL10, HMOX1, AKT1, ADRB2, PPARA	0.000205099	0.000824568	16.5026
	GO:0050918~positive chemotaxis	4	CXCL8, HMGB1, F3, VEGFA	0.000215906	0.000865309	33.2052
	GO:1903672~positive regulation of sprouting angiogenesis	4	IL10, HMOX1, HMGB1, VEGFA	0.000215906	0.000865309	33.2052
	GO:0006873~cellular ion homeostasis	8	BCL2, HMOX1, PTPN6, HMGB1, F2, HIF1A, ESR1, SOD1	0.000218966	0.000874843	6.12163
	GO:0055065~metal ion homeostasis	8	BCL2, HMOX1, PTPN6, HMGB1, F2, HIF1A, ESR1, SOD1	0.000218966	0.000874843	6.12163
	GO:0046651~lymphocyte proliferation	6	IL10, IL6, IL1B, BCL2, PTPN6, HMGB1	0.000221283	0.000882727	10.4029
	GO:0001959~regulation of cytokine-mediated signaling pathway	5	IL6, CASP8, PTPN6, PPARG, HIF1A	0.000224662	0.000893429	16.1143
	GO:0051384~response to glucocorticoid	5	IL10, IL6, BCL2, HMGB1, TNF	0.000224662	0.000893429	16.1143
	GO:0042326~negative regulation of phosphorylation	7	IFNG, IL1B, AKT1, PTPN6, PPARG, PPARA, TNF	0.000227658	0.000903947	7.62465
	GO:0007259~JAK-STAT cascade	5	IL10, IL6, IFNG, F2, TNF	0.000229755	0.000910866	16.0201
	GO:0030656~regulation of vitamin metabolic process	3	IFNG, IL1B, TNF	0.000235114	0.000927816	126.435
	GO:0010745~negative regulation of macrophage derived foam cell differentiation	3	CRP, PPARG, PPARA	0.000235114	0.000927816	126.435
	GO:0051918~negative regulation of fibrinolysis	3	THBD, SERPINE1, F2	0.000235114	0.000927816	126.435
	GO:0030810~positive regulation of nucleotide biosynthetic process	4	NOS2, NOS3, ADRB2, PPARA	0.000235887	0.000928016	32.2286
	GO:1900373~positive regulation of purine nucleotide biosynthetic process	4	NOS2, NOS3, ADRB2, PPARA	0.000235887	0.000928016	32.2286
	GO:0044723~single-organism carbohydrate metabolic process	7	IFNG, SLC2A1, AKT1, HMGB1, PPARA, HIF1A, TNF	0.000240128	0.000942064	7.54961
	GO:0048015~phosphatidylinositol-mediated signaling	5	AKT1, PTPN6, F2, TNF, VEGFA	0.000240192	0.000942064	15.8348
	GO:0043270~positive regulation of ion transport	6	ABCB1, IFNG, IL1B, AKT1, ADRB2, F2	0.000241411	0.000945404	10.2091
	GO:0045860~positive regulation of protein kinase activity	7	IFNG, IL1B, AKT1, ADRB2, TNF, SOD1, VEGFA	0.000242685	0.000948947	7.53477
	GO:1901135~carbohydrate derivative metabolic process	10	IFNG, NOS2, NOS3, IL1B, BCL2, AKT1, ADRB2, PPARA, HIF1A, TNF	0.000243206	0.000949539	4.38659
	GO:0015711~organic anion transport	7	ABCB1, NOS2, IL1B, SLC2A1, AKT1, PPARG, TNF	0.000245264	0.000956121	7.52
	GO:0018105~peptidyl-serine phosphorylation	6	IL6, IFNG, BCL2, AKT1, TNF, VEGFA	0.000255586	0.000994849	10.0838
	GO:0061180~mammary gland epithelium development	4	AR, AKT1, HIF1A, ESR1	0.000257029	0.000998951	31.3078
	GO:0055114~oxidation-reduction process	7	IFNG, HMOX1, AKT1, PPARG, HMGB1, PPARA, HIF1A	0.000261197	0.00101362	7.43256
	GO:0048017~inositol lipid-mediated signaling	5	AKT1, PTPN6, F2, TNF, VEGFA	0.000262083	0.00101552	15.477
	GO:0071363~cellular response to growth factor stimulus	8	IL10, CXCL8, IL1B, AKT1, PPARG, PPARA, HIF1A, VEGFA	0.000265679	0.00102791	5.9311
	GO:0010950~positive regulation of endopeptidase activity	5	CASP8, PPARG, HMGB1, TNF, F3	0.000267773	0.0010329	15.39
	GO:0032640~tumor necrosis factor production	5	IL10, IL6, IFNG, PTPN6, HMGB1	0.000267773	0.0010329	15.39
	GO:1901699~cellular response to nitrogen compound	8	IL6, IL1B, AKT1, PPARG, ADRB2, ESR1, TNF, SOD1	0.00027683	0.00106623	5.89124
	GO:0038034~signal transduction in absence of ligand	4	IL1B, BCL2, AKT1, TNF	0.000279359	0.00107276	30.4381
	GO:0097192~extrinsic apoptotic signaling pathway in absence of ligand	4	IL1B, BCL2, AKT1, TNF	0.000279359	0.00107276	30.4381
	GO:0007399~nervous system development	14	SLC2A1, MTHFR, HMGB1, F2, HIF1A, TNF, SOD1, VEGFA, IL6, IFNG, IL1B, BCL2, AKT1, PPARG	0.000281911	0.00108094	2.95926
	GO:0009150~purine ribonucleotide metabolic process	7	IFNG, NOS2, NOS3, ADRB2, PPARA, HIF1A, TNF	0.000286618	0.00109735	7.30514
	GO:0002673~regulation of acute inflammatory response	4	IL6, IL1B, PPARG, TNF	0.00029098	0.00111239	30.0211
	GO:0060759~regulation of response to cytokine stimulus	5	IL6, CASP8, PTPN6, PPARG, HIF1A	0.000291425	0.00111244	15.0518
	GO:0007167~enzyme linked receptor protein signaling pathway	9	AR, IL1B, AKT1, PPARG, ADRB2, PPARA, HIF1A, F3, VEGFA	0.00029276	0.00111588	4.91622
	GO:0035265~organ growth	5	AR, BCL2, AKT1, PPARA, ESR1	0.000303797	0.00115452	14.8882
	GO:0002040~sprouting angiogenesis	5	IL10, HMOX1, AKT1, HMGB1, VEGFA	0.000303797	0.00115452	14.8882
	GO:0032844~regulation of homeostatic process	7	IL6, IL1B, BCL2, PTPN6, F2, HIF1A, TNF	0.000310819	0.00117946	7.1955
	GO:0045087~innate immune response	9	CRP, IFNG, NOS2, PTPN6, PPARG, FAU, HMGB1, ESR1, TNF	0.000313114	0.00118467	4.86769
	GO:0046903~secretion	9	IL6, IFNG, NOS2, IL1B, HMOX1, PPARG, HIF1A, TNF, VEGFA	0.000313114	0.00118467	4.86769
	GO:0042362~fat-soluble vitamin biosynthetic process	3	IFNG, IL1B, TNF	0.000315797	0.00119306	109.577
	GO:0032680~regulation of tumor necrosis factor production	5	IL10, IL6, IFNG, PTPN6, HMGB1	0.000323058	0.0012187	14.6494
	GO:0006163~purine nucleotide metabolic process	7	IFNG, NOS2, NOS3, ADRB2, PPARA, HIF1A, TNF	0.000326744	0.0012308	7.12862
	GO:0042129~regulation of T cell proliferation	5	IL10, IL6, IL1B, PTPN6, HMGB1	0.000329669	0.00123819	14.5714
	GO:1900180~regulation of protein localization to nucleus	5	IL10, IFNG, AKT1, PPARG, F2	0.000329669	0.00123819	14.5714
	GO:0070848~response to growth factor	8	IL10, CXCL8, IL1B, AKT1, PPARG, PPARA, HIF1A, VEGFA	0.000341092	0.00127922	5.69232
	GO:0002700~regulation of production of molecular mediator of immune response	5	IL10, IL6, IL1B, HMOX1, TNF	0.000343181	0.00128518	14.418
	GO:0009259~ribonucleotide metabolic process	7	IFNG, NOS2, NOS3, ADRB2, PPARA, HIF1A, TNF	0.000346695	0.00129645	7.05
	GO:0032890~regulation of organic acid transport	4	IL1B, AKT1, PPARA, TNF	0.00035377	0.00132098	28.0967
	GO:0018209~peptidyl-serine modification	6	IL6, IFNG, BCL2, AKT1, TNF, VEGFA	0.000354435	0.00132154	9.39233
	GO:0071706~tumor necrosis factor superfamily cytokine production	5	IL10, IL6, IFNG, PTPN6, HMGB1	0.000357085	0.00132565	14.2679
	GO:1903555~regulation of tumor necrosis factor superfamily cytokine production	5	IL10, IL6, IFNG, PTPN6, HMGB1	0.000357085	0.00132565	14.2679
	GO:0015718~monocarboxylic acid transport	5	NOS2, IL1B, SLC2A1, AKT1, PPARG	0.000357085	0.00132565	14.2679
	GO:1903799~negative regulation of production of miRNAs involved in gene silencing by miRNA	3	IL6, ESR1, TNF	0.000360509	0.00133451	102.729
	GO:0034116~positive regulation of heterotypic cell-cell adhesion	3	IL10, IL1B, TNF	0.000360509	0.00133451	102.729
	GO:0050810~regulation of steroid biosynthetic process	4	IFNG, IL1B, TNF, SOD1	0.00036729	0.00135765	27.741
	GO:0002250~adaptive immune response	8	IL10, CRP, IL6, IFNG, IL1B, PTPN6, HMGB1, TNF	0.000368803	0.00136129	5.61934
	GO:0008104~protein localization	14	IL10, NOS2, HSPA4, F2, HIF1A, ESR1, TNF, VEGFA, AR, IL6, IFNG, IL1B, AKT1, PPARG	0.000369661	0.0013625	2.88036
	GO:0031960~response to corticosteroid	5	IL10, IL6, BCL2, HMGB1, TNF	0.00037139	0.00136691	14.1208
	GO:0048708~astrocyte differentiation	4	IFNG, IL1B, F2, TNF	0.000381139	0.00140078	27.3943
	GO:0043123~positive regulation of I-kappaB kinase/NF-kappaB signaling	5	CASP8, IL1B, HMOX1, AKT1, TNF	0.0003861	0.00141699	13.9767
	GO:0034762~regulation of transmembrane transport	7	ABCB1, IFNG, BCL2, AKT1, PTPN6, ADRB2, F2	0.000389469	0.00142731	6.89784
	GO:0002683~negative regulation of immune system process	7	IL10, HMOX1, AKT1, PTPN6, PPARG, HMGB1, TNF	0.000400785	0.00146669	6.86082
	GO:1903140~regulation of establishment of endothelial barrier	3	IL1B, TNF, VEGFA	0.000408123	0.0014893	96.6857
	GO:1901550~regulation of endothelial cell development	3	IL1B, TNF, VEGFA	0.000408123	0.0014893	96.6857
	GO:0050728~negative regulation of inflammatory response	5	IL10, PPARG, F2, PPARA, SOD1	0.000408943	0.00149018	13.766
	GO:0019219~regulation of nucleobase-containing compound metabolic process	18	IL10, CXCL8, NOS2, NOS3, HMGB1, ADRB2, HIF1A, ESR1, TNF, VEGFA, AR, IL6, IFNG, IL1B, AKT1, HMOX1, PPARG, PPARA	0.000410187	0.00149206	2.28075
	GO:0055080~cation homeostasis	8	BCL2, HMOX1, PTPN6, HMGB1, F2, HIF1A, ESR1, SOD1	0.000410621	0.00149206	5.52026
	GO:0019693~ribose phosphate metabolic process	7	IFNG, NOS2, NOS3, ADRB2, PPARA, HIF1A, TNF	0.000412357	0.00149625	6.8242
	GO:0034250~positive regulation of cellular amide metabolic process	5	IL6, IFNG, PPARG, ESR1, TNF	0.000416767	0.00151012	13.6971
	GO:0014068~positive regulation of phosphatidylinositol 3-kinase signaling	4	PTPN6, F2, TNF, VEGFA	0.00042469	0.00153666	26.4041
	GO:0006109~regulation of carbohydrate metabolic process	5	IFNG, AKT1, HMGB1, PPARA, HIF1A	0.000432737	0.00156357	13.5615
	GO:0006919~activation of cysteine-type endopeptidase activity involved in apoptotic process	4	CASP8, PPARG, TNF, F3	0.000439887	0.00158632	26.0898
	GO:2000027~regulation of organ morphogenesis	5	AR, BCL2, ESR1, TNF, VEGFA	0.000440884	0.00158632	13.4947
	GO:0010952~positive regulation of peptidase activity	5	CASP8, PPARG, HMGB1, TNF, F3	0.000440884	0.00158632	13.4947
	GO:0090066~regulation of anatomical structure size	7	CRP, NOS3, AKT1, ADRB2, TNF, SOD1, VEGFA	0.000444503	0.0015971	6.72842
	GO:0014015~positive regulation of gliogenesis	4	IL6, IL1B, PPARG, TNF	0.000455429	0.00162966	25.7829
	GO:0070227~lymphocyte apoptotic process	4	IL10, BCL2, AKT1, HIF1A	0.000455429	0.00162966	25.7829
	GO:1902580~single-organism cellular localization	9	IL10, IFNG, HSPA4, HMOX1, AKT1, PPARG, HIF1A, TNF, SOD1	0.000455468	0.00162966	4.60408
	GO:0045861~negative regulation of proteolysis	6	IL10, SERPINE1, AKT1, F2, TNF, VEGFA	0.000456984	0.00163054	8.88463
	GO:0007568~aging	6	IL10, SERPINE1, BCL2, AKT1, MPO, SOD1	0.000456984	0.00163054	8.88463
	GO:0051917~regulation of fibrinolysis	3	THBD, SERPINE1, F2	0.000458629	0.00163188	91.3143
	GO:0051044~positive regulation of membrane protein ectodomain proteolysis	3	IFNG, IL1B, TNF	0.000458629	0.00163188	91.3143
	GO:0098771~inorganic ion homeostasis	8	BCL2, HMOX1, PTPN6, HMGB1, F2, HIF1A, ESR1, SOD1	0.000463004	0.00164517	5.41122
	GO:0050777~negative regulation of immune response	5	IL10, HMOX1, PTPN6, PPARG, TNF	0.000465982	0.00165346	13.2982
	GO:1902582~single-organism intracellular transport	8	IL10, IFNG, HSPA4, HMOX1, AKT1, PPARG, HIF1A, SOD1	0.000469913	0.00166511	5.39789
	GO:0072521~purine-containing compound metabolic process	7	IFNG, NOS2, NOS3, ADRB2, PPARA, HIF1A, TNF	0.000487415	0.00172054	6.61241
	GO:0030279~negative regulation of ossification	4	BCL2, PPARG, HIF1A, TNF	0.000487563	0.00172054	25.1901
	GO:0071260~cellular response to mechanical stimulus	4	CASP8, IL1B, SLC2A1, AKT1	0.000487563	0.00172054	25.1901
	GO:0042098~T cell proliferation	5	IL10, IL6, IL1B, PTPN6, HMGB1	0.000492086	0.00173411	13.1073
	GO:0045088~regulation of innate immune response	6	CASP8, PTPN6, PPARG, HMGB1, ESR1, TNF	0.000497709	0.00175153	8.71967
	GO:0043627~response to estrogen	4	AR, HMOX1, PPARG, ESR1	0.000504161	0.00176939	24.9039
	GO:0014823~response to activity	4	IL10, IL6, HIF1A, TNF	0.000504161	0.00176939	24.9039
	GO:0071495~cellular response to endogenous stimulus	10	AR, CXCL8, IL1B, AKT1, PPARG, ADRB2, PPARA, ESR1, TNF, SOD1	0.000506834	0.00177634	3.97307
	GO:0031649~heat generation	3	IL1B, ADRB2, TNF	0.000512016	0.00178718	86.5083
	GO:0048143~astrocyte activation	3	IFNG, IL1B, TNF	0.000512016	0.00178718	86.5083
	GO:0010544~negative regulation of platelet activation	3	THBD, NOS3, F2	0.000512016	0.00178718	86.5083
	GO:0045936~negative regulation of phosphate metabolic process	7	IFNG, IL1B, AKT1, PTPN6, PPARG, PPARA, TNF	0.000514679	0.00179404	6.54471
	GO:0010563~negative regulation of phosphorus metabolic process	7	IFNG, IL1B, AKT1, PTPN6, PPARG, PPARA, TNF	0.000519336	0.00180783	6.53356
	GO:0001892~embryonic placenta development	4	IL10, CASP8, AKT1, HIF1A	0.000521118	0.00181157	24.6241
	GO:0010507~negative regulation of autophagy	4	IL10, BCL2, HMOX1, AKT1	0.000538436	0.00186925	24.3505
	GO:0007417~central nervous system development	9	IFNG, IL1B, SLC2A1, BCL2, AKT1, PPARG, F2, HIF1A, TNF	0.000564429	0.00195684	4.45838
	GO:0035821~modification of morphology or physiology of other organism	5	CRP, CXCL8, IFNG, NOS2, F2	0.000566784	0.00196236	12.6241
	GO:0061024~membrane organization	9	AR, ABCB1, IFNG, HSPA4, BCL2, AKT1, PPARG, TNF, SOD1	0.000567829	0.00196333	4.45436
	GO:0009110~vitamin biosynthetic process	3	IFNG, IL1B, TNF	0.000627395	0.00216637	78.2694
	GO:0009615~response to virus	6	IL6, IFNG, IL1B, BCL2, HIF1A, TNF	0.000643716	0.00221823	8.23888
	GO:0032940~secretion by cell	8	IL6, IFNG, NOS2, IL1B, HMOX1, PPARG, HIF1A, TNF	0.000644141	0.00221823	5.12043
	GO:0002573~myeloid leukocyte differentiation	5	CASP8, IFNG, PPARG, TNF, VEGFA	0.00064923	0.00223276	12.1752
	GO:0036211~protein modification process	17	NOS2, MTHFR, HMGB1, ADRB2, F2, HIF1A, TNF, SOD1, VEGFA, AR, IL6, IFNG, IL1B, BCL2, AKT1, PTPN6, PPARG	0.000654437	0.00224466	2.30034
	GO:0006464~cellular protein modification process	17	NOS2, MTHFR, HMGB1, ADRB2, F2, HIF1A, TNF, SOD1, VEGFA, AR, IL6, IFNG, IL1B, BCL2, AKT1, PTPN6, PPARG	0.000654437	0.00224466	2.30034
	GO:0045637~regulation of myeloid cell differentiation	5	CASP8, IFNG, HMGB1, HIF1A, TNF	0.000660103	0.00226107	12.1214
	GO:0097194~execution phase of apoptosis	4	IL6, CASP8, AKT1, TNF	0.000670055	0.00228906	22.5932
	GO:0032091~negative regulation of protein binding	4	IL10, AKT1, ADRB2, PPARA	0.000670055	0.00228906	22.5932
	GO:0001101~response to acid chemical	6	BCL2, MTHFR, AKT1, PPARG, TNF, VEGFA	0.000673392	0.0022974	8.15711
	GO:0010038~response to metal ion	6	CASP8, BCL2, HMOX1, AKT1, HIF1A, SOD1	0.00068861	0.00233982	8.11683
	GO:0061042~vascular wound healing	3	SERPINE1, TNF, VEGFA	0.000689368	0.00233982	74.7117
	GO:0042359~vitamin D metabolic process	3	IFNG, IL1B, TNF	0.000689368	0.00233982	74.7117
	GO:0002275~myeloid cell activation involved in immune response	4	IFNG, HMOX1, PTPN6, HMGB1	0.00069038	0.00233982	22.3627
	GO:0098869~cellular oxidant detoxification	4	NOS3, MPO, TNF, SOD1	0.00069038	0.00233982	22.3627
	GO:1904705~regulation of vascular smooth muscle cell proliferation	4	IL10, HMOX1, PPARG, TNF	0.000711094	0.00240368	22.1368
	GO:0050829~defense response to Gram-negative bacterium	4	IL6, NOS2, SERPINE1, F2	0.000711094	0.00240368	22.1368
	GO:0044802~single-organism membrane organization	8	AR, ABCB1, IFNG, HSPA4, BCL2, AKT1, TNF, SOD1	0.000723899	0.00244375	5.02072
	GO:0001906~cell killing	5	CXCL8, IFNG, NOS2, PTPN6, F2	0.000728074	0.00245462	11.8079
	GO:1903578~regulation of ATP metabolic process	4	IFNG, PPARA, HIF1A, TNF	0.000732201	0.00245886	21.9154
	GO:1900371~regulation of purine nucleotide biosynthetic process	4	NOS2, NOS3, ADRB2, PPARA	0.000732201	0.00245886	21.9154
	GO:1990874~vascular smooth muscle cell proliferation	4	IL10, HMOX1, PPARG, TNF	0.000732201	0.00245886	21.9154
	GO:0006469~negative regulation of protein kinase activity	5	IFNG, IL1B, AKT1, PTPN6, PPARG	0.000751794	0.00251297	11.707
	GO:0007169~transmembrane receptor protein tyrosine kinase signaling pathway	7	AR, IL1B, AKT1, ADRB2, HIF1A, F3, VEGFA	0.000753	0.00251297	6.08762
	GO:0030808~regulation of nucleotide biosynthetic process	4	NOS2, NOS3, ADRB2, PPARA	0.000753704	0.00251297	21.6984
	GO:0031640~killing of cells of other organism	4	CXCL8, IFNG, NOS2, F2	0.000753704	0.00251297	21.6984
	GO:0044364~disruption of cells of other organism	4	CXCL8, IFNG, NOS2, F2	0.000753704	0.00251297	21.6984
	GO:0010623~programmed cell death involved in cell development	3	IL1B, BCL2, SOD1	0.000754184	0.00251297	71.4634
	GO:0045444~fat cell differentiation	5	IL6, AKT1, PPARG, ADRB2, TNF	0.000763857	0.0025419	11.6571
	GO:0055082~cellular chemical homeostasis	8	BCL2, HMOX1, PTPN6, HMGB1, F2, HIF1A, ESR1, SOD1	0.000769208	0.0025564	4.96948
	GO:0031669~cellular response to nutrient levels	5	SLC2A1, BCL2, HMOX1, PPARG, PPARA	0.000776056	0.00257583	11.6077
	GO:0071674~mononuclear cell migration	4	IL6, SERPINE1, HMGB1, TNF	0.000797909	0.00264494	21.2771
	GO:0050801~ion homeostasis	8	BCL2, HMOX1, PTPN6, HMGB1, F2, HIF1A, ESR1, SOD1	0.00080065	0.00265061	4.93591
	GO:0019217~regulation of fatty acid metabolic process	4	IL1B, AKT1, PPARG, PPARA	0.000820617	0.00271321	21.0725
	GO:0042176~regulation of protein catabolic process	6	IL10, IFNG, NOS2, IL1B, AKT1, TNF	0.000864466	0.00285452	7.7167
	GO:0060968~regulation of gene silencing	4	IL6, PPARG, ESR1, TNF	0.000867259	0.00286006	20.6749
	GO:0005975~carbohydrate metabolic process	7	IFNG, SLC2A1, AKT1, HMGB1, PPARA, HIF1A, TNF	0.00088625	0.00291894	5.90031
	GO:1903076~regulation of protein localization to plasma membrane	4	AR, IFNG, AKT1, TNF	0.000891198	0.00292389	20.4817
	GO:0032872~regulation of stress-activated MAPK cascade	5	IL1B, AKT1, HMGB1, TNF, VEGFA	0.000892147	0.00292389	11.1813
	GO:0042730~fibrinolysis	3	THBD, SERPINE1, F2	0.000892305	0.00292389	65.7463
	GO:0032928~regulation of superoxide anion generation	3	CRP, AKT1, SOD1	0.000892305	0.00292389	65.7463
	GO:1900182~positive regulation of protein localization to nucleus	4	IFNG, AKT1, PPARG, F2	0.000915554	0.00299625	20.2921
	GO:0032787~monocarboxylic acid metabolic process	7	GSTM1, IFNG, IL1B, AKT1, PPARG, PPARA, HIF1A	0.000922256	0.00301435	5.85527
	GO:0070302~regulation of stress-activated protein kinase signaling cascade	5	IL1B, AKT1, HMGB1, TNF, VEGFA	0.000933429	0.00304699	11.0461
	GO:0045069~regulation of viral genome replication	4	CXCL8, BCL2, PPARA, TNF	0.00094033	0.00306562	20.1059
	GO:0003073~regulation of systemic arterial blood pressure	4	AR, NOS3, ADRB2, TNF	0.000965527	0.00311633	19.9231
	GO:0009408~response to heat	4	NOS3, HMOX1, AKT1, SOD1	0.000965527	0.00311633	19.9231
	GO:0019218~regulation of steroid metabolic process	4	IFNG, IL1B, TNF, SOD1	0.000965527	0.00311633	19.9231
	GO:0050995~negative regulation of lipid catabolic process	3	IL1B, AKT1, TNF	0.00096559	0.00311633	63.2176
	GO:0034114~regulation of heterotypic cell-cell adhesion	3	IL10, IL1B, TNF	0.00096559	0.00311633	63.2176
	GO:0060252~positive regulation of glial cell proliferation	3	IL6, IL1B, TNF	0.00096559	0.00311633	63.2176
	GO:0010893~positive regulation of steroid biosynthetic process	3	IFNG, IL1B, TNF	0.00096559	0.00311633	63.2176
	GO:0050927~positive regulation of positive chemotaxis	3	CXCL8, F3, VEGFA	0.00096559	0.00311633	63.2176
	GO:0044259~multicellular organismal macromolecule metabolic process	4	IL6, PPARG, F2, HIF1A	0.000991149	0.0031908	19.7436
	GO:0032963~collagen metabolic process	4	IL6, PPARG, F2, HIF1A	0.000991149	0.0031908	19.7436
	GO:0050926~regulation of positive chemotaxis	3	CXCL8, F3, VEGFA	0.00104168	0.0033451	60.8762
	GO:1903798~regulation of production of miRNAs involved in gene silencing by miRNA	3	IL6, ESR1, TNF	0.00104168	0.0033451	60.8762
	GO:0009117~nucleotide metabolic process	7	IFNG, NOS2, NOS3, ADRB2, PPARA, HIF1A, TNF	0.00106136	0.00340404	5.69866
	GO:0015758~glucose transport	4	IL1B, SLC2A1, AKT1, TNF	0.00107059	0.00342937	19.2241
	GO:0001558~regulation of cell growth	6	BCL2, AKT1, PPARG, F2, PPARA, VEGFA	0.00107198	0.00342955	7.35417
	GO:0043434~response to peptide hormone	6	IL10, IL1B, SLC2A1, AKT1, PPARG, PPARA	0.00108271	0.00345957	7.33776
	GO:0033673~negative regulation of kinase activity	5	IFNG, IL1B, AKT1, PTPN6, PPARG	0.00109637	0.00349885	10.5769
	GO:0045833~negative regulation of lipid metabolic process	4	IL1B, AKT1, TNF, SOD1	0.00109794	0.00349952	19.0569
	GO:0016049~cell growth	6	BCL2, AKT1, PPARG, F2, PPARA, VEGFA	0.00111538	0.0035507	7.28895
	GO:1902932~positive regulation of alcohol biosynthetic process	3	IFNG, IL1B, TNF	0.00112056	0.00356278	58.702
	GO:0006753~nucleoside phosphate metabolic process	7	IFNG, NOS2, NOS3, ADRB2, PPARA, HIF1A, TNF	0.00113673	0.00360971	5.62346
	GO:0071347~cellular response to interleukin-1	4	IL6, CXCL8, IL1B, HIF1A	0.00115396	0.0036464	18.7311
	GO:0046632~alpha-beta T cell differentiation	4	IL6, IFNG, BCL2, HMGB1	0.00115396	0.0036464	18.7311
	GO:0006766~vitamin metabolic process	4	IFNG, IL1B, SLC2A1, TNF	0.00115396	0.0036464	18.7311
	GO:0008645~hexose transport	4	IL1B, SLC2A1, AKT1, TNF	0.00115396	0.0036464	18.7311
	GO:0045926~negative regulation of growth	5	BCL2, PPARG, ADRB2, PPARA, HIF1A	0.00117667	0.00371359	10.3766
	GO:0032609~interferon-gamma production	4	IL10, IL1B, HMGB1, TNF	0.00118263	0.00372784	18.5724
	GO:0033365~protein localization to organelle	8	IL10, IFNG, HSPA4, AKT1, PPARG, F2, ESR1, VEGFA	0.00118947	0.0037448	4.61377
	GO:0070920~regulation of production of small RNA involved in gene silencing by RNA	3	IL6, ESR1, TNF	0.00120223	0.00377111	56.6778
	GO:1902175~regulation of oxidative stress-induced intrinsic apoptotic signaling pathway	3	AKT1, HIF1A, SOD1	0.00120223	0.00377111	56.6778
	GO:1900017~positive regulation of cytokine production involved in inflammatory response	3	IL6, HIF1A, TNF	0.00120223	0.00377111	56.6778
	GO:0014066~regulation of phosphatidylinositol 3-kinase signaling	4	PTPN6, F2, TNF, VEGFA	0.00121176	0.00379172	18.4163
	GO:1904375~regulation of protein localization to cell periphery	4	AR, IFNG, AKT1, TNF	0.00121176	0.00379172	18.4163
	GO:0015749~monosaccharide transport	4	IL1B, SLC2A1, AKT1, TNF	0.00124133	0.00387952	18.2629
	GO:0031668~cellular response to extracellular stimulus	5	SLC2A1, BCL2, HMOX1, PPARG, PPARA	0.00124382	0.00388259	10.2217
	GO:0042886~amide transport	11	IL10, IL6, ABCB1, IFNG, NOS2, HSPA4, IL1B, AKT1, PPARG, HIF1A, TNF	0.00124755	0.00388952	3.17531
	GO:0090257~regulation of muscle system process	5	NOS3, PPARG, ADRB2, PPARA, SOD1	0.00127838	0.00398081	10.146
	GO:0010575~positive regulation of vascular endothelial growth factor production	3	IL6, IL1B, HIF1A	0.00128668	0.00399695	54.7886
	GO:0071677~positive regulation of mononuclear cell migration	3	SERPINE1, HMGB1, TNF	0.00128668	0.00399695	54.7886
	GO:0032649~regulation of interferon-gamma production	4	IL10, IL1B, HMGB1, TNF	0.00130183	0.00403913	17.9635
	GO:0050730~regulation of peptidyl-tyrosine phosphorylation	5	IL6, IFNG, PTPN6, TNF, VEGFA	0.00133149	0.00412514	10.0345
	GO:0071346~cellular response to interferon-gamma	4	IFNG, NOS2, PPARG, TNF	0.00133276	0.00412514	17.8174
	GO:0008610~lipid biosynthetic process	7	GSTM1, IFNG, IL1B, AKT1, PPARA, TNF, SOD1	0.001358	0.00419821	5.43229
	GO:1902042~negative regulation of extrinsic apoptotic signaling pathway via death domain receptors	3	NOS3, SERPINE1, HMOX1	0.00137389	0.00423712	53.0212
	GO:0002675~positive regulation of acute inflammatory response	3	IL6, IL1B, TNF	0.00137389	0.00423712	53.0212
	GO:0034654~nucleobase-containing compound biosynthetic process	17	IL10, NOS2, NOS3, HMGB1, ADRB2, HIF1A, ESR1, TNF, VEGFA, AR, IL6, IFNG, IL1B, AKT1, HMOX1, PPARG, PPARA	0.00138446	0.00426459	2.15503
	GO:0017038~protein import	5	IL10, IFNG, HSPA4, AKT1, PPARG	0.0014423	0.00443746	9.81874
	GO:0051403~stress-activated MAPK cascade	5	IL1B, AKT1, HMGB1, TNF, VEGFA	0.00146138	0.00448229	9.78367
	GO:0010743~regulation of macrophage derived foam cell differentiation	3	CRP, PPARG, PPARA	0.00146386	0.00448229	51.3643
	GO:0060055~angiogenesis involved in wound healing	3	SERPINE1, TNF, VEGFA	0.00146386	0.00448229	51.3643
	GO:1903203~regulation of oxidative stress-induced neuron death	3	IL10, HIF1A, TNF	0.00146386	0.00448229	51.3643
	GO:1903729~regulation of plasma membrane organization	4	AR, IFNG, AKT1, TNF	0.0014944	0.00457036	17.1214
	GO:0051101~regulation of DNA binding	4	IFNG, HMOX1, PPARG, HMGB1	0.00152813	0.00466798	16.9887
	GO:0000122~negative regulation of transcription from RNA polymerase II promoter	8	AR, IFNG, PPARG, HMGB1, PPARA, ESR1, TNF, VEGFA	0.00153741	0.00469075	4.41398
	GO:0055086~nucleobase-containing small molecule metabolic process	7	IFNG, NOS2, NOS3, ADRB2, PPARA, HIF1A, TNF	0.00155557	0.00473795	5.28993
	GO:0050996~positive regulation of lipid catabolic process	3	IL1B, ADRB2, PPARA	0.00155657	0.00473795	49.8078
	GO:0046165~alcohol biosynthetic process	4	IFNG, IL1B, TNF, SOD1	0.00156234	0.00474989	16.858
	GO:0051252~regulation of RNA metabolic process	16	IL10, CXCL8, HMGB1, ADRB2, HIF1A, ESR1, TNF, VEGFA, AR, IL6, IFNG, IL1B, AKT1, HMOX1, PPARG, PPARA	0.00156654	0.00475703	2.23171
	GO:0031348~negative regulation of defense response	5	IL10, PPARG, F2, PPARA, SOD1	0.00162041	0.00491479	9.5119
	GO:0036475~neuron death in response to oxidative stress	3	IL10, HIF1A, TNF	0.00165202	0.00499887	48.3429
	GO:2000191~regulation of fatty acid transport	3	IL1B, AKT1, PPARA	0.00165202	0.00499887	48.3429
	GO:0034613~cellular protein localization	11	IL10, AR, IFNG, HSPA4, IL1B, AKT1, PPARG, F2, ESR1, TNF, VEGFA	0.00165926	0.00501486	3.05926
	GO:0018130~heterocycle biosynthetic process	17	IL10, NOS2, NOS3, HMGB1, ADRB2, HIF1A, ESR1, TNF, VEGFA, AR, IL6, IFNG, IL1B, AKT1, HMOX1, PPARG, PPARA	0.0017016	0.00513678	2.11587
	GO:0005996~monosaccharide metabolic process	5	SLC2A1, AKT1, HMGB1, PPARA, TNF	0.00170428	0.00513886	9.3816
	GO:0031098~stress-activated protein kinase signaling cascade	5	IL1B, AKT1, HMGB1, TNF, VEGFA	0.00172572	0.00519733	9.34959
	GO:0019438~aromatic compound biosynthetic process	17	IL10, NOS2, NOS3, HMGB1, ADRB2, HIF1A, ESR1, TNF, VEGFA, AR, IL6, IFNG, IL1B, AKT1, HMOX1, PPARG, PPARA	0.00172772	0.00519733	2.11299
	GO:0070727~cellular macromolecule localization	11	IL10, AR, IFNG, HSPA4, IL1B, AKT1, PPARG, F2, ESR1, TNF, VEGFA	0.00174434	0.00524119	3.0392
	GO:0002719~negative regulation of cytokine production involved in immune response	3	IL10, HMOX1, TNF	0.0017502	0.00525264	46.9616
	GO:0009057~macromolecule catabolic process	9	IL10, IL6, CASP8, IFNG, NOS2, IL1B, AKT1, HMGB1, TNF	0.00177706	0.00531663	3.73842
	GO:0048565~digestive tract development	4	CXCL8, BCL2, HIF1A, TNF	0.00177773	0.00531663	16.1143
	GO:1905330~regulation of morphogenesis of an epithelium	4	AR, ESR1, TNF, VEGFA	0.00177773	0.00531663	16.1143
	GO:0018193~peptidyl-amino acid modification	9	IL6, IFNG, NOS2, IL1B, BCL2, AKT1, PTPN6, TNF, VEGFA	0.00178565	0.00533412	3.73558
	GO:0016485~protein processing	5	THBD, CASP8, IL1B, SERPINE1, F3	0.00179114	0.00534431	9.25483
	GO:0010039~response to iron ion	3	BCL2, HMOX1, HIF1A	0.0018511	0.00551098	45.6571
	GO:1903670~regulation of sprouting angiogenesis	4	IL10, HMOX1, HMGB1, VEGFA	0.00185344	0.00551098	15.8807
	GO:0071901~negative regulation of protein serine/threonine kinase activity	4	IL1B, AKT1, PTPN6, PPARG	0.00185344	0.00551098	15.8807
	GO:0060485~mesenchyme development	5	IL6, NOS3, IL1B, BCL2, HIF1A	0.00185828	0.00551899	9.16197
	GO:0038061~NIK/NF-kappaB signaling	4	IL1B, AKT1, HMGB1, TNF	0.00189204	0.00561276	15.7665
	GO:0046320~regulation of fatty acid oxidation	3	AKT1, PPARG, PPARA	0.0019547	0.0057853	44.4232
	GO:0045940~positive regulation of steroid metabolic process	3	IFNG, IL1B, TNF	0.0019547	0.0057853	44.4232
	GO:0006898~receptor-mediated endocytosis	5	CXCL8, SERPINE1, PPARG, ADRB2, VEGFA	0.00199777	0.00590596	8.98173
	GO:0051348~negative regulation of transferase activity	5	IFNG, IL1B, AKT1, PTPN6, PPARG	0.00202171	0.00596985	8.95238
	GO:0014002~astrocyte development	3	IFNG, IL1B, TNF	0.00206101	0.00606499	43.2541
	GO:0010742~macrophage derived foam cell differentiation	3	CRP, PPARG, PPARA	0.00206101	0.00606499	43.2541
	GO:0032094~response to food	3	AKT1, PPARA, MPO	0.00206101	0.00606499	43.2541
	GO:0045923~positive regulation of fatty acid metabolic process	3	IL1B, PPARG, PPARA	0.00217001	0.00637115	42.1451
	GO:0090077~foam cell differentiation	3	CRP, PPARG, PPARA	0.00217001	0.00637115	42.1451
	GO:0010565~regulation of cellular ketone metabolic process	4	IL1B, AKT1, PPARG, PPARA	0.00217637	0.00638252	15.0106
	GO:0034765~regulation of ion transmembrane transport	6	ABCB1, IFNG, AKT1, PTPN6, ADRB2, F2	0.0022144	0.00648664	6.23779
	GO:0055123~digestive system development	4	CXCL8, BCL2, HIF1A, TNF	0.00221903	0.00649281	14.9085
	GO:0043603~cellular amide metabolic process	10	IL6, GSTM1, IFNG, MTHFR, AKT1, PPARG, FAU, ESR1, TNF, SOD1	0.0022615	0.00660411	3.22096
	GO:0045598~regulation of fat cell differentiation	4	IL6, AKT1, PPARG, TNF	0.00226221	0.00660411	14.8077
	GO:0002698~negative regulation of immune effector process	4	IL10, HMOX1, PTPN6, TNF	0.00230591	0.00670882	14.7083
	GO:0050671~positive regulation of lymphocyte proliferation	4	IL6, IL1B, BCL2, HMGB1	0.00230591	0.00670882	14.7083
	GO:0034341~response to interferon-gamma	4	IFNG, NOS2, PPARG, TNF	0.00230591	0.00670882	14.7083
	GO:1901615~organic hydroxy compound metabolic process	6	IFNG, IL1B, BCL2, HIF1A, TNF, SOD1	0.00236429	0.0068709	6.14451
	GO:0032946~positive regulation of mononuclear cell proliferation	4	IL6, IL1B, BCL2, HMGB1	0.00244016	0.00708335	14.418
	GO:0006351~transcription, DNA-templated	15	IL10, HMGB1, ADRB2, HIF1A, ESR1, TNF, VEGFA, AR, IL6, IFNG, IL1B, AKT1, HMOX1, PPARG, PPARA	0.00250386	0.00726007	2.2387
	GO:0071276~cellular response to cadmium ion	3	HMOX1, AKT1, SOD1	0.00251305	0.00727031	39.1347
	GO:0001659~temperature homeostasis	3	IL1B, ADRB2, TNF	0.00251305	0.00727031	39.1347
	GO:0051054~positive regulation of DNA metabolic process	5	IL6, AKT1, HMGB1, TNF, VEGFA	0.00254327	0.00734944	8.40316
	GO:0044724~single-organism carbohydrate catabolic process	4	IFNG, HMGB1, PPARA, HIF1A	0.00257916	0.0074448	14.139
	GO:0032368~regulation of lipid transport	4	IL1B, AKT1, PPARG, PPARA	0.00262657	0.00757312	14.0484
	GO:0070372~regulation of ERK1 and ERK2 cascade	5	IL1B, PTPN6, HMGB1, TNF, VEGFA	0.00265771	0.00765432	8.3013
	GO:0045471~response to ethanol	4	CASP8, PPARA, TNF, SOD1	0.00272299	0.00783355	13.8705
	GO:0006355~regulation of transcription, DNA-templated	15	IL10, HMGB1, ADRB2, HIF1A, ESR1, TNF, VEGFA, AR, IL6, IFNG, IL1B, AKT1, HMOX1, PPARG, PPARA	0.00273984	0.00787322	2.21816
	GO:1903506~regulation of nucleic acid-templated transcription	15	IL10, HMGB1, ADRB2, HIF1A, ESR1, TNF, VEGFA, AR, IL6, IFNG, IL1B, AKT1, HMOX1, PPARG, PPARA	0.00275429	0.00789039	2.21696
	GO:0045601~regulation of endothelial cell differentiation	3	IL1B, TNF, VEGFA	0.00275503	0.00789039	37.3558
	GO:0010907~positive regulation of glucose metabolic process	3	AKT1, HMGB1, PPARA	0.00275503	0.00789039	37.3558
	GO:0008202~steroid metabolic process	5	IFNG, IL1B, ESR1, TNF, SOD1	0.0028057	0.00801761	8.1774
	GO:0002440~production of molecular mediator of immune response	5	IL10, IL6, IL1B, HMOX1, TNF	0.0028057	0.00801761	8.1774
	GO:0046822~regulation of nucleocytoplasmic transport	4	IL10, IFNG, IL1B, PPARG	0.00287169	0.00818943	13.6121
	GO:2001141~regulation of RNA biosynthetic process	15	IL10, HMGB1, ADRB2, HIF1A, ESR1, TNF, VEGFA, AR, IL6, IFNG, IL1B, AKT1, HMOX1, PPARG, PPARA	0.0028722	0.00818943	2.20744
	GO:0002251~organ or tissue specific immune response	3	IL6, NOS2, FAU	0.00287998	0.00819343	36.5257
	GO:1904706~negative regulation of vascular smooth muscle cell proliferation	3	IL10, HMOX1, PPARG	0.00287998	0.00819343	36.5257
	GO:0006259~DNA metabolic process	8	IL10, IL6, CXCL8, AKT1, PPARG, HMGB1, TNF, VEGFA	0.00292791	0.00831192	3.94162
	GO:0051222~positive regulation of protein transport	5	IFNG, IL1B, PPARG, HIF1A, TNF	0.0029281	0.00831192	8.08091
	GO:0032409~regulation of transporter activity	5	ABCB1, IFNG, BCL2, PPARG, ADRB2	0.00295926	0.00839111	8.05714
	GO:0008643~carbohydrate transport	4	IL1B, SLC2A1, AKT1, TNF	0.00297355	0.00842233	13.445
	GO:0032965~regulation of collagen biosynthetic process	3	IL6, PPARG, F2	0.00300755	0.00849989	35.7317
	GO:0042554~superoxide anion generation	3	CRP, AKT1, SOD1	0.00300755	0.00849989	35.7317
	GO:0016042~lipid catabolic process	5	IL1B, AKT1, ADRB2, PPARA, TNF	0.00302228	0.00853131	8.01003
	GO:0070665~positive regulation of leukocyte proliferation	4	IL6, IL1B, BCL2, HMGB1	0.00302531	0.00853131	13.3631
	GO:0060711~labyrinthine layer development	3	IL10, CASP8, AKT1	0.00313774	0.00883866	34.9714
	GO:0046907~intracellular transport	10	IL10, IFNG, HSPA4, IL1B, HMOX1, AKT1, PPARG, ADRB2, HIF1A, SOD1	0.00314673	0.00885427	3.06939
	GO:0051604~protein maturation	5	THBD, CASP8, IL1B, SERPINE1, F3	0.00315106	0.00885674	7.91742
	GO:0002253~activation of immune response	6	CRP, IL1B, BCL2, PTPN6, HMGB1, TNF	0.00317964	0.00892732	5.73702
	GO:0034504~protein localization to nucleus	5	IL10, IFNG, AKT1, PPARG, F2	0.00318383	0.00892932	7.89461
	GO:0007005~mitochondrion organization	6	HSPA4, NOS3, BCL2, AKT1, PPARG, HIF1A	0.00322754	0.00904205	5.71707
	GO:0060251~regulation of glial cell proliferation	3	IL6, IL1B, TNF	0.00327054	0.00913262	34.2429
	GO:0002701~negative regulation of production of molecular mediator of immune response	3	IL10, HMOX1, TNF	0.00327054	0.00913262	34.2429
	GO:0002920~regulation of humoral immune response	3	IL1B, PTPN6, TNF	0.00327054	0.00913262	34.2429
	GO:0001889~liver development	4	IL10, IL6, HMOX1, TNF	0.00329245	0.00918383	12.9677
	GO:0006518~peptide metabolic process	9	IL6, GSTM1, IFNG, AKT1, PPARG, FAU, ESR1, TNF, SOD1	0.00334768	0.00932748	3.37969
	GO:0007204~positive regulation of cytosolic calcium ion concentration	5	BCL2, PTPN6, HMGB1, F2, ESR1	0.00335121	0.00932748	7.78247
	GO:0015031~protein transport	10	IL10, IL6, IFNG, NOS2, HSPA4, IL1B, AKT1, PPARG, HIF1A, TNF	0.00335579	0.00933011	3.04043
	GO:0045727~positive regulation of translation	4	IL6, PPARG, ESR1, TNF	0.00340324	0.00943889	12.816
	GO:0043618~regulation of transcription from RNA polymerase II promoter in response to stress	3	HMOX1, HIF1A, VEGFA	0.00340593	0.00943889	33.544
	GO:1903580~positive regulation of ATP metabolic process	3	IFNG, PPARA, HIF1A	0.00340593	0.00943889	33.544
	GO:0014074~response to purine-containing compound	4	THBD, IL1B, PPARG, SOD1	0.00345948	0.00956663	12.7415
	GO:0061008~hepaticobiliary system development	4	IL10, IL6, HMOX1, TNF	0.00345948	0.00956663	12.7415
	GO:0007346~regulation of mitotic cell cycle	6	IL10, IL1B, BCL2, AKT1, PTPN6, TNF	0.00352605	0.00973725	5.60019
	GO:1990268~response to gold nanoparticle	2	MPO, TNF	0.00354305	0.00973725	547.886
	GO:0014806~smooth muscle hyperplasia	2	NOS3, HMOX1	0.00354305	0.00973725	547.886
	GO:0010712~regulation of collagen metabolic process	3	IL6, PPARG, F2	0.00354392	0.00973725	32.8731
	GO:0044246~regulation of multicellular organismal metabolic process	3	IL6, PPARG, F2	0.00354392	0.00973725	32.8731
	GO:1902041~regulation of extrinsic apoptotic signaling pathway via death domain receptors	3	NOS3, SERPINE1, HMOX1	0.00354392	0.00973725	32.8731
	GO:2001242~regulation of intrinsic apoptotic signaling pathway	4	BCL2, AKT1, HIF1A, SOD1	0.00357367	0.00979804	12.5951
	GO:0032874~positive regulation of stress-activated MAPK cascade	4	IL1B, HMGB1, TNF, VEGFA	0.00357367	0.00979804	12.5951
	GO:1904951~positive regulation of establishment of protein localization	5	IFNG, IL1B, PPARG, HIF1A, TNF	0.00359553	0.00984747	7.63072
	GO:0030225~macrophage differentiation	3	CASP8, IFNG, VEGFA	0.00368449	0.010053	32.2286
	GO:0006775~fat-soluble vitamin metabolic process	3	IFNG, IL1B, TNF	0.00368449	0.010053	32.2286
	GO:0046631~alpha-beta T cell activation	4	IL6, IFNG, BCL2, HMGB1	0.00369015	0.010053	12.4519
	GO:0016052~carbohydrate catabolic process	4	IFNG, HMGB1, PPARA, HIF1A	0.00369015	0.010053	12.4519
	GO:0070304~positive regulation of stress-activated protein kinase signaling cascade	4	IL1B, HMGB1, TNF, VEGFA	0.00369015	0.010053	12.4519
	GO:0016241~regulation of macroautophagy	4	HMOX1, AKT1, ADRB2, HIF1A	0.00374926	0.0101924	12.3816
	GO:0006694~steroid biosynthetic process	4	IFNG, IL1B, TNF, SOD1	0.00374926	0.0101924	12.3816
	GO:1905475~regulation of protein localization to membrane	4	AR, IFNG, AKT1, TNF	0.00380894	0.0103437	12.312
	GO:0006110~regulation of glycolytic process	3	IFNG, PPARA, HIF1A	0.00382762	0.0103835	31.6088
	GO:0051253~negative regulation of RNA metabolic process	9	AR, IL6, IFNG, PPARG, HMGB1, PPARA, ESR1, TNF, VEGFA	0.00384245	0.0104127	3.30494
	GO:0031214~biomineral tissue development	4	NOS3, ADRB2, PPARA, HIF1A	0.0038692	0.0104563	12.2433
	GO:0030307~positive regulation of cell growth	4	BCL2, AKT1, F2, VEGFA	0.0038692	0.0104563	12.2433
	GO:0097659~nucleic acid-templated transcription	15	IL10, HMGB1, ADRB2, HIF1A, ESR1, TNF, VEGFA, AR, IL6, IFNG, IL1B, AKT1, HMOX1, PPARG, PPARA	0.00387073	0.0104563	2.14018
	GO:0042113~B cell activation	5	IL10, IL6, CASP8, BCL2, PTPN6	0.00392719	0.0105976	7.4441
	GO:0030804~positive regulation of cyclic nucleotide biosynthetic process	3	NOS2, NOS3, ADRB2	0.00397332	0.0106997	31.0124
	GO:0030801~positive regulation of cyclic nucleotide metabolic process	3	NOS2, NOS3, ADRB2	0.00397332	0.0106997	31.0124
	GO:0051129~negative regulation of cellular component organization	7	AR, IL1B, AKT1, PPARG, HMGB1, TNF, VEGFA	0.00398869	0.0107298	4.38309
	GO:0043271~negative regulation of ion transport	4	NOS3, BCL2, AKT1, TNF	0.00411608	0.0110609	11.9756
	GO:0015833~peptide transport	10	IL10, IL6, IFNG, NOS2, HSPA4, IL1B, AKT1, PPARG, HIF1A, TNF	0.00413917	0.0111113	2.94721
	GO:0032774~RNA biosynthetic process	15	IL10, HMGB1, ADRB2, HIF1A, ESR1, TNF, VEGFA, AR, IL6, IFNG, IL1B, AKT1, HMOX1, PPARG, PPARA	0.00414861	0.011125	2.12469
	GO:0018108~peptidyl-tyrosine phosphorylation	5	IL6, IFNG, PTPN6, TNF, VEGFA	0.00419913	0.0112488	7.30514
	GO:0071705~nitrogen compound transport	11	IL10, IL6, ABCB1, IFNG, NOS2, HSPA4, IL1B, AKT1, PPARG, HIF1A, TNF	0.00422969	0.0113188	2.69774
	GO:0006913~nucleocytoplasmic transport	5	IL10, IFNG, IL1B, AKT1, PPARG	0.00423899	0.011331	7.28571
	GO:0045580~regulation of T cell differentiation	4	IFNG, IL1B, HMGB1, SOD1	0.00424305	0.011331	11.8462
	GO:0043620~regulation of DNA-templated transcription in response to stress	3	HMOX1, HIF1A, VEGFA	0.00427237	0.0113738	29.8847
	GO:0009409~response to cold	3	CASP8, PPARG, ADRB2	0.00427237	0.0113738	29.8847
	GO:0032964~collagen biosynthetic process	3	IL6, PPARG, F2	0.00427237	0.0113738	29.8847
	GO:0051169~nuclear transport	5	IL10, IFNG, IL1B, AKT1, PPARG	0.00427911	0.01138	7.26639
	GO:0018212~peptidyl-tyrosine modification	5	IL6, IFNG, PTPN6, TNF, VEGFA	0.00431949	0.0114755	7.24717
	GO:0071417~cellular response to organonitrogen compound	6	IL1B, AKT1, PPARG, ADRB2, TNF, SOD1	0.00432938	0.0114898	5.33655
	GO:0051726~regulation of cell cycle	8	IL10, CXCL8, IFNG, IL1B, BCL2, AKT1, PTPN6, TNF	0.0044089	0.0116888	3.66173
	GO:0031281~positive regulation of cyclase activity	3	NOS2, NOS3, ADRB2	0.00442571	0.0117213	29.351
	GO:0010556~regulation of macromolecule biosynthetic process	17	IL10, HMGB1, ADRB2, F2, HIF1A, ESR1, TNF, VEGFA, AR, IL6, IFNG, IL1B, BCL2, AKT1, HMOX1, PPARG, PPARA	0.00448782	0.0118735	1.93599
	GO:0034767~positive regulation of ion transmembrane transport	4	ABCB1, IFNG, ADRB2, F2	0.00450409	0.0119043	11.5955
	GO:0046328~regulation of JNK cascade	4	IL1B, AKT1, HMGB1, TNF	0.00457084	0.0120595	11.5344
	GO:0071675~regulation of mononuclear cell migration	3	SERPINE1, HMGB1, TNF	0.00458157	0.0120595	28.8361
	GO:0051349~positive regulation of lyase activity	3	NOS2, NOS3, ADRB2	0.00458157	0.0120595	28.8361
	GO:1903202~negative regulation of oxidative stress-induced cell death	3	IL10, AKT1, HIF1A	0.00458157	0.0120595	28.8361
	GO:1901653~cellular response to peptide	5	IL1B, AKT1, PPARG, ADRB2, TNF	0.00460941	0.0121203	7.1154
	GO:0051480~regulation of cytosolic calcium ion concentration	5	BCL2, PTPN6, HMGB1, F2, ESR1	0.00465188	0.0122195	7.09697
	GO:0043902~positive regulation of multi-organism process	4	IFNG, NOS2, PPARA, VEGFA	0.00470615	0.0123494	11.4143
	GO:0032870~cellular response to hormone stimulus	6	AR, IL1B, AKT1, PPARG, PPARA, ESR1	0.00472914	0.0123845	5.22625
	GO:0007507~heart development	6	CASP8, NOS3, PPARG, PPARA, HIF1A, VEGFA	0.00472914	0.0123845	5.22625
	GO:0043409~negative regulation of MAPK cascade	4	IL1B, AKT1, PTPN6, PPARG	0.00477471	0.0124911	11.3551
	GO:0048469~cell maturation	4	BCL2, PPARG, HIF1A, VEGFA	0.00484387	0.0126462	11.2966
	GO:2000241~regulation of reproductive process	4	AR, ESR1, SOD1, VEGFA	0.00484387	0.0126462	11.2966
	GO:0035196~production of miRNAs involved in gene silencing by miRNA	3	IL6, ESR1, TNF	0.00490083	0.012769	27.8586
	GO:0007566~embryo implantation	3	IL1B, SOD1, VEGFA	0.00490083	0.012769	27.8586
	GO:0034764~positive regulation of transmembrane transport	4	ABCB1, IFNG, ADRB2, F2	0.00491364	0.0127894	11.2387
	GO:0051896~regulation of protein kinase B signaling	4	PPARA, TNF, F3, VEGFA	0.00498401	0.0129594	11.1813
	GO:0030324~lung development	4	NOS3, HMGB1, TNF, VEGFA	0.005055	0.0130885	11.1246
	GO:0032615~interleukin-12 production	3	IL10, IFNG, HMGB1	0.00506422	0.0130885	27.3943
	GO:0048010~vascular endothelial growth factor receptor signaling pathway	3	IL1B, HIF1A, VEGFA	0.00506422	0.0130885	27.3943
	GO:1900408~negative regulation of cellular response to oxidative stress	3	IL10, AKT1, HIF1A	0.00506422	0.0130885	27.3943
	GO:0070231~T cell apoptotic process	3	BCL2, AKT1, HIF1A	0.00506422	0.0130885	27.3943
	GO:0043388~positive regulation of DNA binding	3	IFNG, PPARG, HMGB1	0.00506422	0.0130885	27.3943
	GO:0045184~establishment of protein localization	10	IL10, IL6, IFNG, NOS2, HSPA4, IL1B, AKT1, PPARG, HIF1A, TNF	0.0050967	0.0131592	2.85655
	GO:0055085~transmembrane transport	9	ABCB1, IFNG, HSPA4, SLC2A1, BCL2, AKT1, PTPN6, ADRB2, F2	0.00518048	0.0133621	3.14676
	GO:0010574~regulation of vascular endothelial growth factor production	3	IL6, IL1B, HIF1A	0.00523009	0.0134765	26.9452
	GO:0030001~metal ion transport	7	IFNG, NOS3, BCL2, AKT1, PTPN6, ADRB2, F2	0.00528452	0.0136031	4.13722
	GO:0031400~negative regulation of protein modification process	6	IFNG, IL1B, AKT1, PTPN6, PPARG, TNF	0.00529101	0.0136062	5.08872
	GO:1990267~response to transition metal nanoparticle	2	MPO, TNF	0.00531	0.0136278	365.257
	GO:0002874~regulation of chronic inflammatory response to antigenic stimulus	2	IL10, TNF	0.00531	0.0136278	365.257
	GO:0030323~respiratory tube development	4	NOS3, HMGB1, TNF, VEGFA	0.00534507	0.0137041	10.9032
	GO:0034113~heterotypic cell-cell adhesion	3	IL10, IL1B, TNF	0.00539845	0.0137996	26.5106
	GO:2000351~regulation of endothelial cell apoptotic process	3	IL10, SERPINE1, TNF	0.00539845	0.0137996	26.5106
	GO:0043124~negative regulation of I-kappaB kinase/NF-kappaB signaling	3	IL10, CASP8, ESR1	0.00539845	0.0137996	26.5106
	GO:0043406~positive regulation of MAP kinase activity	4	IL1B, TNF, SOD1, VEGFA	0.00541912	0.0138387	10.8492
	GO:0050731~positive regulation of peptidyl-tyrosine phosphorylation	4	IL6, IFNG, TNF, VEGFA	0.0054938	0.0140015	10.7958
	GO:0002695~negative regulation of leukocyte activation	4	IL10, HMOX1, PTPN6, HMGB1	0.0054938	0.0140015	10.7958
	GO:0048609~multicellular organismal reproductive process	7	AR, NOS3, BCL2, AKT1, ESR1, SOD1, VEGFA	0.00553714	0.0140822	4.09744
	GO:0051346~negative regulation of hydrolase activity	5	NOS3, SERPINE1, AKT1, TNF, VEGFA	0.00555769	0.0140822	6.74736
	GO:0009755~hormone-mediated signaling pathway	4	AR, PPARG, PPARA, ESR1	0.00556909	0.0140822	10.7429
	GO:0014009~glial cell proliferation	3	IL6, IL1B, TNF	0.00556929	0.0140822	26.0898
	GO:0031050~dsRNA fragmentation	3	IL6, ESR1, TNF	0.00556929	0.0140822	26.0898
	GO:1902883~negative regulation of response to oxidative stress	3	IL10, AKT1, HIF1A	0.00556929	0.0140822	26.0898
	GO:0002763~positive regulation of myeloid leukocyte differentiation	3	CASP8, IFNG, TNF	0.00556929	0.0140822	26.0898
	GO:0070918~production of small RNA involved in gene silencing by RNA	3	IL6, ESR1, TNF	0.00556929	0.0140822	26.0898
	GO:0006006~glucose metabolic process	4	AKT1, HMGB1, PPARA, TNF	0.005645	0.0142596	10.6905
	GO:0007009~plasma membrane organization	5	AR, IFNG, AKT1, TNF, SOD1	0.00570305	0.0143921	6.69787
	GO:0002285~lymphocyte activation involved in immune response	4	IL10, IL6, IFNG, HMGB1	0.00572154	0.0143929	10.6386
	GO:0002889~regulation of immunoglobulin mediated immune response	3	IL10, PTPN6, TNF	0.00574258	0.0143929	25.6821
	GO:0002712~regulation of B cell mediated immunity	3	IL10, PTPN6, TNF	0.00574258	0.0143929	25.6821
	GO:0032655~regulation of interleukin-12 production	3	IL10, IFNG, HMGB1	0.00574258	0.0143929	25.6821
	GO:0006879~cellular iron ion homeostasis	3	HMOX1, HIF1A, SOD1	0.00574258	0.0143929	25.6821
	GO:0010676~positive regulation of cellular carbohydrate metabolic process	3	AKT1, HMGB1, PPARA	0.00574258	0.0143929	25.6821
	GO:1903078~positive regulation of protein localization to plasma membrane	3	IFNG, AKT1, TNF	0.00574258	0.0143929	25.6821
	GO:0007254~JNK cascade	4	IL1B, AKT1, HMGB1, TNF	0.0057987	0.0145194	10.5872
	GO:0000278~mitotic cell cycle	7	IL10, ABCB1, IL1B, BCL2, AKT1, PTPN6, TNF	0.00585792	0.0146534	4.04984
	GO:0031638~zymogen activation	3	THBD, CASP8, SERPINE1	0.00591834	0.0147614	25.287
	GO:0070228~regulation of lymphocyte apoptotic process	3	IL10, BCL2, HIF1A	0.00591834	0.0147614	25.287
	GO:0051196~regulation of coenzyme metabolic process	3	IFNG, PPARA, HIF1A	0.00591834	0.0147614	25.287
	GO:0044744~protein targeting to nucleus	4	IL10, IFNG, AKT1, PPARG	0.0059549	0.0147808	10.4859
	GO:0006606~protein import into nucleus	4	IL10, IFNG, AKT1, PPARG	0.0059549	0.0147808	10.4859
	GO:1903900~regulation of viral life cycle	4	CXCL8, BCL2, PPARA, TNF	0.0059549	0.0147808	10.4859
	GO:0043393~regulation of protein binding	4	IL10, AKT1, ADRB2, PPARA	0.0059549	0.0147808	10.4859
	GO:1902593~single-organism nuclear import	4	IL10, IFNG, AKT1, PPARG	0.0059549	0.0147808	10.4859
	GO:0009890~negative regulation of biosynthetic process	11	IL10, AR, IL6, IFNG, PPARG, HMGB1, PPARA, ESR1, TNF, SOD1, VEGFA	0.00608507	0.0150893	2.56457
	GO:0032504~multicellular organism reproduction	7	AR, NOS3, BCL2, AKT1, ESR1, SOD1, VEGFA	0.0060997	0.015111	4.01592
	GO:0097305~response to alcohol	4	CASP8, PPARA, TNF, SOD1	0.00627485	0.0154909	10.2889
	GO:0051170~nuclear import	4	IL10, IFNG, AKT1, PPARG	0.00627485	0.0154909	10.2889
	GO:0072577~endothelial cell apoptotic process	3	IL10, SERPINE1, TNF	0.00627718	0.0154909	24.5322
	GO:0015909~long-chain fatty acid transport	3	SLC2A1, AKT1, PPARG	0.00627718	0.0154909	24.5322
	GO:0040014~regulation of multicellular organism growth	3	BCL2, ADRB2, SOD1	0.00646025	0.0158817	24.1714
	GO:0048260~positive regulation of receptor-mediated endocytosis	3	SERPINE1, PPARG, VEGFA	0.00646025	0.0158817	24.1714
	GO:0002294~CD4-positive, alpha-beta T cell differentiation involved in immune response	3	IL6, IFNG, HMGB1	0.00646025	0.0158817	24.1714
	GO:0060135~maternal process involved in female pregnancy	3	AR, AKT1, ESR1	0.00646025	0.0158817	24.1714
	GO:0007267~cell-cell signaling	9	AR, IL6, IFNG, NOS2, IL1B, AKT1, PPARG, HIF1A, TNF	0.00653898	0.0160599	3.02699
	GO:0042594~response to starvation	4	SLC2A1, BCL2, PPARG, PPARA	0.00660494	0.0162064	10.0993
	GO:0042531~positive regulation of tyrosine phosphorylation of STAT protein	3	IL6, IFNG, TNF	0.00664574	0.0162599	23.8211
	GO:0002293~alpha-beta T cell differentiation involved in immune response	3	IL6, IFNG, HMGB1	0.00664574	0.0162599	23.8211
	GO:0002287~alpha-beta T cell activation involved in immune response	3	IL6, IFNG, HMGB1	0.00664574	0.0162599	23.8211
	GO:0031330~negative regulation of cellular catabolic process	4	IL10, BCL2, HMOX1, AKT1	0.00677381	0.0165575	10.007
	GO:0002260~lymphocyte homeostasis	3	BCL2, AKT1, HIF1A	0.00683364	0.0166879	23.4808
	GO:0006631~fatty acid metabolic process	5	GSTM1, IL1B, AKT1, PPARG, PPARA	0.00684778	0.0167065	6.35598
	GO:0032715~negative regulation of interleukin-6 production	3	IL10, PTPN6, TNF	0.00702395	0.0170876	23.1501
	GO:0046686~response to cadmium ion	3	HMOX1, AKT1, SOD1	0.00702395	0.0170876	23.1501
	GO:1904377~positive regulation of protein localization to cell periphery	3	IFNG, AKT1, TNF	0.00702395	0.0170876	23.1501
	GO:0002439~chronic inflammatory response to antigenic stimulus	2	IL10, TNF	0.00707391	0.0171766	273.943
	GO:0034465~response to carbon monoxide	2	IL10, SOD1	0.00707391	0.0171766	273.943
	GO:0045934~negative regulation of nucleobase-containing compound metabolic process	9	AR, IL6, IFNG, PPARG, HMGB1, PPARA, ESR1, TNF, VEGFA	0.00710739	0.0172416	2.98485
	GO:0050864~regulation of B cell activation	4	IL10, IL6, BCL2, PTPN6	0.00711926	0.0172541	9.82755
	GO:0060541~respiratory system development	4	NOS3, HMGB1, TNF, VEGFA	0.00720723	0.0174509	9.78367
	GO:0002548~monocyte chemotaxis	3	IL6, SERPINE1, HMGB1	0.00721665	0.0174572	22.8286
	GO:0001885~endothelial cell development	3	IL1B, TNF, VEGFA	0.00741174	0.0179123	22.5159
	GO:0051193~regulation of cofactor metabolic process	3	IFNG, PPARA, HIF1A	0.00760921	0.0183722	22.2116
	GO:0046323~glucose import	3	SLC2A1, AKT1, TNF	0.00780904	0.018837	21.9154
	GO:0042180~cellular ketone metabolic process	4	IL1B, AKT1, PPARG, PPARA	0.00793443	0.0191215	9.44631
	GO:0030799~regulation of cyclic nucleotide metabolic process	3	NOS2, NOS3, ADRB2	0.00801124	0.0192525	21.6271
	GO:0043407~negative regulation of MAP kinase activity	3	IL1B, PTPN6, PPARG	0.00801124	0.0192525	21.6271
	GO:0030802~regulation of cyclic nucleotide biosynthetic process	3	NOS2, NOS3, ADRB2	0.00801124	0.0192525	21.6271
	GO:0002637~regulation of immunoglobulin production	3	IL10, IL6, TNF	0.00821579	0.0196756	21.3462
	GO:1901617~organic hydroxy compound biosynthetic process	4	IFNG, IL1B, TNF, SOD1	0.00821793	0.0196756	9.32571
	GO:0071229~cellular response to acid chemical	4	AKT1, PPARG, TNF, VEGFA	0.00821793	0.0196756	9.32571
	GO:0048762~mesenchymal cell differentiation	4	IL6, IL1B, BCL2, HIF1A	0.00821793	0.0196756	9.32571
	GO:0001933~negative regulation of protein phosphorylation	5	IFNG, IL1B, AKT1, PTPN6, PPARG	0.00826095	0.0197601	6.02072
	GO:0016064~immunoglobulin mediated immune response	4	IL10, CRP, PTPN6, TNF	0.00831375	0.0198679	9.2862
	GO:0043537~negative regulation of blood vessel endothelial cell migration	3	PPARG, HMGB1, TNF	0.00842269	0.0201096	21.0725
	GO:0019724~B cell mediated immunity	4	IL10, CRP, PTPN6, TNF	0.00860517	0.0205262	9.16964
	GO:0002292~T cell differentiation involved in immune response	3	IL6, IFNG, HMGB1	0.00863192	0.0205518	20.8058
	GO:0051881~regulation of mitochondrial membrane potential	3	BCL2, AKT1, SOD1	0.00863192	0.0205518	20.8058
	GO:0001649~osteoblast differentiation	4	IL6, AKT1, PPARG, TNF	0.00870364	0.0207034	9.13143
	GO:0014900~muscle hyperplasia	2	NOS3, HMOX1	0.00883479	0.0209959	219.154
	GO:0030163~protein catabolic process	7	IL10, CASP8, IFNG, NOS2, IL1B, AKT1, TNF	0.00885847	0.0210327	3.71268
	GO:0010827~regulation of glucose transport	3	IL1B, AKT1, TNF	0.00905736	0.0214257	20.2921
	GO:0031279~regulation of cyclase activity	3	NOS2, NOS3, ADRB2	0.00905736	0.0214257	20.2921
	GO:0043154~negative regulation of cysteine-type endopeptidase activity involved in apoptotic process	3	AKT1, TNF, VEGFA	0.00905736	0.0214257	20.2921
	GO:0016239~positive regulation of macroautophagy	3	HMOX1, ADRB2, HIF1A	0.00905736	0.0214257	20.2921
	GO:0051186~cofactor metabolic process	5	IFNG, HMOX1, MTHFR, PPARA, HIF1A	0.00916813	0.0216678	5.841
	GO:0051339~regulation of lyase activity	3	NOS2, NOS3, ADRB2	0.00949203	0.0224127	19.8031
	GO:0045732~positive regulation of protein catabolic process	4	IFNG, IL1B, AKT1, TNF	0.00961989	0.0226937	8.80138
	GO:0002437~inflammatory response to antigenic stimulus	3	IL10, HMGB1, TNF	0.00971282	0.022871	19.5673
	GO:0046824~positive regulation of nucleocytoplasmic transport	3	IFNG, IL1B, PPARG	0.00971282	0.022871	19.5673
	GO:0019318~hexose metabolic process	4	AKT1, HMGB1, PPARA, TNF	0.00983088	0.0231278	8.73125
	GO:0009314~response to radiation	5	THBD, BCL2, AKT1, HIF1A, TNF	0.00985473	0.0231627	5.71906
	GO:0006096~glycolytic process	3	IFNG, PPARA, HIF1A	0.00993589	0.0232895	19.3371
	GO:0042509~regulation of tyrosine phosphorylation of STAT protein	3	IL6, IFNG, TNF	0.00993589	0.0232895	19.3371
	GO:1901224~positive regulation of NIK/NF-kappaB signaling	3	IL1B, HMGB1, TNF	0.00993589	0.0232895	19.3371
	GO:1901137~carbohydrate derivative biosynthetic process	6	IFNG, NOS2, NOS3, IL1B, ADRB2, PPARA	0.00996686	0.0233408	4.36562
	GO:0034329~cell junction assembly	4	IL1B, BCL2, TNF, VEGFA	0.0100446	0.0235014	8.66222
	GO:0010951~negative regulation of endopeptidase activity	4	SERPINE1, AKT1, TNF, VEGFA	0.0101524	0.0237311	8.62812
	GO:0006757~ATP generation from ADP	3	IFNG, PPARA, HIF1A	0.0101612	0.0237311	19.1123
	GO:0016054~organic acid catabolic process	4	NOS2, NOS3, AKT1, PPARA	0.010261	0.0239104	8.59429
	GO:0046395~carboxylic acid catabolic process	4	NOS2, NOS3, AKT1, PPARA	0.010261	0.0239104	8.59429
	GO:0045892~negative regulation of transcription, DNA-templated	8	AR, IFNG, PPARG, HMGB1, PPARA, ESR1, TNF, VEGFA	0.0102659	0.0239104	3.12854
	GO:1903507~negative regulation of nucleic acid-templated transcription	8	AR, IFNG, PPARG, HMGB1, PPARA, ESR1, TNF, VEGFA	0.0103815	0.0241093	3.12186
	GO:0043367~CD4-positive, alpha-beta T cell differentiation	3	IL6, IFNG, HMGB1	0.0103889	0.0241093	18.8926
	GO:0071359~cellular response to dsRNA	3	IL6, ESR1, TNF	0.0103889	0.0241093	18.8926
	GO:0007260~tyrosine phosphorylation of STAT protein	3	IL6, IFNG, TNF	0.0103889	0.0241093	18.8926
	GO:0006874~cellular calcium ion homeostasis	5	BCL2, PTPN6, HMGB1, F2, ESR1	0.0105007	0.024347	5.61358
	GO:0010891~negative regulation of sequestering of triglyceride	2	PPARG, PPARA	0.0105926	0.0245157	182.629
	GO:0061419~positive regulation of transcription from RNA polymerase II promoter in response to hypoxia	2	HIF1A, VEGFA	0.0105926	0.0245157	182.629
	GO:2000272~negative regulation of receptor activity	3	PPARG, PPARA, TNF	0.0106187	0.024554	18.6779
	GO:0009152~purine ribonucleotide biosynthetic process	4	NOS2, NOS3, ADRB2, PPARA	0.0107019	0.0247242	8.46156
	GO:0002709~regulation of T cell mediated immunity	3	IL6, IL1B, HMGB1	0.0108509	0.0250457	18.4681
	GO:0042692~muscle cell differentiation	5	BCL2, AKT1, PPARA, TNF, VEGFA	0.0108713	0.0250704	5.55665
	GO:2000112~regulation of cellular macromolecule biosynthetic process	16	IL10, HMGB1, ADRB2, HIF1A, ESR1, TNF, VEGFA, AR, IL6, IFNG, IL1B, BCL2, AKT1, HMOX1, PPARG, PPARA	0.0110173	0.0253721	1.83854
	GO:0072594~establishment of protein localization to organelle	5	IL10, IFNG, HSPA4, AKT1, PPARG	0.0110219	0.0253721	5.5342
	GO:0034612~response to tumor necrosis factor	4	CXCL8, CASP8, AKT1, TNF	0.0110398	0.0253906	8.36467
	GO:0055072~iron ion homeostasis	3	HMOX1, HIF1A, SOD1	0.0110852	0.025472	18.2629
	GO:1902679~negative regulation of RNA biosynthetic process	8	AR, IFNG, PPARG, HMGB1, PPARA, ESR1, TNF, VEGFA	0.011095	0.025472	3.08234
	GO:0042593~glucose homeostasis	4	IL6, AKT1, PPARG, HIF1A	0.0113839	0.0261117	8.26997
	GO:0033500~carbohydrate homeostasis	4	IL6, AKT1, PPARG, HIF1A	0.0114999	0.0263309	8.23888
	GO:0006164~purine nucleotide biosynthetic process	4	NOS2, NOS3, ADRB2, PPARA	0.0114999	0.0263309	8.23888
	GO:0002042~cell migration involved in sprouting angiogenesis	3	HMOX1, AKT1, VEGFA	0.0115607	0.0264465	17.8658
	GO:0030522~intracellular receptor signaling pathway	4	AR, PPARG, PPARA, ESR1	0.0116167	0.0265273	8.20803
	GO:0010466~negative regulation of peptidase activity	4	SERPINE1, AKT1, TNF, VEGFA	0.0116167	0.0265273	8.20803
	GO:0070838~divalent metal ion transport	5	IFNG, NOS3, BCL2, PTPN6, F2	0.0116378	0.026552	5.44618
	GO:0032945~negative regulation of mononuclear cell proliferation	3	IL10, CRP, PTPN6	0.0118017	0.0269021	17.6737
	GO:0072511~divalent inorganic cation transport	5	IFNG, NOS3, BCL2, PTPN6, F2	0.011954	0.0272249	5.40321
	GO:1903047~mitotic cell cycle process	6	ABCB1, IL1B, BCL2, AKT1, PTPN6, TNF	0.0120357	0.0273595	4.16643
	GO:2000117~negative regulation of cysteine-type endopeptidase activity	3	AKT1, TNF, VEGFA	0.012045	0.0273595	17.4857
	GO:0050886~endocrine process	3	NOS3, IL1B, PPARG	0.012045	0.0273595	17.4857
	GO:0055074~calcium ion homeostasis	5	BCL2, PTPN6, HMGB1, F2, ESR1	0.0121141	0.0274922	5.38198
	GO:0032846~positive regulation of homeostatic process	4	IL1B, F2, HIF1A, TNF	0.0122107	0.0276869	8.05714
	GO:0032386~regulation of intracellular transport	5	IL10, IFNG, IL1B, HMOX1, PPARG	0.0122756	0.0278007	5.36092
	GO:0031644~regulation of neurological system process	3	IL10, NOS3, TNF	0.0122905	0.0278007	17.3017
	GO:0016236~macroautophagy	4	HMOX1, AKT1, ADRB2, HIF1A	0.0123316	0.0278007	8.02763
	GO:0070163~regulation of adiponectin secretion	2	IL1B, PPARG	0.0123474	0.0278007	156.539
	GO:0060745~mammary gland branching involved in pregnancy	2	AR, ESR1	0.0123474	0.0278007	156.539
	GO:1903721~positive regulation of I-kappaB phosphorylation	2	AKT1, TNF	0.0123474	0.0278007	156.539
	GO:0031622~positive regulation of fever generation	2	IL1B, TNF	0.0123474	0.0278007	156.539
	GO:0070162~adiponectin secretion	2	IL1B, PPARG	0.0123474	0.0278007	156.539
	GO:0009260~ribonucleotide biosynthetic process	4	NOS2, NOS3, ADRB2, PPARA	0.0124531	0.0280141	7.99833
	GO:0010660~regulation of muscle cell apoptotic process	3	IFNG, HMOX1, PPARG	0.0125381	0.0281314	17.1214
	GO:2000106~regulation of leukocyte apoptotic process	3	IL10, BCL2, HIF1A	0.0125381	0.0281314	17.1214
	GO:0002028~regulation of sodium ion transport	3	NOS3, AKT1, ADRB2	0.0125381	0.0281314	17.1214
	GO:0045216~cell-cell junction organization	4	IL1B, BCL2, TNF, VEGFA	0.0125754	0.0281904	7.96925
	GO:0010596~negative regulation of endothelial cell migration	3	PPARG, HMGB1, TNF	0.012788	0.028617	16.9449
	GO:0046031~ADP metabolic process	3	IFNG, PPARA, HIF1A	0.012788	0.028617	16.9449
	GO:0072522~purine-containing compound biosynthetic process	4	NOS2, NOS3, ADRB2, PPARA	0.0129464	0.0289462	7.88325
	GO:0052652~cyclic purine nucleotide metabolic process	3	NOS2, NOS3, ADRB2	0.01304	0.029105	16.772
	GO:0009190~cyclic nucleotide biosynthetic process	3	NOS2, NOS3, ADRB2	0.01304	0.029105	16.772
	GO:0046390~ribose phosphate biosynthetic process	4	NOS2, NOS3, ADRB2, PPARA	0.0133236	0.0296863	7.79908
	GO:0045927~positive regulation of growth	4	BCL2, AKT1, F2, VEGFA	0.0133236	0.0296863	7.79908
	GO:0072503~cellular divalent inorganic cation homeostasis	5	BCL2, PTPN6, HMGB1, F2, ESR1	0.0133596	0.0297408	5.22792
	GO:0070664~negative regulation of leukocyte proliferation	3	IL10, CRP, PTPN6	0.0135506	0.0301398	16.4366
	GO:0090596~sensory organ morphogenesis	4	BCL2, HIF1A, SOD1, VEGFA	0.0137071	0.0304615	7.7167
	GO:0043254~regulation of protein complex assembly	5	IFNG, HMGB1, ESR1, TNF, VEGFA	0.01388	0.0308192	5.16873
	GO:0010558~negative regulation of macromolecule biosynthetic process	10	IL10, AR, IL6, IFNG, PPARG, HMGB1, PPARA, ESR1, TNF, VEGFA	0.0139011	0.0308393	2.44265
	GO:0033043~regulation of organelle organization	8	IL1B, MTHFR, AKT1, PPARG, ADRB2, HIF1A, TNF, VEGFA	0.0139275	0.0308712	2.94959
	GO:0032387~negative regulation of intracellular transport	3	IL10, HMOX1, PPARG	0.0140698	0.0310643	16.1143
	GO:0010657~muscle cell apoptotic process	3	IFNG, HMOX1, PPARG	0.0140698	0.0310643	16.1143
	GO:0006165~nucleoside diphosphate phosphorylation	3	IFNG, PPARA, HIF1A	0.0140698	0.0310643	16.1143
	GO:0051924~regulation of calcium ion transport	4	NOS3, BCL2, PTPN6, F2	0.0140969	0.0310643	7.63604
	GO:0002248~connective tissue replacement involved in inflammatory response wound healing	2	PPARG, HIF1A	0.0140992	0.0310643	136.971
	GO:0061044~negative regulation of vascular wound healing	2	SERPINE1, TNF	0.0140992	0.0310643	136.971
	GO:0032071~regulation of endodeoxyribonuclease activity	2	AKT1, HMGB1	0.0140992	0.0310643	136.971
	GO:0045165~cell fate commitment	4	AR, IL6, BCL2, PPARG	0.0142282	0.0313216	7.60952
	GO:0070167~regulation of biomineral tissue development	3	NOS3, ADRB2, HIF1A	0.0143326	0.0314974	15.9578
	GO:2001243~negative regulation of intrinsic apoptotic signaling pathway	3	BCL2, AKT1, HIF1A	0.0143326	0.0314974	15.9578
	GO:0033157~regulation of intracellular protein transport	4	IL10, IFNG, IL1B, PPARG	0.014493	0.0318226	7.55704
	GO:0043502~regulation of muscle adaptation	3	NOS3, PPARG, PPARA	0.0145975	0.0320248	15.8044
	GO:0051607~defense response to virus	4	IL6, IFNG, IL1B, BCL2	0.0146264	0.0320608	7.53108
	GO:0015980~energy derivation by oxidation of organic compounds	4	IFNG, AKT1, HMGB1, HIF1A	0.0147606	0.0323273	7.50528
	GO:0046939~nucleotide phosphorylation	3	IFNG, PPARA, HIF1A	0.0148646	0.0325274	15.6539
	GO:1901888~regulation of cell junction assembly	3	IL1B, TNF, VEGFA	0.0151338	0.0330601	15.5062
	GO:1901655~cellular response to ketone	3	AR, AKT1, PPARG	0.0151338	0.0330601	15.5062
	GO:0019637~organophosphate metabolic process	7	IFNG, NOS2, NOS3, ADRB2, PPARA, HIF1A, TNF	0.0154956	0.0338217	3.28919
	GO:0042102~positive regulation of T cell proliferation	3	IL6, IL1B, HMGB1	0.0156785	0.034105	15.219
	GO:0032760~positive regulation of tumor necrosis factor production	3	IL6, IFNG, HMGB1	0.0156785	0.034105	15.219
	GO:0019395~fatty acid oxidation	3	AKT1, PPARG, PPARA	0.0156785	0.034105	15.219
	GO:0008630~intrinsic apoptotic signaling pathway in response to DNA damage	3	BCL2, HMOX1, TNF	0.0156785	0.034105	15.219
	GO:0034330~cell junction organization	4	IL1B, BCL2, TNF, VEGFA	0.0157193	0.0341648	7.32957
	GO:0031620~regulation of fever generation	2	IL1B, TNF	0.015848	0.0343285	121.752
	GO:1903719~regulation of I-kappaB phosphorylation	2	AKT1, TNF	0.015848	0.0343285	121.752
	GO:0001660~fever generation	2	IL1B, TNF	0.015848	0.0343285	121.752
	GO:0032287~peripheral nervous system myelin maintenance	2	AKT1, SOD1	0.015848	0.0343285	121.752
	GO:1901216~positive regulation of neuron death	3	CASP8, IFNG, TNF	0.0159539	0.0344997	15.0794
	GO:0002444~myeloid leukocyte mediated immunity	3	IL6, HMOX1, F2	0.0159539	0.0344997	15.0794
	GO:0006605~protein targeting	5	IL10, IFNG, HSPA4, AKT1, PPARG	0.0160913	0.0347674	4.94482
	GO:0046034~ATP metabolic process	4	IFNG, PPARA, HIF1A, TNF	0.0161407	0.034845	7.25676
	GO:0072507~divalent inorganic cation homeostasis	5	BCL2, PTPN6, HMGB1, F2, ESR1	0.016188	0.0348943	4.93591
	GO:0042306~regulation of protein import into nucleus	3	IL10, IFNG, PPARG	0.0162315	0.0348943	14.9423
	GO:0006090~pyruvate metabolic process	3	IFNG, PPARA, HIF1A	0.0162315	0.0348943	14.9423
	GO:0009179~purine ribonucleoside diphosphate metabolic process	3	IFNG, PPARA, HIF1A	0.0162315	0.0348943	14.9423
	GO:0009135~purine nucleoside diphosphate metabolic process	3	IFNG, PPARA, HIF1A	0.0162315	0.0348943	14.9423
	GO:1903557~positive regulation of tumor necrosis factor superfamily cytokine production	3	IL6, IFNG, HMGB1	0.0167929	0.0360709	14.6755
	GO:0051146~striated muscle cell differentiation	4	BCL2, AKT1, PPARA, VEGFA	0.0168573	0.0361792	7.13858
	GO:0031327~negative regulation of cellular biosynthetic process	10	IL10, AR, IL6, IFNG, PPARG, HMGB1, PPARA, ESR1, TNF, VEGFA	0.0169656	0.0363811	2.36463
	GO:0022898~regulation of transmembrane transporter activity	4	ABCB1, IFNG, BCL2, ADRB2	0.0170028	0.0364001	7.1154
	GO:0050768~negative regulation of neurogenesis	4	IL6, IL1B, F2, TNF	0.0170028	0.0364001	7.1154
	GO:1905477~positive regulation of protein localization to membrane	3	IFNG, AKT1, TNF	0.0170766	0.0364065	14.5456
	GO:0046620~regulation of organ growth	3	AKT1, PPARA, SOD1	0.0170766	0.0364065	14.5456
	GO:0010633~negative regulation of epithelial cell migration	3	PPARG, HMGB1, TNF	0.0170766	0.0364065	14.5456
	GO:0046916~cellular transition metal ion homeostasis	3	HMOX1, HIF1A, SOD1	0.0170766	0.0364065	14.5456
	GO:1905039~carboxylic acid transmembrane transport	3	ABCB1, SLC2A1, AKT1	0.0170766	0.0364065	14.5456
	GO:0021700~developmental maturation	4	BCL2, PPARG, HIF1A, VEGFA	0.0172958	0.0368432	7.06949
	GO:0002456~T cell mediated immunity	3	IL6, IL1B, HMGB1	0.0173624	0.0368934	14.418
	GO:0034440~lipid oxidation	3	AKT1, PPARG, PPARA	0.0173624	0.0368934	14.418
	GO:1903825~organic acid transmembrane transport	3	ABCB1, SLC2A1, AKT1	0.0173624	0.0368934	14.418
	GO:0002676~regulation of chronic inflammatory response	2	IL10, TNF	0.0175938	0.0372617	109.577
	GO:0033007~negative regulation of mast cell activation involved in immune response	2	HMOX1, PTPN6	0.0175938	0.0372617	109.577
	GO:0032070~regulation of deoxyribonuclease activity	2	AKT1, HMGB1	0.0175938	0.0372617	109.577
	GO:0015911~plasma membrane long-chain fatty acid transport	2	SLC2A1, AKT1	0.0175938	0.0372617	109.577
	GO:0035710~CD4-positive, alpha-beta T cell activation	3	IL6, IFNG, HMGB1	0.0176503	0.0373199	14.2927
	GO:1904589~regulation of protein import	3	IL10, IFNG, PPARG	0.0176503	0.0373199	14.2927
	GO:0098586~cellular response to virus	3	IL6, IFNG, HIF1A	0.0182322	0.0384868	14.0484
	GO:0009187~cyclic nucleotide metabolic process	3	NOS2, NOS3, ADRB2	0.0182322	0.0384868	14.0484
	GO:0031334~positive regulation of protein complex assembly	4	IFNG, ESR1, TNF, VEGFA	0.0184964	0.0390124	6.89164
	GO:0061844~antimicrobial humoral immune response mediated by antimicrobial peptide	3	CXCL8, FAU, F2	0.0188221	0.0396344	13.8122
	GO:0009185~ribonucleoside diphosphate metabolic process	3	IFNG, PPARA, HIF1A	0.0188221	0.0396344	13.8122
	GO:0002824~positive regulation of adaptive immune response based on somatic recombination of immune receptors built from immunoglobulin superfamily domains	3	IL6, IL1B, TNF	0.0191201	0.0401303	13.6971
	GO:0002708~positive regulation of lymphocyte mediated immunity	3	IL6, IL1B, TNF	0.0191201	0.0401303	13.6971
	GO:0002286~T cell activation involved in immune response	3	IL6, IFNG, HMGB1	0.0191201	0.0401303	13.6971
	GO:0043331~response to dsRNA	3	IL6, ESR1, TNF	0.0191201	0.0401303	13.6971
	GO:0006527~arginine catabolic process	2	NOS2, NOS3	0.0193366	0.0403539	99.6156
	GO:1900222~negative regulation of beta-amyloid clearance	2	IFNG, TNF	0.0193366	0.0403539	99.6156
	GO:0051712~positive regulation of killing of cells of other organism	2	IFNG, NOS2	0.0193366	0.0403539	99.6156
	GO:0010887~negative regulation of cholesterol storage	2	PPARG, PPARA	0.0193366	0.0403539	99.6156
	GO:0031652~positive regulation of heat generation	2	IL1B, TNF	0.0193366	0.0403539	99.6156
	GO:1903715~regulation of aerobic respiration	2	AKT1, HIF1A	0.0193366	0.0403539	99.6156
	GO:0043619~regulation of transcription from RNA polymerase II promoter in response to oxidative stress	2	HMOX1, HIF1A	0.0193366	0.0403539	99.6156
	GO:0010522~regulation of calcium ion transport into cytosol	3	BCL2, PTPN6, F2	0.01942	0.0404952	13.5839
	GO:0034220~ion transmembrane transport	7	ABCB1, IFNG, SLC2A1, AKT1, PTPN6, ADRB2, F2	0.0196955	0.0409697	3.11805
	GO:0070271~protein complex biogenesis	7	IFNG, HSPA4, HMGB1, ADRB2, ESR1, TNF, VEGFA	0.0196955	0.0409697	3.11805
	GO:0006461~protein complex assembly	7	IFNG, HSPA4, HMGB1, ADRB2, ESR1, TNF, VEGFA	0.0196955	0.0409697	3.11805
	GO:0019932~second-messenger-mediated signaling	4	CXCL8, NOS2, NOS3, TNF	0.0202217	0.0420303	6.66122
	GO:0045446~endothelial cell differentiation	3	IL1B, TNF, VEGFA	0.0203319	0.0422252	13.2553
	GO:0072657~protein localization to membrane	5	AR, IFNG, HSPA4, AKT1, TNF	0.0203628	0.0422553	4.60408
	GO:0051961~negative regulation of nervous system development	4	IL6, IL1B, F2, TNF	0.0203828	0.0422627	6.64104
	GO:0009205~purine ribonucleoside triphosphate metabolic process	4	IFNG, PPARA, HIF1A, TNF	0.0205447	0.0425296	6.62098
	GO:0006066~alcohol metabolic process	4	IFNG, IL1B, TNF, SOD1	0.0205447	0.0425296	6.62098
	GO:0032414~positive regulation of ion transmembrane transporter activity	3	ABCB1, IFNG, ADRB2	0.0206398	0.0426921	13.1493
	GO:0009165~nucleotide biosynthetic process	4	NOS2, NOS3, ADRB2, PPARA	0.0208705	0.0431346	6.58121
	GO:0051172~negative regulation of nitrogen compound metabolic process	10	IL10, AR, IL6, IFNG, PPARG, HMGB1, PPARA, ESR1, TNF, VEGFA	0.020926	0.0432146	2.28381
	GO:0002821~positive regulation of adaptive immune response	3	IL6, IL1B, TNF	0.0209497	0.0432286	13.0449
	GO:0031284~positive regulation of guanylate cyclase activity	2	NOS2, NOS3	0.0210763	0.0433161	91.3143
	GO:0032621~interleukin-18 production	2	IL10, TNF	0.0210763	0.0433161	91.3143
	GO:0030828~positive regulation of cGMP biosynthetic process	2	NOS2, NOS3	0.0210763	0.0433161	91.3143
	GO:0060736~prostate gland growth	2	AR, ESR1	0.0210763	0.0433161	91.3143
	GO:0030825~positive regulation of cGMP metabolic process	2	NOS2, NOS3	0.0210763	0.0433161	91.3143
	GO:1901293~nucleoside phosphate biosynthetic process	4	NOS2, NOS3, ADRB2, PPARA	0.0211992	0.0434991	6.54192
	GO:1990778~protein localization to cell periphery	4	AR, IFNG, AKT1, TNF	0.0211992	0.0434991	6.54192
	GO:0007423~sensory organ development	5	BCL2, HMGB1, HIF1A, SOD1, VEGFA	0.0212709	0.0436114	4.543
	GO:0009144~purine nucleoside triphosphate metabolic process	4	IFNG, PPARA, HIF1A, TNF	0.0213647	0.0437686	6.52245
	GO:0048259~regulation of receptor-mediated endocytosis	3	SERPINE1, PPARG, VEGFA	0.0215752	0.0440945	12.8411
	GO:0051897~positive regulation of protein kinase B signaling	3	TNF, F3, VEGFA	0.0215752	0.0440945	12.8411
	GO:2000278~regulation of DNA biosynthetic process	3	PPARG, TNF, VEGFA	0.0215752	0.0440945	12.8411
	GO:0009199~ribonucleoside triphosphate metabolic process	4	IFNG, PPARA, HIF1A, TNF	0.0216977	0.0443095	6.48385
	GO:0051047~positive regulation of secretion	4	IFNG, IL1B, PPARG, HIF1A	0.0220336	0.0449597	6.44571
	GO:0006812~cation transport	7	IFNG, NOS3, BCL2, AKT1, PTPN6, ADRB2, F2	0.0220666	0.0449914	3.03899
	GO:0010906~regulation of glucose metabolic process	3	AKT1, HMGB1, PPARA	0.0225281	0.0458531	12.547
	GO:0001952~regulation of cell-matrix adhesion	3	SERPINE1, BCL2, VEGFA	0.0225281	0.0458531	12.547
	GO:0009167~purine ribonucleoside monophosphate metabolic process	4	IFNG, PPARA, HIF1A, TNF	0.0225428	0.0458531	6.38934
	GO:0009126~purine nucleoside monophosphate metabolic process	4	IFNG, PPARA, HIF1A, TNF	0.022714	0.0461647	6.37076
	GO:0061418~regulation of transcription from RNA polymerase II promoter in response to hypoxia	2	HIF1A, VEGFA	0.0228131	0.0462199	84.2901
	GO:0032661~regulation of interleukin-18 production	2	IL10, TNF	0.0228131	0.0462199	84.2901
	GO:2000343~positive regulation of chemokine (C-X-C motif) ligand 2 production	2	HMGB1, TNF	0.0228131	0.0462199	84.2901
	GO:0045898~regulation of RNA polymerase II transcriptional preinitiation complex assembly	2	HMGB1, ESR1	0.0228131	0.0462199	84.2901
	GO:0002761~regulation of myeloid leukocyte differentiation	3	CASP8, IFNG, TNF	0.0228496	0.046221	12.4519
	GO:0042552~myelination	3	AKT1, TNF, SOD1	0.0228496	0.046221	12.4519
	GO:0090287~regulation of cellular response to growth factor stimulus	4	IL1B, PPARG, PPARA, HIF1A	0.0228859	0.0462579	6.3523
	GO:0071621~granulocyte chemotaxis	3	CXCL8, IL1B, VEGFA	0.023173	0.0466913	12.3583
	GO:0045621~positive regulation of lymphocyte differentiation	3	IL10, IFNG, IL1B	0.023173	0.0466913	12.3583
	GO:0007569~cell aging	3	SERPINE1, BCL2, SOD1	0.023173	0.0466913	12.3583
	GO:0050868~negative regulation of T cell activation	3	IL10, PTPN6, HMGB1	0.023173	0.0466913	12.3583
	GO:0071214~cellular response to abiotic stimulus	4	CASP8, IL1B, SLC2A1, AKT1	0.0232318	0.0467731	6.31569
	GO:0034645~cellular macromolecule biosynthetic process	17	IL10, HMGB1, ADRB2, HIF1A, ESR1, TNF, VEGFA, AR, IL6, IFNG, IL1B, BCL2, AKT1, HMOX1, PPARG, FAU, PPARA	0.0232601	0.0467934	1.64298
	GO:1901222~regulation of NIK/NF-kappaB signaling	3	IL1B, HMGB1, TNF	0.0234983	0.047125	12.2661
	GO:0008366~axon ensheathment	3	AKT1, TNF, SOD1	0.0234983	0.047125	12.2661
	GO:0007272~ensheathment of neurons	3	AKT1, TNF, SOD1	0.0234983	0.047125	12.2661
	GO:0035264~multicellular organism growth	3	AR, BCL2, ADRB2	0.0234983	0.047125	12.2661
	GO:0019079~viral genome replication	3	CXCL8, PPARA, TNF	0.0238255	0.0475953	12.1752
	GO:0034101~erythrocyte homeostasis	3	HMOX1, HIF1A, VEGFA	0.0238255	0.0475953	12.1752
	GO:0002702~positive regulation of production of molecular mediator of immune response	3	IL10, IL6, IL1B	0.0238255	0.0475953	12.1752
	GO:0032411~positive regulation of transporter activity	3	ABCB1, IFNG, ADRB2	0.0238255	0.0475953	12.1752
	GO:0001909~leukocyte mediated cytotoxicity	3	NOS2, PTPN6, F2	0.0238255	0.0475953	12.1752
	GO:0043200~response to amino acid	3	BCL2, MTHFR, TNF	0.0241545	0.0482152	12.0857
	GO:0048598~embryonic morphogenesis	5	IL10, AR, MTHFR, HIF1A, SOD1	0.0243946	0.0486567	4.35521
	GO:0008277~regulation of G-protein coupled receptor protein signaling pathway	3	CXCL8, ADRB2, F2	0.0244855	0.0487333	11.9975
	GO:0033004~negative regulation of mast cell activation	2	HMOX1, PTPN6	0.0245469	0.0487333	78.2694
	GO:0014745~negative regulation of muscle adaptation	2	NOS3, PPARG	0.0245469	0.0487333	78.2694
	GO:1902001~fatty acid transmembrane transport	2	SLC2A1, AKT1	0.0245469	0.0487333	78.2694
	GO:0051709~regulation of killing of cells of other organism	2	IFNG, NOS2	0.0245469	0.0487333	78.2694
	GO:0031650~regulation of heat generation	2	IL1B, TNF	0.0245469	0.0487333	78.2694
	GO:0009132~nucleoside diphosphate metabolic process	3	IFNG, PPARA, HIF1A	0.0248183	0.0492075	11.9106
	GO:0009141~nucleoside triphosphate metabolic process	4	IFNG, PPARA, HIF1A, TNF	0.024824	0.0492075	6.15602
	GO:0046330~positive regulation of JNK cascade	3	IL1B, HMGB1, TNF	0.025153	0.0498212	11.8249
	GO:0002455~humoral immune response mediated by circulating immunoglobulin	3	CRP, PTPN6, TNF	0.0254895	0.0504489	11.7404
	GO:0006732~coenzyme metabolic process	4	IFNG, MTHFR, PPARA, HIF1A	0.0255503	0.0505303	6.08762
	GO:0009161~ribonucleoside monophosphate metabolic process	4	IFNG, PPARA, HIF1A, TNF	0.0257337	0.0508538	6.07076
	GO:0003158~endothelium development	3	IL1B, TNF, VEGFA	0.0261682	0.0516111	11.5751
	GO:0010889~regulation of sequestering of triglyceride	2	PPARG, PPARA	0.0262777	0.0516111	73.0514
	GO:0045348~positive regulation of MHC class II biosynthetic process	2	IL10, IFNG	0.0262777	0.0516111	73.0514
	GO:0050930~induction of positive chemotaxis	2	CXCL8, VEGFA	0.0262777	0.0516111	73.0514
	GO:0061043~regulation of vascular wound healing	2	SERPINE1, TNF	0.0262777	0.0516111	73.0514
	GO:0030823~regulation of cGMP metabolic process	2	NOS2, NOS3	0.0262777	0.0516111	73.0514
	GO:0030826~regulation of cGMP biosynthetic process	2	NOS2, NOS3	0.0262777	0.0516111	73.0514
	GO:0031282~regulation of guanylate cyclase activity	2	NOS2, NOS3	0.0262777	0.0516111	73.0514
	GO:0007610~behavior	5	BCL2, AKT1, PPARA, HIF1A, SOD1	0.0263182	0.0516293	4.25377
	GO:0007186~G-protein coupled receptor signaling pathway	7	CXCL8, AKT1, PTPN6, PPARG, ADRB2, F2, ESR1	0.0263271	0.0516293	2.91872
	GO:0043401~steroid hormone mediated signaling pathway	3	AR, PPARA, ESR1	0.0265103	0.0519488	11.4941
	GO:0045667~regulation of osteoblast differentiation	3	IL6, PPARG, TNF	0.0268542	0.0525826	11.4143
	GO:0055076~transition metal ion homeostasis	3	HMOX1, HIF1A, SOD1	0.0271999	0.0531785	11.3356
	GO:0072175~epithelial tube formation	3	MTHFR, HIF1A, VEGFA	0.0271999	0.0531785	11.3356
	GO:0001655~urogenital system development	4	AR, BCL2, ESR1, VEGFA	0.0272266	0.0531901	5.93914
	GO:0030183~B cell differentiation	3	IL10, IL6, BCL2	0.0275475	0.0537762	11.2579
	GO:0008544~epidermis development	4	BCL2, PPARA, TNF, SOD1	0.0277982	0.0542245	5.89124
	GO:0043933~macromolecular complex subunit organization	9	IFNG, HSPA4, SLC2A1, HMGB1, ADRB2, MPO, ESR1, TNF, VEGFA	0.0279635	0.0544221	2.34139
	GO:0032966~negative regulation of collagen biosynthetic process	2	IL6, PPARG	0.0280055	0.0544221	68.4857
	GO:0071639~positive regulation of monocyte chemotactic protein-1 production	2	IL1B, HMGB1	0.0280055	0.0544221	68.4857
	GO:1900451~positive regulation of glutamate receptor signaling pathway	2	IFNG, ADRB2	0.0280055	0.0544221	68.4857
	GO:0046321~positive regulation of fatty acid oxidation	2	PPARG, PPARA	0.0280055	0.0544221	68.4857
	GO:0044282~small molecule catabolic process	4	NOS2, NOS3, AKT1, PPARA	0.0285704	0.0554781	5.82857
	GO:0009123~nucleoside monophosphate metabolic process	4	IFNG, PPARA, HIF1A, TNF	0.0287653	0.0558142	5.81311
	GO:0046683~response to organophosphorus	3	THBD, IL1B, SOD1	0.0289557	0.0561412	10.9577
	GO:0016311~dephosphorylation	4	IFNG, BCL2, PTPN6, TNF	0.0293541	0.0568709	5.76722
	GO:0002065~columnar/cuboidal epithelial cell differentiation	3	SERPINE1, HIF1A, SOD1	0.0296705	0.0573833	10.8135
	GO:0045986~negative regulation of smooth muscle contraction	2	ADRB2, SOD1	0.0297303	0.0573833	64.4571
	GO:0010713~negative regulation of collagen metabolic process	2	IL6, PPARG	0.0297303	0.0573833	64.4571
	GO:0071380~cellular response to prostaglandin E stimulus	2	AKT1, PPARG	0.0297303	0.0573833	64.4571
	GO:0044252~negative regulation of multicellular organismal metabolic process	2	IL6, PPARG	0.0297303	0.0573833	64.4571
	GO:0002705~positive regulation of leukocyte mediated immunity	3	IL6, IL1B, TNF	0.0300306	0.0578325	10.7429
	GO:0032355~response to estradiol	3	IL10, CASP8, ESR1	0.0300306	0.0578325	10.7429
	GO:0001837~epithelial to mesenchymal transition	3	IL6, IL1B, HIF1A	0.0300306	0.0578325	10.7429
	GO:0016070~RNA metabolic process	16	IL10, CXCL8, HMGB1, ADRB2, HIF1A, ESR1, TNF, VEGFA, AR, IL6, IFNG, IL1B, AKT1, HMOX1, PPARG, PPARA	0.0304034	0.0585067	1.64345
	GO:0051224~negative regulation of protein transport	3	IL10, IL1B, PPARG	0.0311213	0.0597984	10.5363
	GO:0016331~morphogenesis of embryonic epithelium	3	AR, MTHFR, HIF1A	0.0311213	0.0597984	10.5363
	GO:0034393~positive regulation of smooth muscle cell apoptotic process	2	IFNG, PPARG	0.0314522	0.0601643	60.8762
	GO:0043217~myelin maintenance	2	AKT1, SOD1	0.0314522	0.0601643	60.8762
	GO:0035234~ectopic germ cell programmed cell death	2	IL1B, SOD1	0.0314522	0.0601643	60.8762
	GO:0070875~positive regulation of glycogen metabolic process	2	AKT1, HMGB1	0.0314522	0.0601643	60.8762
	GO:0030949~positive regulation of vascular endothelial growth factor receptor signaling pathway	2	IL1B, HIF1A	0.0314522	0.0601643	60.8762
	GO:0060644~mammary gland epithelial cell differentiation	2	AKT1, HIF1A	0.0314522	0.0601643	60.8762
	GO:0045787~positive regulation of cell cycle	4	IL10, IL1B, AKT1, TNF	0.0315683	0.0603415	5.60497
	GO:1904062~regulation of cation transmembrane transport	4	IFNG, PTPN6, ADRB2, F2	0.0321872	0.0614787	5.56229
	GO:0097530~granulocyte migration	3	CXCL8, IL1B, VEGFA	0.0322276	0.0615102	10.3375
	GO:0008584~male gonad development	3	AR, BCL2, ESR1	0.0325998	0.0619904	10.2729
	GO:0035148~tube formation	3	MTHFR, HIF1A, VEGFA	0.0325998	0.0619904	10.2729
	GO:0019730~antimicrobial humoral response	3	CXCL8, FAU, F2	0.0325998	0.0619904	10.2729
	GO:1904950~negative regulation of establishment of protein localization	3	IL10, IL1B, PPARG	0.0325998	0.0619904	10.2729
	GO:0051092~positive regulation of NF-kappaB transcription factor activity	3	AR, IL1B, TNF	0.0325998	0.0619904	10.2729
	GO:0046546~development of primary male sexual characteristics	3	AR, BCL2, ESR1	0.0329738	0.0626551	10.2091
	GO:1900119~positive regulation of execution phase of apoptosis	2	IL6, TNF	0.0331711	0.0627514	57.6722
	GO:0010885~regulation of cholesterol storage	2	PPARG, PPARA	0.0331711	0.0627514	57.6722
	GO:0071391~cellular response to estrogen stimulus	2	AR, ESR1	0.0331711	0.0627514	57.6722
	GO:0035743~CD4-positive, alpha-beta T cell cytokine production	2	IL6, IL1B	0.0331711	0.0627514	57.6722
	GO:0072567~chemokine (C-X-C motif) ligand 2 production	2	HMGB1, TNF	0.0331711	0.0627514	57.6722
	GO:0002923~regulation of humoral immune response mediated by circulating immunoglobulin	2	PTPN6, TNF	0.0331711	0.0627514	57.6722
	GO:0048592~eye morphogenesis	3	BCL2, HIF1A, VEGFA	0.0337268	0.0637557	10.0838
	GO:0001654~eye development	4	BCL2, HMGB1, HIF1A, VEGFA	0.0338688	0.0639772	5.4516
	GO:0071822~protein complex subunit organization	7	IFNG, HSPA4, HMGB1, ADRB2, ESR1, TNF, VEGFA	0.0342295	0.064611	2.74531
	GO:0046496~nicotinamide nucleotide metabolic process	3	IFNG, PPARA, HIF1A	0.0344865	0.0650006	9.96156
	GO:0019362~pyridine nucleotide metabolic process	3	IFNG, PPARA, HIF1A	0.0344865	0.0650006	9.96156
	GO:0000902~cell morphogenesis	6	AR, BCL2, PTPN6, F2, SOD1, VEGFA	0.0346152	0.0651954	3.17002
	GO:0097709~connective tissue replacement	2	PPARG, HIF1A	0.034887	0.0653718	54.7886
	GO:0006525~arginine metabolic process	2	NOS2, NOS3	0.034887	0.0653718	54.7886
	GO:0032310~prostaglandin secretion	2	NOS2, IL1B	0.034887	0.0653718	54.7886
	GO:2000010~positive regulation of protein localization to cell surface	2	AKT1, TNF	0.034887	0.0653718	54.7886
	GO:0045346~regulation of MHC class II biosynthetic process	2	IL10, IFNG	0.034887	0.0653718	54.7886
	GO:0002281~macrophage activation involved in immune response	2	IFNG, HMGB1	0.034887	0.0653718	54.7886
	GO:1902176~negative regulation of oxidative stress-induced intrinsic apoptotic signaling pathway	2	AKT1, HIF1A	0.034887	0.0653718	54.7886
	GO:0010564~regulation of cell cycle process	5	IL1B, BCL2, AKT1, PTPN6, TNF	0.0352322	0.0659613	3.88021
	GO:0055002~striated muscle cell development	3	BCL2, PPARA, VEGFA	0.035253	0.0659613	9.84226
	GO:2000113~negative regulation of cellular macromolecule biosynthetic process	9	AR, IL6, IFNG, PPARG, HMGB1, PPARA, ESR1, TNF, VEGFA	0.035947	0.067211	2.23222
	GO:0010675~regulation of cellular carbohydrate metabolic process	3	AKT1, HMGB1, PPARA	0.0360261	0.0673098	9.72578
	GO:0045342~MHC class II biosynthetic process	2	IL10, IFNG	0.0366	0.0679374	52.1796
	GO:1900221~regulation of beta-amyloid clearance	2	IFNG, TNF	0.0366	0.0679374	52.1796
	GO:1902004~positive regulation of beta-amyloid formation	2	IFNG, TNF	0.0366	0.0679374	52.1796
	GO:1902894~negative regulation of pri-miRNA transcription from RNA polymerase II promoter	2	PPARG, PPARA	0.0366	0.0679374	52.1796
	GO:0032930~positive regulation of superoxide anion generation	2	CRP, SOD1	0.0366	0.0679374	52.1796
	GO:0060571~morphogenesis of an epithelial fold	2	AR, HIF1A	0.0366	0.0679374	52.1796
	GO:0010878~cholesterol storage	2	PPARG, PPARA	0.0366	0.0679374	52.1796
	GO:0031998~regulation of fatty acid beta-oxidation	2	AKT1, PPARA	0.0366	0.0679374	52.1796
	GO:0007252~I-kappaB phosphorylation	2	AKT1, TNF	0.0366	0.0679374	52.1796
	GO:0072524~pyridine-containing compound metabolic process	3	IFNG, PPARA, HIF1A	0.0368058	0.0682208	9.61203
	GO:0051250~negative regulation of lymphocyte activation	3	IL10, PTPN6, HMGB1	0.0368058	0.0682208	9.61203
	GO:0019058~viral life cycle	4	CXCL8, BCL2, PPARA, TNF	0.036921	0.068385	5.26813
	GO:0010638~positive regulation of organelle organization	5	IL1B, ADRB2, HIF1A, TNF, VEGFA	0.0371392	0.0687397	3.81536
	GO:0009267~cellular response to starvation	3	SLC2A1, BCL2, PPARA	0.037592	0.0694776	9.50091
	GO:0050871~positive regulation of B cell activation	3	IL10, IL6, BCL2	0.037592	0.0694776	9.50091
	GO:0072089~stem cell proliferation	3	ABCB1, HIF1A, VEGFA	0.0379876	0.0701485	9.44631
	GO:2000341~regulation of chemokine (C-X-C motif) ligand 2 production	2	HMGB1, TNF	0.03831	0.0701485	49.8078
	GO:0002544~chronic inflammatory response	2	IL10, TNF	0.03831	0.0701485	49.8078
	GO:1903204~negative regulation of oxidative stress-induced neuron death	2	IL10, HIF1A	0.03831	0.0701485	49.8078
	GO:0072574~hepatocyte proliferation	2	IL6, TNF	0.03831	0.0701485	49.8078
	GO:0002902~regulation of B cell apoptotic process	2	IL10, BCL2	0.03831	0.0701485	49.8078
	GO:0001780~neutrophil homeostasis	2	IL6, HMGB1	0.03831	0.0701485	49.8078
	GO:0031645~negative regulation of neurological system process	2	IL10, TNF	0.03831	0.0701485	49.8078
	GO:0071605~monocyte chemotactic protein-1 production	2	IL1B, HMGB1	0.03831	0.0701485	49.8078
	GO:0071637~regulation of monocyte chemotactic protein-1 production	2	IL1B, HMGB1	0.03831	0.0701485	49.8078
	GO:1903589~positive regulation of blood vessel endothelial cell proliferation involved in sprouting angiogenesis	2	HMOX1, VEGFA	0.03831	0.0701485	49.8078
	GO:0010829~negative regulation of glucose transport	2	IL1B, TNF	0.03831	0.0701485	49.8078
	GO:0072575~epithelial cell proliferation involved in liver morphogenesis	2	IL6, TNF	0.03831	0.0701485	49.8078
	GO:0072376~protein activation cascade	3	CRP, THBD, IL1B	0.0383848	0.0702353	9.39233
	GO:0030182~neuron differentiation	7	IL6, BCL2, AKT1, HMGB1, HIF1A, SOD1, VEGFA	0.0385449	0.0704782	2.66889
	GO:0034248~regulation of cellular amide metabolic process	6	IL6, IFNG, AKT1, PPARG, ESR1, TNF	0.0385804	0.0704929	3.07801
	GO:1904064~positive regulation of cation transmembrane transport	3	IFNG, ADRB2, F2	0.0391839	0.0715448	9.2862
	GO:0060353~regulation of cell adhesion molecule production	2	CXCL8, IL1B	0.0400171	0.0725504	47.6422
	GO:0001783~B cell apoptotic process	2	IL10, BCL2	0.0400171	0.0725504	47.6422
	GO:0072576~liver morphogenesis	2	IL6, TNF	0.0400171	0.0725504	47.6422
	GO:0071379~cellular response to prostaglandin stimulus	2	AKT1, PPARG	0.0400171	0.0725504	47.6422
	GO:0015732~prostaglandin transport	2	NOS2, IL1B	0.0400171	0.0725504	47.6422
	GO:0035162~embryonic hemopoiesis	2	HIF1A, VEGFA	0.0400171	0.0725504	47.6422
	GO:0090026~positive regulation of monocyte chemotaxis	2	SERPINE1, HMGB1	0.0400171	0.0725504	47.6422
	GO:1902993~positive regulation of amyloid precursor protein catabolic process	2	IFNG, TNF	0.0400171	0.0725504	47.6422
	GO:0032069~regulation of nuclease activity	2	AKT1, HMGB1	0.0400171	0.0725504	47.6422
	GO:0002363~alpha-beta T cell lineage commitment	2	IL6, BCL2	0.0400171	0.0725504	47.6422
	GO:0061061~muscle structure development	5	BCL2, AKT1, PPARA, TNF, VEGFA	0.0401114	0.07267	3.72205
	GO:0050680~negative regulation of epithelial cell proliferation	3	AR, PPARG, TNF	0.0408014	0.0738681	9.08098
	GO:0090316~positive regulation of intracellular protein transport	3	IFNG, IL1B, PPARG	0.0412097	0.0745548	9.03108
	GO:0006886~intracellular protein transport	6	IL10, IFNG, HSPA4, IL1B, AKT1, PPARG	0.0412833	0.0746353	3.02143
	GO:0065003~macromolecular complex assembly	8	IFNG, HSPA4, SLC2A1, HMGB1, ADRB2, ESR1, TNF, VEGFA	0.0414038	0.0748006	2.3603
	GO:0006733~oxidoreduction coenzyme metabolic process	3	IFNG, PPARA, HIF1A	0.0416196	0.0750048	8.98173
	GO:0043369~CD4-positive or CD8-positive, alpha-beta T cell lineage commitment	2	IL6, BCL2	0.0417212	0.0750048	45.6571
	GO:0060444~branching involved in mammary gland duct morphogenesis	2	AR, ESR1	0.0417212	0.0750048	45.6571
	GO:0002922~positive regulation of humoral immune response	2	IL1B, TNF	0.0417212	0.0750048	45.6571
	GO:1903209~positive regulation of oxidative stress-induced cell death	2	TNF, SOD1	0.0417212	0.0750048	45.6571
	GO:0045821~positive regulation of glycolytic process	2	IFNG, HIF1A	0.0417212	0.0750048	45.6571
	GO:0034104~negative regulation of tissue remodeling	2	IL6, PPARG	0.0417212	0.0750048	45.6571
	GO:0016525~negative regulation of angiogenesis	3	SERPINE1, PPARG, TNF	0.042031	0.0754561	8.93292
	GO:0046661~male sex differentiation	3	AR, BCL2, ESR1	0.042031	0.0754561	8.93292
	GO:0044255~cellular lipid metabolic process	6	GSTM1, IL1B, AKT1, PPARG, ADRB2, PPARA	0.0422564	0.0758077	3.00211
	GO:0048639~positive regulation of developmental growth	3	BCL2, AKT1, VEGFA	0.042444	0.0759322	8.88463
	GO:0006575~cellular modified amino acid metabolic process	3	GSTM1, MTHFR, SOD1	0.042444	0.0759322	8.88463
	GO:0051099~positive regulation of binding	3	IFNG, PPARG, HMGB1	0.042444	0.0759322	8.88463
	GO:0071466~cellular response to xenobiotic stimulus	3	GSTM1, NOS2, IL1B	0.042444	0.0759322	8.88463
	GO:0000904~cell morphogenesis involved in differentiation	5	AR, BCL2, PTPN6, SOD1, VEGFA	0.0426907	0.0763205	3.64771
	GO:2000181~negative regulation of blood vessel morphogenesis	3	SERPINE1, PPARG, TNF	0.0432746	0.0773105	8.78961
	GO:0060333~interferon-gamma-mediated signaling pathway	2	IFNG, PPARG	0.0434224	0.0774131	43.8309
	GO:0070233~negative regulation of T cell apoptotic process	2	BCL2, HIF1A	0.0434224	0.0774131	43.8309
	GO:0060352~cell adhesion molecule production	2	CXCL8, IL1B	0.0434224	0.0774131	43.8309
	GO:0045931~positive regulation of mitotic cell cycle	3	IL1B, AKT1, TNF	0.0436922	0.07784	8.74286
	GO:0044087~regulation of cellular component biogenesis	6	IFNG, IL1B, HMGB1, ESR1, TNF, VEGFA	0.0441009	0.0785137	2.96689
	GO:0060402~calcium ion transport into cytosol	3	BCL2, PTPN6, F2	0.044532	0.0792262	8.65083
	GO:0006816~calcium ion transport	4	NOS3, BCL2, PTPN6, F2	0.044907	0.0795574	4.8701
	GO:0007584~response to nutrient	3	HMOX1, MTHFR, PPARG	0.0449541	0.0795574	8.60553
	GO:1901889~negative regulation of cell junction assembly	2	IL1B, TNF	0.0451207	0.0795574	42.1451
	GO:0046716~muscle cell cellular homeostasis	2	HIF1A, SOD1	0.0451207	0.0795574	42.1451
	GO:0034695~response to prostaglandin E	2	AKT1, PPARG	0.0451207	0.0795574	42.1451
	GO:1900409~positive regulation of cellular response to oxidative stress	2	TNF, SOD1	0.0451207	0.0795574	42.1451
	GO:0051197~positive regulation of coenzyme metabolic process	2	IFNG, HIF1A	0.0451207	0.0795574	42.1451
	GO:0036003~positive regulation of transcription from RNA polymerase II promoter in response to stress	2	HIF1A, VEGFA	0.0451207	0.0795574	42.1451
	GO:0007263~nitric oxide mediated signal transduction	2	NOS2, NOS3	0.0451207	0.0795574	42.1451
	GO:0003085~negative regulation of systemic arterial blood pressure	2	ADRB2, TNF	0.0451207	0.0795574	42.1451
	GO:0002726~positive regulation of T cell cytokine production	2	IL6, IL1B	0.0451207	0.0795574	42.1451
	GO:0006182~cGMP biosynthetic process	2	NOS2, NOS3	0.0451207	0.0795574	42.1451
	GO:1903959~regulation of anion transmembrane transport	2	ABCB1, AKT1	0.0451207	0.0795574	42.1451
	GO:1903533~regulation of protein targeting	3	IL10, IFNG, PPARG	0.0453778	0.0797916	8.56071
	GO:2000045~regulation of G1/S transition of mitotic cell cycle	3	BCL2, AKT1, PTPN6	0.0453778	0.0797916	8.56071
	GO:0007623~circadian rhythm	3	NOS2, PPARA, TNF	0.0453778	0.0797916	8.56071
	GO:0010821~regulation of mitochondrion organization	3	AKT1, PPARG, HIF1A	0.0453778	0.0797916	8.56071
	GO:0031056~regulation of histone modification	3	IL1B, MTHFR, VEGFA	0.0458029	0.0804841	8.51636
	GO:0007276~gamete generation	5	AR, NOS3, BCL2, AKT1, SOD1	0.0464589	0.081581	3.54848
	GO:1904996~positive regulation of leukocyte adhesion to vascular endothelial cell	2	IL6, TNF	0.0468161	0.0820399	40.5841
	GO:0032891~negative regulation of organic acid transport	2	AKT1, TNF	0.0468161	0.0820399	40.5841
	GO:0060740~prostate gland epithelium morphogenesis	2	AR, ESR1	0.0468161	0.0820399	40.5841
	GO:0055001~muscle cell development	3	BCL2, PPARA, VEGFA	0.0470874	0.0824591	8.38601
	GO:0030308~negative regulation of cell growth	3	BCL2, PPARG, PPARA	0.0475185	0.0831573	8.34344
	GO:0042391~regulation of membrane potential	4	BCL2, AKT1, TNF, SOD1	0.0476625	0.0833526	4.75389
	GO:0071897~DNA biosynthetic process	3	PPARG, TNF, VEGFA	0.0483851	0.0844297	8.25958
	GO:0070498~interleukin-1-mediated signaling pathway	2	IL6, IL1B	0.0485085	0.0844297	39.1347
	GO:0002052~positive regulation of neuroblast proliferation	2	HIF1A, VEGFA	0.0485085	0.0844297	39.1347
	GO:0009065~glutamine family amino acid catabolic process	2	NOS2, NOS3	0.0485085	0.0844297	39.1347
	GO:0002227~innate immune response in mucosa	2	NOS2, FAU	0.0485085	0.0844297	39.1347
	GO:0060706~cell differentiation involved in embryonic placenta development	2	CASP8, AKT1	0.0485085	0.0844297	39.1347
	GO:0045672~positive regulation of osteoclast differentiation	2	IFNG, TNF	0.0485085	0.0844297	39.1347
	GO:0045333~cellular respiration	3	IFNG, AKT1, HIF1A	0.0488206	0.0848579	8.21829
	GO:1901343~negative regulation of vasculature development	3	SERPINE1, PPARG, TNF	0.0488206	0.0848579	8.21829
	GO:0032989~cellular component morphogenesis	6	AR, BCL2, PTPN6, F2, SOD1, VEGFA	0.0497735	0.0864558	2.86851
	GO:0060401~cytosolic calcium ion transport	3	BCL2, PTPN6, F2	0.0501357	0.0868408	8.09683
	GO:1902884~positive regulation of response to oxidative stress	2	TNF, SOD1	0.050198	0.0868408	37.7852
	GO:0051194~positive regulation of cofactor metabolic process	2	IFNG, HIF1A	0.050198	0.0868408	37.7852
	GO:0060512~prostate gland morphogenesis	2	AR, ESR1	0.050198	0.0868408	37.7852
	GO:0045932~negative regulation of muscle contraction	2	ADRB2, SOD1	0.050198	0.0868408	37.7852
	GO:1901522~positive regulation of transcription from RNA polymerase II promoter involved in cellular response to chemical stimulus	2	HIF1A, VEGFA	0.050198	0.0868408	37.7852
	GO:0010256~endomembrane system organization	5	AR, IFNG, AKT1, TNF, SOD1	0.0504105	0.0871497	3.45451
	GO:0044708~single-organism behavior	4	BCL2, AKT1, PPARA, HIF1A	0.0510256	0.0881538	4.62351
	GO:0016458~gene silencing	5	IL6, PPARG, HMGB1, ESR1, TNF	0.0517683	0.0892179	3.42429
	GO:0070168~negative regulation of biomineral tissue development	2	NOS3, HIF1A	0.0518846	0.0892179	36.5257
	GO:0097242~beta-amyloid clearance	2	IFNG, TNF	0.0518846	0.0892179	36.5257
	GO:0002313~mature B cell differentiation involved in immune response	2	IL10, IL6	0.0518846	0.0892179	36.5257
	GO:0032682~negative regulation of chemokine production	2	IL10, IL6	0.0518846	0.0892179	36.5257
	GO:0002360~T cell lineage commitment	2	IL6, BCL2	0.0518846	0.0892179	36.5257
	GO:0001773~myeloid dendritic cell activation	2	IL10, HMGB1	0.0518846	0.0892179	36.5257
	GO:0044772~mitotic cell cycle phase transition	4	ABCB1, BCL2, AKT1, PTPN6	0.0523496	0.0899572	4.57525
	GO:0048873~homeostasis of number of cells within a tissue	2	NOS3, BCL2	0.0535683	0.0918058	35.3475
	GO:0090312~positive regulation of protein deacetylation	2	IFNG, VEGFA	0.0535683	0.0918058	35.3475
	GO:0032292~peripheral nervous system axon ensheathment	2	AKT1, SOD1	0.0535683	0.0918058	35.3475
	GO:0022011~myelination in peripheral nervous system	2	AKT1, SOD1	0.0535683	0.0918058	35.3475
	GO:0071248~cellular response to metal ion	3	HMOX1, AKT1, SOD1	0.0541578	0.0927543	7.7531
	GO:0032869~cellular response to insulin stimulus	3	IL1B, AKT1, PPARG	0.0546117	0.0934693	7.7167
	GO:0035767~endothelial cell chemotaxis	2	HMGB1, VEGFA	0.0552491	0.0940589	34.2429
	GO:0090025~regulation of monocyte chemotaxis	2	SERPINE1, HMGB1	0.0552491	0.0940589	34.2429
	GO:0030212~hyaluronan metabolic process	2	IL1B, AKT1	0.0552491	0.0940589	34.2429
	GO:1900745~positive regulation of p38MAPK cascade	2	IL1B, VEGFA	0.0552491	0.0940589	34.2429
	GO:1903579~negative regulation of ATP metabolic process	2	PPARA, TNF	0.0552491	0.0940589	34.2429
	GO:0032647~regulation of interferon-alpha production	2	IL10, HMGB1	0.0552491	0.0940589	34.2429
	GO:0032607~interferon-alpha production	2	IL10, HMGB1	0.0552491	0.0940589	34.2429
	GO:0046068~cGMP metabolic process	2	NOS2, NOS3	0.0552491	0.0940589	34.2429
	GO:0032845~negative regulation of homeostatic process	3	IL6, BCL2, F2	0.0555235	0.0944635	7.64492
	GO:0002757~immune response-activating signal transduction	4	BCL2, PTPN6, HMGB1, TNF	0.0564221	0.0959289	4.43632
	GO:0045577~regulation of B cell differentiation	2	IL10, PTPN6	0.0569269	0.0965953	33.2052
	GO:0034390~smooth muscle cell apoptotic process	2	IFNG, PPARG	0.0569269	0.0965953	33.2052
	GO:0048566~embryonic digestive tract development	2	CXCL8, TNF	0.0569269	0.0965953	33.2052
	GO:0033081~regulation of T cell differentiation in thymus	2	IL1B, SOD1	0.0586019	0.0989799	32.2286
	GO:0001782~B cell homeostasis	2	BCL2, HIF1A	0.0586019	0.0989799	32.2286
	GO:0002369~T cell cytokine production	2	IL6, IL1B	0.0586019	0.0989799	32.2286
	GO:0014044~Schwann cell development	2	AKT1, SOD1	0.0586019	0.0989799	32.2286
	GO:0048009~insulin-like growth factor receptor signaling pathway	2	AR, AKT1	0.0586019	0.0989799	32.2286
	GO:0060603~mammary gland duct morphogenesis	2	AR, ESR1	0.0586019	0.0989799	32.2286
	GO:0002446~neutrophil mediated immunity	2	IL6, F2	0.0586019	0.0989799	32.2286
	GO:1902806~regulation of cell cycle G1/S phase transition	3	BCL2, AKT1, PTPN6	0.0592248	0.0999662	7.37066
	GO:1901654~response to ketone	3	AR, AKT1, PPARG	0.0601634	0.101073	7.30514
	GO:0033006~regulation of mast cell activation involved in immune response	2	HMOX1, PTPN6	0.0602741	0.101073	31.3078
	GO:0043276~anoikis	2	BCL2, AKT1	0.0602741	0.101073	31.3078
	GO:0034694~response to prostaglandin	2	AKT1, PPARG	0.0602741	0.101073	31.3078
	GO:0034391~regulation of smooth muscle cell apoptotic process	2	IFNG, PPARG	0.0602741	0.101073	31.3078
	GO:0035633~maintenance of permeability of blood-brain barrier	2	IL6, VEGFA	0.0602741	0.101073	31.3078
	GO:0030224~monocyte differentiation	2	PPARG, VEGFA	0.0602741	0.101073	31.3078
	GO:0090050~positive regulation of cell migration involved in sprouting angiogenesis	2	HMOX1, VEGFA	0.0602741	0.101073	31.3078
	GO:0016242~negative regulation of macroautophagy	2	HMOX1, AKT1	0.0602741	0.101073	31.3078
	GO:1903131~mononuclear cell differentiation	2	PPARG, VEGFA	0.0602741	0.101073	31.3078
	GO:2000352~negative regulation of endothelial cell apoptotic process	2	IL10, SERPINE1	0.0619433	0.103737	30.4381
	GO:1903792~negative regulation of anion transport	2	AKT1, TNF	0.0619433	0.103737	30.4381
	GO:0071383~cellular response to steroid hormone stimulus	3	AR, PPARA, ESR1	0.062056	0.103858	7.17754
	GO:0070374~positive regulation of ERK1 and ERK2 cascade	3	HMGB1, TNF, VEGFA	0.0625324	0.104587	7.14634
	GO:0044242~cellular lipid catabolic process	3	AKT1, ADRB2, PPARA	0.0630101	0.105317	7.1154
	GO:0010810~regulation of cell-substrate adhesion	3	SERPINE1, BCL2, VEGFA	0.063489	0.105838	7.08473
	GO:0030947~regulation of vascular endothelial growth factor receptor signaling pathway	2	IL1B, HIF1A	0.0636096	0.105838	29.6154
	GO:0042092~type 2 immune response	2	IL10, IL6	0.0636096	0.105838	29.6154
	GO:0043368~positive T cell selection	2	IL6, BCL2	0.0636096	0.105838	29.6154
	GO:0002335~mature B cell differentiation	2	IL10, IL6	0.0636096	0.105838	29.6154
	GO:0033198~response to ATP	2	IL1B, SOD1	0.0636096	0.105838	29.6154
	GO:0010614~negative regulation of cardiac muscle hypertrophy	2	PPARG, PPARA	0.0636096	0.105838	29.6154
	GO:0071356~cellular response to tumor necrosis factor	3	CXCL8, AKT1, TNF	0.0639692	0.106367	7.05432
	GO:0060047~heart contraction	3	NOS3, TNF, SOD1	0.0649333	0.1079	6.99429
	GO:0070229~negative regulation of lymphocyte apoptotic process	2	BCL2, HIF1A	0.0652731	0.108173	28.8361
	GO:0002724~regulation of T cell cytokine production	2	IL6, IL1B	0.0652731	0.108173	28.8361
	GO:0010661~positive regulation of muscle cell apoptotic process	2	IFNG, PPARG	0.0652731	0.108173	28.8361
	GO:0033028~myeloid cell apoptotic process	2	IL6, BCL2	0.0652731	0.108173	28.8361
	GO:0002764~immune response-regulating signaling pathway	4	BCL2, PTPN6, HMGB1, TNF	0.0653083	0.108173	4.17437
	GO:0022402~cell cycle process	6	ABCB1, IL1B, BCL2, AKT1, PTPN6, TNF	0.0661707	0.109531	2.64466
	GO:1900016~negative regulation of cytokine production involved in inflammatory response	2	F2, PPARA	0.0669337	0.110509	28.0967
	GO:0042308~negative regulation of protein import into nucleus	2	IL10, PPARG	0.0669337	0.110509	28.0967
	GO:1904590~negative regulation of protein import	2	IL10, PPARG	0.0669337	0.110509	28.0967
	GO:0014741~negative regulation of muscle hypertrophy	2	PPARG, PPARA	0.0669337	0.110509	28.0967
	GO:0007160~cell-matrix adhesion	3	SERPINE1, BCL2, VEGFA	0.0673652	0.111079	6.84857
	GO:1901605~alpha-amino acid metabolic process	3	NOS2, NOS3, MTHFR	0.0673652	0.111079	6.84857
	GO:2000021~regulation of ion homeostasis	3	BCL2, PTPN6, F2	0.0678553	0.111815	6.82015
	GO:0006412~translation	6	IL6, AKT1, PPARG, FAU, ESR1, TNF	0.0680185	0.112013	2.62355
	GO:0048863~stem cell differentiation	3	BCL2, HIF1A, ESR1	0.0683466	0.112481	6.79197
	GO:0006730~one-carbon metabolic process	2	CA1, MTHFR	0.0685915	0.112739	27.3943
	GO:0034405~response to fluid shear stress	2	NOS3, AKT1	0.0685915	0.112739	27.3943
	GO:0071241~cellular response to inorganic substance	3	HMOX1, AKT1, SOD1	0.0688391	0.113074	6.76402
	GO:0044770~cell cycle phase transition	4	ABCB1, BCL2, AKT1, PTPN6	0.0692188	0.113625	4.0735
	GO:0003015~heart process	3	NOS3, TNF, SOD1	0.0698276	0.114551	6.7088
	GO:0071542~dopaminergic neuron differentiation	2	HIF1A, VEGFA	0.0702463	0.114798	26.7261
	GO:0014037~Schwann cell differentiation	2	AKT1, SOD1	0.0702463	0.114798	26.7261
	GO:0070873~regulation of glycogen metabolic process	2	AKT1, HMGB1	0.0702463	0.114798	26.7261
	GO:0002385~mucosal immune response	2	NOS2, FAU	0.0702463	0.114798	26.7261
	GO:1902692~regulation of neuroblast proliferation	2	HIF1A, VEGFA	0.0702463	0.114798	26.7261
	GO:0032733~positive regulation of interleukin-10 production	2	IL6, HMGB1	0.0702463	0.114798	26.7261
	GO:1902275~regulation of chromatin organization	3	IL1B, MTHFR, VEGFA	0.0703237	0.114852	6.68153
	GO:0051147~regulation of muscle cell differentiation	3	BCL2, PPARA, TNF	0.0713193	0.116404	6.62765
	GO:0043029~T cell homeostasis	2	BCL2, AKT1	0.0718984	0.116977	26.0898
	GO:1903427~negative regulation of reactive oxygen species biosynthetic process	2	IL10, PPARA	0.0718984	0.116977	26.0898
	GO:0070266~necroptotic process	2	CASP8, TNF	0.0718984	0.116977	26.0898
	GO:0071392~cellular response to estradiol stimulus	2	IL10, ESR1	0.0718984	0.116977	26.0898
	GO:1904994~regulation of leukocyte adhesion to vascular endothelial cell	2	IL6, TNF	0.0718984	0.116977	26.0898
	GO:0043043~peptide biosynthetic process	6	IL6, AKT1, PPARG, FAU, ESR1, TNF	0.0727666	0.118315	2.57223
	GO:0042119~neutrophil activation	2	CXCL8, TNF	0.0735476	0.119207	25.4831
	GO:2000008~regulation of protein localization to cell surface	2	AKT1, TNF	0.0735476	0.119207	25.4831
	GO:0032735~positive regulation of interleukin-12 production	2	IFNG, HMGB1	0.0735476	0.119207	25.4831
	GO:0045454~cell redox homeostasis	2	NOS2, NOS3	0.0735476	0.119207	25.4831
	GO:0031670~cellular response to nutrient	2	HMOX1, PPARG	0.0735476	0.119207	25.4831
	GO:0006325~chromatin organization	5	IL1B, MTHFR, HMGB1, ESR1, VEGFA	0.0738437	0.119612	3.03706
	GO:0032388~positive regulation of intracellular transport	3	IFNG, IL1B, PPARG	0.0748408	0.121151	6.44571
	GO:0070232~regulation of T cell apoptotic process	2	BCL2, HIF1A	0.0751939	0.121646	24.9039
	GO:0032689~negative regulation of interferon-gamma production	2	IL10, HMGB1	0.0768374	0.124214	24.3505
	GO:0032147~activation of protein kinase activity	3	ADRB2, SOD1, VEGFA	0.0768781	0.124214	6.34617
	GO:0006974~cellular response to DNA damage stimulus	5	BCL2, HMOX1, AKT1, HMGB1, TNF	0.0784219	0.126322	2.97441
	GO:0046677~response to antibiotic	2	CASP8, SOD1	0.0784781	0.126322	23.8211
	GO:0051220~cytoplasmic sequestering of protein	2	IL10, AKT1	0.0784781	0.126322	23.8211
	GO:1901031~regulation of response to reactive oxygen species	2	IL10, TNF	0.0784781	0.126322	23.8211
	GO:0033003~regulation of mast cell activation	2	HMOX1, PTPN6	0.0784781	0.126322	23.8211
	GO:1900744~regulation of p38MAPK cascade	2	IL1B, VEGFA	0.0784781	0.126322	23.8211
	GO:0046823~negative regulation of nucleocytoplasmic transport	2	IL10, PPARG	0.0801159	0.128395	23.3143
	GO:0042088~T-helper 1 type immune response	2	IL1B, HMGB1	0.0801159	0.128395	23.3143
	GO:0032620~interleukin-17 production	2	IL6, IFNG	0.0801159	0.128395	23.3143
	GO:1904646~cellular response to beta-amyloid	2	ADRB2, TNF	0.0801159	0.128395	23.3143
	GO:0031295~T cell costimulation	2	AKT1, PTPN6	0.0801159	0.128395	23.3143
	GO:0044060~regulation of endocrine process	2	IL1B, PPARG	0.0801159	0.128395	23.3143
	GO:0032660~regulation of interleukin-17 production	2	IL6, IFNG	0.0801159	0.128395	23.3143
	GO:0003007~heart morphogenesis	3	NOS3, HIF1A, VEGFA	0.0815267	0.130042	6.13305
	GO:0030520~intracellular estrogen receptor signaling pathway	2	AR, ESR1	0.0817509	0.130042	22.8286
	GO:0001774~microglial cell activation	2	IFNG, TNF	0.0817509	0.130042	22.8286
	GO:1900117~regulation of execution phase of apoptosis	2	IL6, TNF	0.0817509	0.130042	22.8286
	GO:0060443~mammary gland morphogenesis	2	AR, ESR1	0.0817509	0.130042	22.8286
	GO:0007595~lactation	2	HIF1A, VEGFA	0.0817509	0.130042	22.8286
	GO:0097300~programmed necrotic cell death	2	CASP8, TNF	0.0817509	0.130042	22.8286
	GO:1902003~regulation of beta-amyloid formation	2	IFNG, TNF	0.0817509	0.130042	22.8286
	GO:0048806~genitalia development	2	AR, ESR1	0.0817509	0.130042	22.8286
	GO:0002861~regulation of inflammatory response to antigenic stimulus	2	IL10, TNF	0.0817509	0.130042	22.8286
	GO:1903587~regulation of blood vessel endothelial cell proliferation involved in sprouting angiogenesis	2	HMOX1, VEGFA	0.0817509	0.130042	22.8286
	GO:1904037~positive regulation of epithelial cell apoptotic process	2	IL6, HMOX1	0.0817509	0.130042	22.8286
	GO:0045930~negative regulation of mitotic cell cycle	3	IL10, BCL2, TNF	0.0820486	0.130354	6.11025
	GO:0030258~lipid modification	3	AKT1, PPARG, PPARA	0.0820486	0.130354	6.11025
	GO:0007049~cell cycle	7	IL10, ABCB1, IL1B, BCL2, AKT1, PTPN6, TNF	0.0827381	0.131368	2.20414
	GO:0033628~regulation of cell adhesion mediated by integrin	2	SERPINE1, PTPN6	0.0833831	0.131985	22.3627
	GO:0031294~lymphocyte costimulation	2	AKT1, PTPN6	0.0833831	0.131985	22.3627
	GO:0048546~digestive tract morphogenesis	2	BCL2, HIF1A	0.0833831	0.131985	22.3627
	GO:0032881~regulation of polysaccharide metabolic process	2	AKT1, HMGB1	0.0833831	0.131985	22.3627
	GO:0101023~vascular endothelial cell proliferation	2	PPARG, HMGB1	0.0833831	0.131985	22.3627
	GO:0019953~sexual reproduction	5	AR, NOS3, BCL2, AKT1, SOD1	0.0839013	0.132723	2.90501
	GO:0072659~protein localization to plasma membrane	3	IFNG, AKT1, TNF	0.0841467	0.13303	6.02072
	GO:0098656~anion transmembrane transport	3	ABCB1, SLC2A1, AKT1	0.0846739	0.133781	5.99875
	GO:0048538~thymus development	2	BCL2, SOD1	0.0850125	0.133986	21.9154
	GO:0031641~regulation of myelination	2	AKT1, TNF	0.0850125	0.133986	21.9154
	GO:0036230~granulocyte activation	2	CXCL8, TNF	0.0850125	0.133986	21.9154
	GO:0045058~T cell selection	2	IL6, BCL2	0.0850125	0.133986	21.9154
	GO:0006470~protein dephosphorylation	3	BCL2, PTPN6, TNF	0.0857313	0.135036	5.95528
	GO:1905562~regulation of vascular endothelial cell proliferation	2	PPARG, HMGB1	0.086639	0.136132	21.4857
	GO:0045744~negative regulation of G-protein coupled receptor protein signaling pathway	2	CXCL8, ADRB2	0.086639	0.136132	21.4857
	GO:0006693~prostaglandin metabolic process	2	GSTM1, IL1B	0.086639	0.136132	21.4857
	GO:0006692~prostanoid metabolic process	2	GSTM1, IL1B	0.086639	0.136132	21.4857
	GO:1903522~regulation of blood circulation	3	NOS3, AKT1, TNF	0.0878584	0.137963	5.8702
	GO:0038066~p38MAPK cascade	2	IL1B, VEGFA	0.0882628	0.138176	21.0725
	GO:0003044~regulation of systemic arterial blood pressure mediated by a chemical signal	2	NOS3, ADRB2	0.0882628	0.138176	21.0725
	GO:0010718~positive regulation of epithelial to mesenchymal transition	2	IL6, IL1B	0.0882628	0.138176	21.0725
	GO:0032309~icosanoid secretion	2	NOS2, IL1B	0.0882628	0.138176	21.0725
	GO:1902991~regulation of amyloid precursor protein catabolic process	2	IFNG, TNF	0.0882628	0.138176	21.0725
	GO:1900449~regulation of glutamate receptor signaling pathway	2	IFNG, ADRB2	0.0898837	0.140372	20.6749
	GO:0030850~prostate gland development	2	AR, ESR1	0.0898837	0.140372	20.6749
	GO:0042743~hydrogen peroxide metabolic process	2	MPO, SOD1	0.0898837	0.140372	20.6749
	GO:0002639~positive regulation of immunoglobulin production	2	IL10, IL6	0.0898837	0.140372	20.6749
	GO:0044843~cell cycle G1/S phase transition	3	BCL2, AKT1, PTPN6	0.0900016	0.140385	5.78753
	GO:0090068~positive regulation of cell cycle process	3	IL1B, AKT1, TNF	0.0900016	0.140385	5.78753
	GO:0045668~negative regulation of osteoblast differentiation	2	PPARG, TNF	0.0915019	0.142379	20.2921
	GO:0070828~heterochromatin organization	2	MTHFR, HMGB1	0.0915019	0.142379	20.2921
	GO:0002043~blood vessel endothelial cell proliferation involved in sprouting angiogenesis	2	HMOX1, VEGFA	0.0915019	0.142379	20.2921
	GO:0042149~cellular response to glucose starvation	2	SLC2A1, BCL2	0.0915019	0.142379	20.2921
	GO:0002279~mast cell activation involved in immune response	2	HMOX1, PTPN6	0.0931172	0.144543	19.9231
	GO:0043370~regulation of CD4-positive, alpha-beta T cell differentiation	2	IFNG, HMGB1	0.0931172	0.144543	19.9231
	GO:0002686~negative regulation of leukocyte migration	2	HMOX1, AKT1	0.0931172	0.144543	19.9231
	GO:1904707~positive regulation of vascular smooth muscle cell proliferation	2	IL10, TNF	0.0931172	0.144543	19.9231
	GO:0043604~amide biosynthetic process	6	IL6, AKT1, PPARG, FAU, ESR1, TNF	0.0940239	0.145862	2.38211
	GO:0090407~organophosphate biosynthetic process	4	NOS2, NOS3, ADRB2, PPARA	0.0944909	0.146498	3.56348
	GO:2000107~negative regulation of leukocyte apoptotic process	2	BCL2, HIF1A	0.0947298	0.146603	19.5673
	GO:1900543~negative regulation of purine nucleotide metabolic process	2	PPARA, TNF	0.0947298	0.146603	19.5673
	GO:0034205~beta-amyloid formation	2	IFNG, TNF	0.0947298	0.146603	19.5673
	GO:0030857~negative regulation of epithelial cell differentiation	2	IFNG, VEGFA	0.0963396	0.148825	19.2241
	GO:0060986~endocrine hormone secretion	2	IL1B, PPARG	0.0963396	0.148825	19.2241
	GO:0045980~negative regulation of nucleotide metabolic process	2	PPARA, TNF	0.0963396	0.148825	19.2241
	GO:0032412~regulation of ion transmembrane transporter activity	3	ABCB1, IFNG, ADRB2	0.0970742	0.14987	5.5342
	GO:0022607~cellular component assembly	10	IFNG, HSPA4, IL1B, SLC2A1, BCL2, HMGB1, ADRB2, ESR1, TNF, VEGFA	0.0973887	0.150265	1.72454
	GO:1904645~response to beta-amyloid	2	ADRB2, TNF	0.0979466	0.151035	18.8926
	GO:1903532~positive regulation of secretion by cell	3	IFNG, PPARG, HIF1A	0.0987288	0.15215	5.47886
	GO:0001836~release of cytochrome c from mitochondria	2	BCL2, AKT1	0.0995509	0.153233	18.5724
	GO:0061756~leukocyte adhesion to vascular endothelial cell	2	IL6, TNF	0.0995509	0.153233	18.5724
GO_CC	GO:0005615~extracellular space	18	IL10, CRP, CXCL8, SERPINE1, SLC2A1, HMGB1, F2, MPO, F3, TNF, SOD1, VEGFA, THBD, IL6, IFNG, IL1B, HMOX1, FAU	4.51713e-08	8.62771e-06	9.16977e-06
	GO:0044421~extracellular region part	23	IL10, CRP, GSTM1, CXCL8, ABCB1, HSPA4, SERPINE1, SLC2A1, HMGB1, F2, MPO, F3, TNF, SOD1, VEGFA, THBD, IL6, CA1, IFNG, IL1B, HMOX1, PTPN6, FAU	1.50379e-07	1.43612e-05	1.52634e-05
	GO:0005576~extracellular region	23	IL10, CRP, GSTM1, CXCL8, ABCB1, HSPA4, SERPINE1, SLC2A1, HMGB1, F2, MPO, F3, TNF, SOD1, VEGFA, THBD, IL6, CA1, IFNG, IL1B, HMOX1, PTPN6, FAU	5.01073e-06	0.000319017	0.00033906
	GO:0034774~secretory granule lumen	5	SERPINE1, PTPN6, HMGB1, MPO, VEGFA	0.00328996	0.105716	0.112358
	GO:0060205~cytoplasmic vesicle lumen	5	SERPINE1, PTPN6, HMGB1, MPO, VEGFA	0.00403687	0.105716	0.112358
	GO:0031983~vesicle lumen	5	SERPINE1, PTPN6, HMGB1, MPO, VEGFA	0.00407911	0.105716	0.112358
	GO:0045121~membrane raft	5	CASP8, NOS3, SLC2A1, HMOX1, TNF	0.00442788	0.105716	0.112358
	GO:0098857~membrane microdomain	5	CASP8, NOS3, SLC2A1, HMOX1, TNF	0.00442788	0.105716	0.112358
	GO:0030141~secretory granule	7	IL1B, SERPINE1, PTPN6, HMGB1, MPO, SOD1, VEGFA	0.00637126	0.135212	0.143707
	GO:0005829~cytosol	19	GSTM1, NOS2, HSPA4, NOS3, SLC2A1, MTHFR, HIF1A, ESR1, SOD1, AR, CA1, CASP8, IL1B, BCL2, AKT1, HMOX1, PTPN6, PPARG, FAU	0.00744357	0.142172	0.151104
	GO:0005654~nucleoplasm	16	ABCB1, NOS2, HMGB1, MPO, HIF1A, ESR1, SOD1, AR, CASP8, BCL2, AKT1, HMOX1, PTPN6, PPARG, FAU, PPARA	0.00891905	0.142238	0.151174
	GO:0098589~membrane region	5	CASP8, NOS3, SLC2A1, HMOX1, TNF	0.00893642	0.142238	0.151174
	GO:0005901~caveola	3	NOS3, SLC2A1, HMOX1	0.0116646	0.165685	0.176094
	GO:0098552~side of membrane	6	THBD, ABCB1, AKT1, F2, TNF, F3	0.0121444	0.165685	0.176094
	GO:0009897~external side of plasma membrane	5	THBD, ABCB1, F2, TNF, F3	0.0144341	0.172678	0.183527
	GO:0009986~cell surface	7	THBD, ABCB1, HMGB1, F2, TNF, F3, VEGFA	0.0151748	0.172678	0.183527
	GO:0099503~secretory vesicle	7	IL1B, SERPINE1, PTPN6, HMGB1, MPO, SOD1, VEGFA	0.0153693	0.172678	0.183527
	GO:0044853~plasma membrane raft	3	NOS3, SLC2A1, HMOX1	0.0216808	0.230057	0.244511
	GO:1905286~serine-type peptidase complex	2	THBD, F3	0.0247954	0.249259	0.264919
	GO:0099568~cytoplasmic region	4	NOS2, SLC2A1, HIF1A, SOD1	0.0436546	0.416902	0.443095
	GO:0070062~extracellular exosome	9	CA1, ABCB1, HSPA4, SERPINE1, SLC2A1, PTPN6, F2, MPO, SOD1	0.0561631	0.510817	0.54291
	GO:0005741~mitochondrial outer membrane	3	CASP8, BCL2, HMOX1	0.063863	0.552354	0.587057
	GO:1903561~extracellular vesicle	9	CA1, ABCB1, HSPA4, SERPINE1, SLC2A1, PTPN6, F2, MPO, SOD1	0.06912	0.552354	0.587057
	GO:0043230~extracellular organelle	9	CA1, ABCB1, HSPA4, SERPINE1, SLC2A1, PTPN6, F2, MPO, SOD1	0.0694058	0.552354	0.587057
	GO:0031968~organelle outer membrane	3	CASP8, BCL2, HMOX1	0.0784971	0.574816	0.61093
	GO:0019867~outer membrane	3	CASP8, BCL2, HMOX1	0.0796204	0.574816	0.61093
	GO:0098590~plasma membrane region	6	THBD, ABCB1, NOS3, SLC2A1, HMOX1, ADRB2	0.082179	0.574816	0.61093
	GO:0044433~cytoplasmic vesicle part	7	NOS3, SERPINE1, PTPN6, HMGB1, ADRB2, MPO, VEGFA	0.084609	0.574816	0.61093
	GO:0005773~vacuole	5	THBD, IL1B, ADRB2, MPO, SOD1	0.0872757	0.574816	0.61093
	GO:0043235~receptor complex	4	IL6, PTPN6, PPARG, ADRB2	0.0913255	0.581439	0.617969
GO_MF	GO:0019899~enzyme binding	19	GSTM1, ABCB1, SERPINE1, SLC2A1, HMGB1, ADRB2, F3, HIF1A, ESR1, TNF, SOD1, AR, CASP8, BCL2, AKT1, HMOX1, PTPN6, PPARG, PPARA	2.71523e-08	9.09603e-06	4.19417
	GO:0005125~cytokine activity	8	IL10, IL6, CXCL8, IFNG, IL1B, HMGB1, TNF, VEGFA	4.2878e-07	5.65552e-05	16.0114
	GO:0005102~receptor binding	16	IL10, CRP, CXCL8, SERPINE1, HMGB1, F2, HIF1A, ESR1, TNF, VEGFA, AR, IL6, CASP8, IFNG, IL1B, PPARG	5.06464e-07	5.65552e-05	4.36427
	GO:0005126~cytokine receptor binding	8	IL10, IL6, CXCL8, CASP8, IFNG, IL1B, TNF, VEGFA	1.23624e-06	0.000103535	13.6752
	GO:0001085~RNA polymerase II transcription factor binding	6	AR, PPARG, HMGB1, PPARA, HIF1A, ESR1	5.61023e-05	0.00375885	13.923
	GO:0001221~transcription cofactor binding	5	AR, PPARG, PPARA, HIF1A, ESR1	8.5045e-05	0.00452589	20.7044
	GO:0001223~transcription coactivator binding	4	AR, PPARA, HIF1A, ESR1	9.45709e-05	0.00452589	43.6675
	GO:0098531~transcription factor activity, direct ligand regulated sequence-specific DNA binding	4	AR, PPARG, PPARA, ESR1	0.000174687	0.00624169	35.581
	GO:0004879~RNA polymerase II transcription factor activity, ligand-activated sequence-specific DNA binding	4	AR, PPARG, PPARA, ESR1	0.000174687	0.00624169	35.581
	GO:0042802~identical protein binding	14	CRP, GSTM1, NOS2, SLC2A1, ADRB2, ESR1, TNF, SOD1, VEGFA, CASP8, BCL2, AKT1, HMOX1, PPARG	0.000186319	0.00624169	3.08194
	GO:0061629~RNA polymerase II sequence-specific DNA binding transcription factor binding	5	AR, PPARG, HMGB1, PPARA, HIF1A	0.000540248	0.0158466	12.7751
	GO:0019904~protein domain specific binding	8	AR, CASP8, IL1B, BCL2, PTPN6, PPARG, PPARA, HIF1A	0.000567639	0.0158466	5.22822
	GO:0019902~phosphatase binding	5	BCL2, AKT1, PPARG, PPARA, SOD1	0.000789194	0.0203369	11.5467
	GO:0008289~lipid binding	8	AR, AKT1, PPARG, HMGB1, F2, PPARA, ESR1, F3	0.00109171	0.026123	4.68056
	GO:0046983~protein dimerization activity	9	IL10, GSTM1, NOS2, BCL2, HMOX1, AKT1, ADRB2, HIF1A, VEGFA	0.00131798	0.0294349	3.91584
	GO:0004871~signal transducer activity	11	THBD, AR, CASP8, PTPN6, PPARG, ADRB2, F2, PPARA, ESR1, F3, VEGFA	0.0022454	0.04584	2.93869
	GO:1901681~sulfur compound binding	5	GSTM1, CXCL8, F2, MPO, VEGFA	0.00232621	0.04584	8.60829
	GO:0042803~protein homodimerization activity	7	GSTM1, NOS2, BCL2, HMOX1, AKT1, ADRB2, VEGFA	0.0027729	0.0503704	4.71585
	GO:0002020~protease binding	4	SERPINE1, BCL2, TNF, F3	0.00285683	0.0503704	13.6267
	GO:0070851~growth factor receptor binding	4	IL10, IL6, IL1B, VEGFA	0.00303192	0.0507846	13.3429
	GO:0008134~transcription factor binding	6	AR, PPARG, HMGB1, PPARA, HIF1A, ESR1	0.00338689	0.0517977	5.65109
	GO:0020037~heme binding	4	NOS2, NOS3, HMOX1, MPO	0.00340164	0.0517977	12.8091
	GO:0043168~anion binding	14	GSTM1, CXCL8, ABCB1, NOS2, HSPA4, NOS3, MTHFR, HMGB1, F2, MPO, F3, VEGFA, AKT1, PPARG	0.00372307	0.0542273	2.25968
	GO:0046906~tetrapyrrole binding	4	NOS2, NOS3, HMOX1, MPO	0.00407714	0.0555946	12.0086
	GO:0019903~protein phosphatase binding	4	BCL2, AKT1, PPARG, SOD1	0.00414885	0.0555946	11.934
	GO:0008083~growth factor activity	4	IL10, IL6, F2, VEGFA	0.00451896	0.0582251	11.5745
	GO:0008201~heparin binding	4	CXCL8, F2, MPO, VEGFA	0.0053179	0.0659555	10.9169
	GO:0050661~NADP binding	3	NOS2, NOS3, MTHFR	0.0055127	0.0659555	26.2005
	GO:0043167~ion binding	22	CRP, GSTM1, CXCL8, ABCB1, NOS2, HSPA4, NOS3, MTHFR, HMGB1, F2, MPO, F3, ESR1, SOD1, VEGFA, AR, THBD, CA1, AKT1, HMOX1, PPARG, PPARA	0.00596454	0.0676163	1.61213
	GO:0004517~nitric-oxide synthase activity	2	NOS2, NOS3	0.00605519	0.0676163	320.229
	GO:0034617~tetrahydrobiopterin binding	2	NOS2, NOS3	0.00806567	0.0871613	240.171
	GO:0005539~glycosaminoglycan binding	4	CXCL8, F2, MPO, VEGFA	0.0128297	0.134311	7.90688
	GO:0050660~flavin adenine dinucleotide binding	3	NOS2, NOS3, MTHFR	0.0145278	0.14748	15.8355
	GO:0072341~modified amino acid binding	3	GSTM1, MTHFR, HMGB1	0.0157611	0.155293	15.1687
	GO:0034618~arginine binding	2	NOS2, NOS3	0.018059	0.17285	106.743
	GO:0030235~nitric-oxide synthase regulator activity	2	AKT1, ESR1	0.0200459	0.186538	96.0686
	GO:0031625~ubiquitin protein ligase binding	4	CASP8, ABCB1, BCL2, HIF1A	0.0233689	0.211584	6.29958
	GO:0044389~ubiquitin-like protein ligase binding	4	CASP8, ABCB1, BCL2, HIF1A	0.0273143	0.238123	5.93016
	GO:0046914~transition metal ion binding	7	AR, CA1, NOS3, PPARG, PPARA, ESR1, SOD1	0.0277218	0.238123	2.8837
	GO:0008270~zinc ion binding	6	AR, CA1, PPARG, PPARA, ESR1, SOD1	0.0297376	0.249052	3.30133
	GO:0010181~FMN binding	2	NOS2, NOS3	0.0338454	0.276542	56.5109
	GO:0097367~carbohydrate derivative binding	10	CXCL8, ABCB1, NOS2, HSPA4, NOS3, AKT1, HMGB1, F2, MPO, VEGFA	0.0383558	0.304477	2.05714
	GO:0016247~channel regulator activity	3	BCL2, AKT1, ADRB2	0.0390821	0.304477	9.29696
	GO:0038023~signaling receptor activity	8	THBD, PTPN6, PPARG, ADRB2, F2, PPARA, ESR1, F3	0.0407885	0.310549	2.36768
	GO:0003707~steroid hormone receptor activity	2	PPARA, ESR1	0.0474562	0.353285	40.0286
	GO:0001091~RNA polymerase II basal transcription factor binding	2	AR, ESR1	0.0493854	0.359654	38.4274
	GO:0043565~sequence-specific DNA binding	8	AR, BCL2, PPARG, HMGB1, PPARA, HIF1A, ESR1, TNF	0.0541713	0.381425	2.2251
	GO:0044877~macromolecular complex binding	7	CRP, CASP8, IL1B, MTHFR, HMGB1, ADRB2, PPARA	0.0546519	0.381425	2.45073
	GO:0004872~receptor activity	8	THBD, PTPN6, PPARG, ADRB2, F2, PPARA, ESR1, F3	0.0615127	0.399185	2.16249
	GO:0060089~molecular transducer activity	8	THBD, PTPN6, PPARG, ADRB2, F2, PPARA, ESR1, F3	0.0615127	0.399185	2.16249
	GO:0005164~tumor necrosis factor receptor binding	2	CASP8, TNF	0.0627836	0.399185	30.0214
	GO:0042910~xenobiotic transporter activity	2	ABCB1, SLC2A1	0.0627836	0.399185	30.0214
	GO:0050662~coenzyme binding	3	NOS2, NOS3, MTHFR	0.0643463	0.399185	7.02941
	GO:0005516~calmodulin binding	3	NOS2, NOS3, AKT1	0.0643463	0.399185	7.02941
	GO:0051721~protein phosphatase 2A binding	2	BCL2, AKT1	0.0684694	0.416698	27.4482
	GO:0001228~transcriptional activator activity, RNA polymerase II transcription regulatory region sequence-specific binding	4	AR, PPARA, HIF1A, ESR1	0.0696569	0.416698	4.0621
	GO:0031406~carboxylic acid binding	3	NOS2, NOS3, PPARG	0.0710563	0.417612	6.64068
	GO:0001530~lipopolysaccharide binding	2	HMGB1, F2	0.0741218	0.420861	25.2812
	GO:0042056~chemoattractant activity	2	HMGB1, VEGFA	0.0741218	0.420861	25.2812
	GO:0043177~organic acid binding	3	NOS2, NOS3, PPARG	0.0774009	0.432155	6.3203
	GO:0019900~kinase binding	5	SLC2A1, AKT1, PTPN6, HIF1A, ESR1	0.0827972	0.454706	2.91824
	GO:0030331~estrogen receptor binding	2	PPARG, ESR1	0.0871814	0.455662	21.3486
	GO:0000976~transcription regulatory region sequence-specific DNA binding	7	AR, PPARG, HMGB1, PPARA, HIF1A, ESR1, TNF	0.0878431	0.455662	2.16929
	GO:0000975~regulatory region DNA binding	7	AR, PPARG, HMGB1, PPARA, HIF1A, ESR1, TNF	0.0893415	0.455662	2.15954
	GO:0044212~transcription regulatory region DNA binding	7	AR, PPARG, HMGB1, PPARA, HIF1A, ESR1, TNF	0.0893415	0.455662	2.15954
	GO:0001067~regulatory region nucleic acid binding	7	AR, PPARG, HMGB1, PPARA, HIF1A, ESR1, TNF	0.0897722	0.455662	2.15677
	GO:0098772~molecular function regulator	7	SERPINE1, BCL2, AKT1, HMGB1, ADRB2, ESR1, VEGFA	0.0923817	0.459113	2.14029
	GO:0070888~E-box binding	2	PPARG, HIF1A	0.0945636	0.459113	19.6058
	GO:0016709~oxidoreductase activity, acting on paired donors, with incorporation or reduction of molecular oxygen, NAD(P)H as one donor, and incorporation of one atom of oxygen	2	NOS2, NOS3	0.0945636	0.459113	19.6058
	GO:0032813~tumor necrosis factor receptor superfamily binding	2	CASP8, TNF	0.0964001	0.461343	19.2137
