# Supplementary material for: Deciphering the Efficacy and Mechanism of Astragalus membranaceus on High Altitude Polycythemia by Integrating Network Pharmacology and In Vivo Experiments
Source: Nutrients. 2022 Nov 23;14(23):4968. doi: 10.3390/nu14234968 (PMC9740273; doi:10.3390/nu14234968)
Supplement: Supplementary file 1 [file nutrients-14-04968-s001.zip › Supplementary Table S3-GO and KEGG analysis of core targets.xlsx]

## Sheet: Supplementary Table S3
Supplementary Table S3-GO and KEGG analysis of core targets
Category	Term	Count	Genes	PValue	FDR	Fold Enrichment
KEGG_PATHWAY	hsa04066:HIF-1 signaling pathway	9	IL6, IFNG, NOS2, NOS3, SERPINE1, HMOX1, AKT1, HIF1A, VEGFA	3.71773e-13	3.42031e-11	51.8024
	hsa04933:AGE-RAGE signaling pathway in diabetic complications	8	IL6, CXCL8, NOS3, IL1B, SERPINE1, AKT1, TNF, VEGFA	2.53787e-11	8.9688e-10	50.1908
	hsa05142:Chagas disease	8	IL6, CXCL8, IFNG, NOS2, IL1B, SERPINE1, AKT1, TNF	2.92461e-11	8.9688e-10	49.2066
	hsa05418:Fluid shear stress and atherosclerosis	7	IFNG, NOS3, IL1B, HMOX1, AKT1, TNF, VEGFA	1.86858e-08	4.29773e-07	31.5949
	hsa05200:Pathways in cancer	9	IL6, CXCL8, IFNG, NOS2, HMOX1, AKT1, HIF1A, ESR1, VEGFA	1.20247e-07	1.97238e-06	10.6336
	hsa05323:Rheumatoid arthritis	6	IL6, CXCL8, IFNG, IL1B, TNF, VEGFA	1.28634e-07	1.97238e-06	40.4764
	hsa05146:Amoebiasis	6	IL6, CXCL8, IFNG, NOS2, IL1B, TNF	2.0482e-07	2.69192e-06	36.905
	hsa05144:Malaria	5	IL6, CXCL8, IFNG, IL1B, TNF	5.96769e-07	6.86284e-06	62.7385
	hsa05164:Influenza A	6	IL6, CXCL8, IFNG, IL1B, AKT1, TNF	2.68692e-06	2.74663e-05	22.0135
	hsa05133:Pertussis	5	IL6, CXCL8, NOS2, IL1B, TNF	3.25706e-06	2.89391e-05	41.2753
	hsa05152:Tuberculosis	6	IL6, IFNG, NOS2, IL1B, AKT1, TNF	3.4601e-06	2.89391e-05	20.9128
	hsa04657:IL-17 signaling pathway	5	IL6, CXCL8, IFNG, IL1B, TNF	7.63243e-06	5.85153e-05	33.3715
	hsa05417:Lipid and atherosclerosis	6	IL6, CXCL8, NOS3, IL1B, AKT1, TNF	8.27651e-06	5.85722e-05	17.5084
	hsa05163:Human cytomegalovirus infection	6	IL6, CXCL8, IL1B, AKT1, TNF, VEGFA	1.0335e-05	6.79158e-05	16.7303
	hsa04620:Toll-like receptor signaling pathway	5	IL6, CXCL8, IL1B, AKT1, TNF	1.14178e-05	7.0029e-05	30.1627
	hsa05143:African trypanosomiasis	4	IL6, IFNG, IL1B, TNF	1.83859e-05	0.000105719	67.8254
	hsa05332:Graft-versus-host disease	4	IL6, IFNG, IL1B, TNF	2.70523e-05	0.000146401	59.7509
	hsa05135:Yersinia infection	5	IL6, CXCL8, IL1B, AKT1, TNF	3.39735e-05	0.000173643	22.8972
	hsa04936:Alcoholic liver disease	5	IL6, CXCL8, IL1B, AKT1, TNF	3.91176e-05	0.000189411	22.091
	hsa04932:Non-alcoholic fatty liver disease	5	IL6, CXCL8, IL1B, AKT1, TNF	5.51608e-05	0.00025374	20.2382
	hsa05134:Legionellosis	4	IL6, CXCL8, IL1B, TNF	6.80973e-05	0.000298331	44.027
	hsa05321:Inflammatory bowel disease	4	IL6, IFNG, IL1B, TNF	0.000100984	0.000422298	38.6083
	hsa05167:Kaposi sarcoma-associated herpesvirus infection	5	IL6, CXCL8, AKT1, HIF1A, VEGFA	0.000132275	0.000529099	16.1697
	hsa05205:Proteoglycans in cancer	5	AKT1, HIF1A, ESR1, TNF, VEGFA	0.000163762	0.000616176	15.3021
	hsa05140:Leishmaniasis	4	IFNG, NOS2, IL1B, TNF	0.000167439	0.000616176	32.5914
	hsa05132:Salmonella infection	5	IL6, CXCL8, IL1B, AKT1, TNF	0.000345959	0.00122416	12.5981
	hsa04625:C-type lectin receptor signaling pathway	4	IL6, IL1B, AKT1, TNF	0.000407581	0.0013888	24.1302
	hsa04931:Insulin resistance	4	IL6, NOS3, AKT1, TNF	0.00045542	0.00144478	23.2365
	hsa04659:Th17 cell differentiation	4	IL6, IFNG, IL1B, HIF1A	0.00045542	0.00144478	23.2365
	hsa05145:Toxoplasmosis	4	IFNG, NOS2, AKT1, TNF	0.000506742	0.00150388	22.4066
	hsa04668:TNF signaling pathway	4	IL6, IL1B, AKT1, TNF	0.000506742	0.00150388	22.4066
	hsa04060:Cytokine-cytokine receptor interaction	5	IL6, CXCL8, IFNG, IL1B, TNF	0.000659448	0.00189591	10.6336
	hsa04380:Osteoclast differentiation	4	IFNG, IL1B, AKT1, TNF	0.000748952	0.0020731	19.6058
	hsa04926:Relaxin signaling pathway	4	NOS2, NOS3, AKT1, VEGFA	0.000766146	0.0020731	19.4538
	hsa01523:Antifolate resistance	3	IL6, IL1B, TNF	0.000843757	0.00221787	62.7385
	hsa04371:Apelin signaling pathway	4	NOS2, NOS3, SERPINE1, AKT1	0.000952151	0.00243328	18.0542
	hsa04218:Cellular senescence	4	IL6, CXCL8, SERPINE1, AKT1	0.0013302	0.00330752	16.0868
	hsa05161:Hepatitis B	4	IL6, CXCL8, AKT1, TNF	0.0014833	0.00359114	15.491
	hsa04940:Type I diabetes mellitus	3	IFNG, IL1B, TNF	0.001733	0.0040733	43.771
	hsa05010:Alzheimer disease	5	IL6, NOS2, IL1B, AKT1, TNF	0.001771	0.0040733	8.16907
	hsa04621:NOD-like receptor signaling pathway	4	IL6, CXCL8, IL1B, TNF	0.00213865	0.00479891	13.6388
	hsa05130:Pathogenic Escherichia coli infection	4	IL6, CXCL8, IL1B, TNF	0.00259922	0.00569353	12.7388
	hsa04370:VEGF signaling pathway	3	NOS3, AKT1, VEGFA	0.00324102	0.00693427	31.9009
	hsa05208:Chemical carcinogenesis - reactive oxygen species	4	HMOX1, AKT1, HIF1A, VEGFA	0.00369577	0.00772752	11.2535
	hsa05171:Coronavirus disease - COVID-19	4	IL6, CXCL8, IL1B, TNF	0.00413253	0.00844872	10.817
	hsa05211:Renal cell carcinoma	3	AKT1, HIF1A, VEGFA	0.00440768	0.00878087	27.2776
	hsa05168:Herpes simplex virus 1 infection	5	IL6, IFNG, IL1B, AKT1, TNF	0.00448588	0.00878087	6.33722
	hsa05131:Shigellosis	4	CXCL8, IL1B, AKT1, TNF	0.00492877	0.00944681	10.1601
	hsa01521:EGFR tyrosine kinase inhibitor resistance	3	IL6, AKT1, VEGFA	0.00574149	0.0107799	23.8247
	hsa05235:PD-L1 expression and PD-1 checkpoint pathway in cancer	3	IFNG, AKT1, HIF1A	0.00723813	0.0133182	21.1478
	hsa04010:MAPK signaling pathway	4	IL1B, AKT1, TNF, VEGFA	0.00800662	0.0144433	8.53585
	hsa04640:Hematopoietic cell lineage	3	IL6, IL1B, TNF	0.00889338	0.0157344	19.0117
	hsa04061:Viral protein interaction with cytokine and cytokine receptor	3	IL6, CXCL8, TNF	0.00906747	0.0157398	18.8215
	hsa04660:T cell receptor signaling pathway	3	IFNG, AKT1, TNF	0.00977918	0.0163579	18.0976
	hsa04064:NF-kappa B signaling pathway	3	CXCL8, IL1B, TNF	0.00977918	0.0163579	18.0976
	hsa04071:Sphingolipid signaling pathway	3	NOS3, AKT1, TNF	0.0126631	0.0208037	15.8164
	hsa04919:Thyroid hormone signaling pathway	3	AKT1, HIF1A, ESR1	0.0130728	0.0210999	15.555
	hsa04151:PI3K-Akt signaling pathway	4	IL6, NOS3, AKT1, VEGFA	0.0133142	0.021119	7.08909
	hsa04915:Estrogen signaling pathway	3	NOS3, AKT1, ESR1	0.016787	0.0260945	13.6388
	hsa05162:Measles	3	IL6, IL1B, AKT1	0.0170181	0.0260945	13.5407
	hsa05160:Hepatitis C	3	IFNG, AKT1, TNF	0.0214122	0.0322938	11.9882
	hsa04217:Necroptosis	3	IFNG, IL1B, TNF	0.0219271	0.0325371	11.8374
	hsa04630:JAK-STAT signaling pathway	3	IL6, IFNG, AKT1	0.0227094	0.0331629	11.6182
	hsa05022:Pathways of neurodegeneration - multiple diseases	4	IL6, NOS2, IL1B, TNF	0.0292743	0.0420818	5.27214
	hsa00220:Arginine biosynthesis	2	NOS2, NOS3	0.0319141	0.0451707	57.035
	hsa05169:Epstein-Barr virus infection	3	IL6, AKT1, TNF	0.0342168	0.0476962	9.31759
	hsa05207:Chemical carcinogenesis - receptor activation	3	AKT1, ESR1, VEGFA	0.0373912	0.0513431	8.87808
	hsa05166:Human T-cell leukemia virus 1 infection	3	IL6, AKT1, TNF	0.0406776	0.0550344	8.47817
	hsa04020:Calcium signaling pathway	3	NOS2, NOS3, VEGFA	0.0468649	0.0624866	7.84231
	hsa05330:Allograft rejection	2	IFNG, TNF	0.0545349	0.0716745	33.0202
	hsa05219:Bladder cancer	2	CXCL8, VEGFA	0.058722	0.075466	30.6041
	hsa05020:Prion disease	3	IL6, IL1B, TNF	0.0590604	0.075466	6.89434
	hsa00330:Arginine and proline metabolism	2	NOS2, NOS3	0.0711814	0.0897081	25.0954
	hsa05165:Human papillomavirus infection	3	AKT1, TNF, VEGFA	0.0828724	0.103031	5.68627
	hsa04623:Cytosolic DNA-sensing pathway	2	IL6, IL1B	0.0889116	0.109065	19.917
	hsa04664:Fc epsilon RI signaling pathway	2	AKT1, TNF	0.0956479	0.113079	18.4525
	hsa04920:Adipocytokine signaling pathway	2	AKT1, TNF	0.0969897	0.113079	18.1851
	hsa04917:Prolactin signaling pathway	2	AKT1, ESR1	0.0983297	0.113079	17.9253
	hsa04622:RIG-I-like receptor signaling pathway	2	CXCL8, TNF	0.0983297	0.113079	17.9253
	hsa05230:Central carbon metabolism in cancer	2	AKT1, HIF1A	0.0983297	0.113079	17.9253
GO_BP	GO:0030335~positive regulation of cell migration	11	IL6, CXCL8, IFNG, NOS3, IL1B, SERPINE1, HMOX1, AKT1, HIF1A, TNF, VEGFA	1.95294e-13	2.51822e-10	25.4079
	GO:2000147~positive regulation of cell motility	11	IL6, CXCL8, IFNG, NOS3, IL1B, SERPINE1, HMOX1, AKT1, HIF1A, TNF, VEGFA	3.09589e-13	2.51822e-10	24.2622
	GO:0051272~positive regulation of cellular component movement	11	IL6, CXCL8, IFNG, NOS3, IL1B, SERPINE1, HMOX1, AKT1, HIF1A, TNF, VEGFA	4.11717e-13	2.51822e-10	23.5788
	GO:0040017~positive regulation of locomotion	11	IL6, CXCL8, IFNG, NOS3, IL1B, SERPINE1, HMOX1, AKT1, HIF1A, TNF, VEGFA	4.95713e-13	2.51822e-10	23.1442
	GO:0006954~inflammatory response	11	CRP, IL6, CXCL8, IFNG, NOS2, IL1B, SERPINE1, HMOX1, AKT1, HIF1A, TNF	3.49177e-12	1.33174e-09	19.0238
	GO:0072593~reactive oxygen species metabolic process	9	CRP, IFNG, NOS2, NOS3, IL1B, AKT1, HIF1A, ESR1, TNF	3.93232e-12	1.33174e-09	41.0914
	GO:0042127~regulation of cell proliferation	13	CRP, CXCL8, NOS2, NOS3, HIF1A, ESR1, TNF, VEGFA, IL6, IFNG, IL1B, AKT1, HMOX1	7.40996e-12	2.15101e-09	9.63022
	GO:0006809~nitric oxide biosynthetic process	7	IFNG, NOS2, NOS3, IL1B, AKT1, ESR1, TNF	8.50286e-12	2.15973e-09	116.927
	GO:0046209~nitric oxide metabolic process	7	IFNG, NOS2, NOS3, IL1B, AKT1, ESR1, TNF	1.061e-11	2.22438e-09	112.8
	GO:0009605~response to external stimulus	14	CRP, CXCL8, NOS2, NOS3, SERPINE1, HIF1A, ESR1, TNF, VEGFA, IL6, IFNG, IL1B, AKT1, HMOX1	1.09467e-11	2.22438e-09	6.95539
	GO:2001057~reactive nitrogen species metabolic process	7	IFNG, NOS2, NOS3, IL1B, AKT1, ESR1, TNF	1.2243e-11	2.26162e-09	110.207
	GO:0032770~positive regulation of monooxygenase activity	6	IFNG, IL1B, AKT1, HIF1A, ESR1, TNF	1.40065e-11	2.37176e-09	249.039
	GO:0032101~regulation of response to external stimulus	11	IL6, CXCL8, IFNG, NOS2, NOS3, IL1B, SERPINE1, HIF1A, ESR1, TNF, VEGFA	2.28338e-11	3.5691e-09	15.7438
	GO:0045765~regulation of angiogenesis	9	IL6, CXCL8, NOS3, IL1B, SERPINE1, HMOX1, HIF1A, TNF, VEGFA	4.33752e-11	6.2956e-09	30.4381
	GO:0030334~regulation of cell migration	11	IL6, CXCL8, IFNG, NOS3, IL1B, SERPINE1, HMOX1, AKT1, HIF1A, TNF, VEGFA	5.55725e-11	7.10117e-09	14.3905
	GO:0071222~cellular response to lipopolysaccharide	8	IL6, CXCL8, NOS2, NOS3, IL1B, SERPINE1, AKT1, TNF	5.59148e-11	7.10117e-09	47.2315
	GO:0071219~cellular response to molecule of bacterial origin	8	IL6, CXCL8, NOS2, NOS3, IL1B, SERPINE1, AKT1, TNF	8.20042e-11	9.80191e-09	44.7254
	GO:1901342~regulation of vasculature development	9	IL6, CXCL8, NOS3, IL1B, SERPINE1, HMOX1, HIF1A, TNF, VEGFA	9.51936e-11	1.06813e-08	27.5781
	GO:2000145~regulation of cell motility	11	IL6, CXCL8, IFNG, NOS3, IL1B, SERPINE1, HMOX1, AKT1, HIF1A, TNF, VEGFA	9.9874e-11	1.06813e-08	13.5615
	GO:0002682~regulation of immune system process	12	CRP, IL6, CXCL8, IFNG, IL1B, SERPINE1, HMOX1, AKT1, HIF1A, ESR1, TNF, VEGFA	1.08464e-10	1.10199e-08	10.0776
	GO:0002684~positive regulation of immune system process	11	CRP, IL6, CXCL8, IFNG, IL1B, SERPINE1, HMOX1, AKT1, HIF1A, TNF, VEGFA	1.55533e-10	1.50497e-08	12.9663
	GO:0071216~cellular response to biotic stimulus	8	IL6, CXCL8, NOS2, NOS3, IL1B, SERPINE1, AKT1, TNF	1.75117e-10	1.61745e-08	40.1381
	GO:1903409~reactive oxygen species biosynthetic process	7	IFNG, NOS2, NOS3, IL1B, AKT1, ESR1, TNF	1.87614e-10	1.65163e-08	70.5
	GO:0040012~regulation of locomotion	11	IL6, CXCL8, IFNG, NOS3, IL1B, SERPINE1, HMOX1, AKT1, HIF1A, TNF, VEGFA	1.95074e-10	1.65163e-08	12.6719
	GO:0051270~regulation of cellular component movement	11	IL6, CXCL8, IFNG, NOS3, IL1B, SERPINE1, HMOX1, AKT1, HIF1A, TNF, VEGFA	2.18934e-10	1.7795e-08	12.5244
	GO:0051707~response to other organism	11	CRP, IL6, CXCL8, IFNG, NOS2, NOS3, IL1B, SERPINE1, AKT1, HIF1A, TNF	2.68125e-10	2.06698e-08	12.2694
	GO:0043207~response to external biotic stimulus	11	CRP, IL6, CXCL8, IFNG, NOS2, NOS3, IL1B, SERPINE1, AKT1, HIF1A, TNF	2.74648e-10	2.06698e-08	12.2395
	GO:0032768~regulation of monooxygenase activity	6	IFNG, IL1B, AKT1, HIF1A, ESR1, TNF	3.19296e-10	2.31718e-08	136.971
	GO:0072358~cardiovascular system development	10	IL6, CXCL8, NOS3, IL1B, SERPINE1, HMOX1, AKT1, HIF1A, TNF, VEGFA	3.43906e-10	2.32939e-08	16.3256
	GO:0001944~vasculature development	10	IL6, CXCL8, NOS3, IL1B, SERPINE1, HMOX1, AKT1, HIF1A, TNF, VEGFA	3.43906e-10	2.32939e-08	16.3256
	GO:0009607~response to biotic stimulus	11	CRP, IL6, CXCL8, IFNG, NOS2, NOS3, IL1B, SERPINE1, AKT1, HIF1A, TNF	4.1276e-10	2.70557e-08	11.7435
	GO:0051353~positive regulation of oxidoreductase activity	6	IFNG, IL1B, AKT1, HIF1A, ESR1, TNF	4.4513e-10	2.82658e-08	128.411
	GO:0006952~defense response	12	CRP, IL6, CXCL8, IFNG, NOS2, IL1B, SERPINE1, HMOX1, AKT1, HIF1A, ESR1, TNF	4.75433e-10	2.92751e-08	8.79431
	GO:0051240~positive regulation of multicellular organismal process	12	IL6, CXCL8, IFNG, NOS2, NOS3, IL1B, SERPINE1, HMOX1, AKT1, HIF1A, TNF, VEGFA	8.17743e-10	4.88721e-08	8.36467
	GO:0032722~positive regulation of chemokine production	6	IL6, IFNG, IL1B, HMOX1, HIF1A, TNF	1.00377e-09	5.82762e-08	109.577
	GO:0001525~angiogenesis	9	CXCL8, NOS3, IL1B, SERPINE1, HMOX1, AKT1, HIF1A, TNF, VEGFA	1.17965e-09	6.65845e-08	20.0772
	GO:0008283~cell proliferation	12	CRP, IL6, CXCL8, IFNG, NOS3, IL1B, HMOX1, AKT1, HIF1A, ESR1, TNF, VEGFA	1.42834e-09	7.84429e-08	7.94421
	GO:0032496~response to lipopolysaccharide	8	IL6, CXCL8, NOS2, NOS3, IL1B, SERPINE1, AKT1, TNF	1.60445e-09	8.57957e-08	29.2206
	GO:0032103~positive regulation of response to external stimulus	8	IL6, CXCL8, IFNG, IL1B, SERPINE1, HIF1A, TNF, VEGFA	1.69583e-09	8.8357e-08	28.9887
	GO:0071396~cellular response to lipid	9	IL6, CXCL8, NOS2, NOS3, IL1B, SERPINE1, AKT1, ESR1, TNF	1.80523e-09	9.17055e-08	19.0238
	GO:0002237~response to molecule of bacterial origin	8	IL6, CXCL8, NOS2, NOS3, IL1B, SERPINE1, AKT1, TNF	2.34282e-09	1.16112e-07	27.671
	GO:0050900~leukocyte migration	8	IL6, CXCL8, IL1B, SERPINE1, HMOX1, AKT1, TNF, VEGFA	2.88222e-09	1.39444e-07	26.8571
	GO:0016477~cell migration	11	IL6, CXCL8, IFNG, NOS3, IL1B, SERPINE1, HMOX1, AKT1, HIF1A, TNF, VEGFA	3.06937e-09	1.45046e-07	9.57234
	GO:0045766~positive regulation of angiogenesis	7	CXCL8, NOS3, IL1B, SERPINE1, HMOX1, HIF1A, VEGFA	3.14765e-09	1.45364e-07	44.1843
	GO:0051094~positive regulation of developmental process	11	IL6, CXCL8, IFNG, NOS3, IL1B, SERPINE1, HMOX1, AKT1, HIF1A, TNF, VEGFA	3.4096e-09	1.50985e-07	9.47005
	GO:2000377~regulation of reactive oxygen species metabolic process	7	CRP, IFNG, IL1B, AKT1, HIF1A, ESR1, TNF	3.41798e-09	1.50985e-07	43.5818
	GO:0048514~blood vessel morphogenesis	9	CXCL8, NOS3, IL1B, SERPINE1, HMOX1, AKT1, HIF1A, TNF, VEGFA	3.62722e-09	1.56819e-07	17.4116
	GO:0097191~extrinsic apoptotic signaling pathway	7	IFNG, NOS3, IL1B, SERPINE1, HMOX1, AKT1, TNF	4.01661e-09	1.70037e-07	42.4248
	GO:0042981~regulation of apoptotic process	11	IL6, IFNG, NOS3, IL1B, SERPINE1, HMOX1, AKT1, HIF1A, ESR1, TNF, VEGFA	4.21828e-09	1.74646e-07	9.26621
	GO:0070887~cellular response to chemical stimulus	13	CXCL8, NOS2, NOS3, SERPINE1, HIF1A, ESR1, TNF, VEGFA, IL6, IFNG, IL1B, AKT1, HMOX1	4.2974e-09	1.74646e-07	5.64026
	GO:2001237~negative regulation of extrinsic apoptotic signaling pathway	6	NOS3, IL1B, SERPINE1, HMOX1, AKT1, TNF	4.79867e-09	1.87517e-07	80.5714
	GO:0032602~chemokine production	6	IL6, IFNG, IL1B, HMOX1, HIF1A, TNF	4.79867e-09	1.87517e-07	80.5714
	GO:0043067~regulation of programmed cell death	11	IL6, IFNG, NOS3, IL1B, SERPINE1, HMOX1, AKT1, HIF1A, ESR1, TNF, VEGFA	4.92586e-09	1.88855e-07	9.12037
	GO:0032642~regulation of chemokine production	6	IL6, IFNG, IL1B, HMOX1, HIF1A, TNF	5.55732e-09	2.01002e-07	78.2694
	GO:2001234~negative regulation of apoptotic signaling pathway	7	NOS3, IL1B, SERPINE1, HMOX1, AKT1, HIF1A, TNF	5.61574e-09	2.01002e-07	40.1172
	GO:0002685~regulation of leukocyte migration	7	IL6, CXCL8, SERPINE1, HMOX1, AKT1, TNF, VEGFA	5.61574e-09	2.01002e-07	40.1172
	GO:0080134~regulation of response to stress	11	IL6, IFNG, NOS2, NOS3, IL1B, SERPINE1, AKT1, HIF1A, ESR1, TNF, VEGFA	5.63836e-09	2.01002e-07	8.99514
	GO:0032677~regulation of interleukin-8 production	6	CRP, IL6, NOS2, IL1B, SERPINE1, TNF	5.8304e-09	2.04265e-07	77.531
	GO:0022603~regulation of anatomical structure morphogenesis	10	IL6, CXCL8, NOS3, IL1B, SERPINE1, HMOX1, HIF1A, ESR1, TNF, VEGFA	6.21765e-09	2.1414e-07	11.7673
	GO:1904018~positive regulation of vasculature development	7	CXCL8, NOS3, IL1B, SERPINE1, HMOX1, HIF1A, VEGFA	6.35682e-09	2.15284e-07	39.2951
	GO:0010033~response to organic substance	13	CXCL8, NOS2, NOS3, SERPINE1, HIF1A, ESR1, TNF, VEGFA, IL6, IFNG, IL1B, AKT1, HMOX1	6.7075e-09	2.23437e-07	5.43206
	GO:0050727~regulation of inflammatory response	8	IL6, IFNG, NOS2, IL1B, SERPINE1, HIF1A, ESR1, TNF	7.45508e-09	2.44334e-07	23.4139
	GO:0051341~regulation of oxidoreductase activity	6	IFNG, IL1B, AKT1, HIF1A, ESR1, TNF	8.05582e-09	2.59832e-07	72.7282
	GO:1901701~cellular response to oxygen-containing compound	10	IL6, CXCL8, NOS2, NOS3, IL1B, SERPINE1, AKT1, HIF1A, ESR1, TNF	8.87096e-09	2.79127e-07	11.3013
	GO:0001568~blood vessel development	9	CXCL8, NOS3, IL1B, SERPINE1, HMOX1, AKT1, HIF1A, TNF, VEGFA	8.92877e-09	2.79127e-07	15.5257
	GO:1901700~response to oxygen-containing compound	11	IL6, CXCL8, NOS2, NOS3, IL1B, SERPINE1, HMOX1, AKT1, HIF1A, ESR1, TNF	1.10156e-08	3.35878e-07	8.39847
	GO:0072359~circulatory system development	10	IL6, CXCL8, NOS3, IL1B, SERPINE1, HMOX1, AKT1, HIF1A, TNF, VEGFA	1.10747e-08	3.35878e-07	11.0194
	GO:2000379~positive regulation of reactive oxygen species metabolic process	6	CRP, IFNG, IL1B, AKT1, ESR1, TNF	1.13773e-08	3.39981e-07	67.9197
	GO:0010941~regulation of cell death	11	IL6, IFNG, NOS3, IL1B, SERPINE1, HMOX1, AKT1, HIF1A, ESR1, TNF, VEGFA	1.25386e-08	3.66617e-07	8.2876
	GO:0048870~cell motility	11	IL6, CXCL8, IFNG, NOS3, IL1B, SERPINE1, HMOX1, AKT1, HIF1A, TNF, VEGFA	1.281e-08	3.66617e-07	8.26941
	GO:0051674~localization of cell	11	IL6, CXCL8, IFNG, NOS3, IL1B, SERPINE1, HMOX1, AKT1, HIF1A, TNF, VEGFA	1.281e-08	3.66617e-07	8.26941
	GO:0048584~positive regulation of response to stimulus	12	CRP, IL6, CXCL8, IFNG, NOS3, IL1B, SERPINE1, HMOX1, AKT1, HIF1A, TNF, VEGFA	1.31927e-08	3.72328e-07	6.46346
	GO:0071310~cellular response to organic substance	12	IL6, CXCL8, IFNG, NOS2, NOS3, IL1B, SERPINE1, AKT1, HIF1A, ESR1, TNF, VEGFA	1.36455e-08	3.79832e-07	6.44319
	GO:0009617~response to bacterium	9	CRP, IL6, CXCL8, NOS2, NOS3, IL1B, SERPINE1, AKT1, TNF	1.41446e-08	3.86803e-07	14.6407
	GO:0001816~cytokine production	9	CRP, IL6, IFNG, NOS2, IL1B, SERPINE1, HMOX1, HIF1A, TNF	1.42767e-08	3.86803e-07	14.6233
	GO:0001817~regulation of cytokine production	9	CRP, IL6, IFNG, NOS2, IL1B, SERPINE1, HMOX1, HIF1A, TNF	1.66918e-08	4.40746e-07	14.3342
	GO:0001819~positive regulation of cytokine production	8	IL6, IFNG, NOS2, IL1B, SERPINE1, HMOX1, HIF1A, TNF	1.67015e-08	4.40746e-07	20.8322
	GO:0051049~regulation of transport	11	IL6, IFNG, NOS2, NOS3, IL1B, SERPINE1, HMOX1, AKT1, HIF1A, TNF, VEGFA	2.07961e-08	5.41766e-07	7.86781
	GO:0010646~regulation of cell communication	13	CXCL8, NOS2, NOS3, SERPINE1, HIF1A, ESR1, TNF, VEGFA, IL6, IFNG, IL1B, AKT1, HMOX1	2.11186e-08	5.43203e-07	4.92976
	GO:0010632~regulation of epithelial cell migration	7	IFNG, NOS3, HMOX1, AKT1, HIF1A, TNF, VEGFA	2.13969e-08	5.43482e-07	32.0669
	GO:0050999~regulation of nitric-oxide synthase activity	5	IL1B, AKT1, HIF1A, ESR1, TNF	2.22798e-08	5.58921e-07	145.714
	GO:0023051~regulation of signaling	13	CXCL8, NOS2, NOS3, SERPINE1, HIF1A, ESR1, TNF, VEGFA, IL6, IFNG, IL1B, AKT1, HMOX1	2.31345e-08	5.73285e-07	4.89184
	GO:0006915~apoptotic process	11	IL6, IFNG, NOS3, IL1B, SERPINE1, HMOX1, AKT1, HIF1A, ESR1, TNF, VEGFA	2.38285e-08	5.82022e-07	7.75842
	GO:0009968~negative regulation of signal transduction	10	IL6, CXCL8, NOS3, IL1B, SERPINE1, HMOX1, AKT1, HIF1A, ESR1, TNF	2.406e-08	5.82022e-07	10.0863
	GO:0031325~positive regulation of cellular metabolic process	13	CRP, CXCL8, NOS2, NOS3, HIF1A, ESR1, TNF, VEGFA, IL6, IFNG, IL1B, AKT1, HMOX1	2.43639e-08	5.82441e-07	4.87043
	GO:0045429~positive regulation of nitric oxide biosynthetic process	5	IFNG, IL1B, AKT1, ESR1, TNF	2.64459e-08	6.2486e-07	139.767
	GO:1904407~positive regulation of nitric oxide metabolic process	5	IFNG, IL1B, AKT1, ESR1, TNF	3.11685e-08	7.27981e-07	134.286
	GO:0035556~intracellular signal transduction	12	IL6, CXCL8, IFNG, NOS2, NOS3, IL1B, HMOX1, AKT1, HIF1A, ESR1, TNF, VEGFA	3.44532e-08	7.95557e-07	5.91031
	GO:0043535~regulation of blood vessel endothelial cell migration	6	NOS3, HMOX1, AKT1, HIF1A, TNF, VEGFA	3.70162e-08	8.45134e-07	53.7143
	GO:0043066~negative regulation of apoptotic process	9	IL6, NOS3, IL1B, SERPINE1, HMOX1, AKT1, HIF1A, TNF, VEGFA	3.97379e-08	8.97194e-07	12.8277
	GO:0040011~locomotion	11	IL6, CXCL8, IFNG, NOS3, IL1B, SERPINE1, HMOX1, AKT1, HIF1A, TNF, VEGFA	4.08771e-08	9.12773e-07	7.33895
	GO:2001236~regulation of extrinsic apoptotic signaling pathway	6	NOS3, IL1B, SERPINE1, HMOX1, AKT1, TNF	4.63167e-08	1.023e-06	51.3643
	GO:0010648~negative regulation of cell communication	10	IL6, CXCL8, NOS3, IL1B, SERPINE1, HMOX1, AKT1, HIF1A, ESR1, TNF	4.7253e-08	1.02474e-06	9.33684
	GO:0043069~negative regulation of programmed cell death	9	IL6, NOS3, IL1B, SERPINE1, HMOX1, AKT1, HIF1A, TNF, VEGFA	4.74043e-08	1.02474e-06	12.5406
	GO:0012501~programmed cell death	11	IL6, IFNG, NOS3, IL1B, SERPINE1, HMOX1, AKT1, HIF1A, ESR1, TNF, VEGFA	4.86064e-08	1.03034e-06	7.20902
	GO:0023057~negative regulation of signaling	10	IL6, CXCL8, NOS3, IL1B, SERPINE1, HMOX1, AKT1, HIF1A, ESR1, TNF	4.86775e-08	1.03034e-06	9.30512
	GO:0010468~regulation of gene expression	14	CRP, CXCL8, NOS2, NOS3, SERPINE1, HIF1A, ESR1, TNF, VEGFA, IL6, IFNG, IL1B, AKT1, HMOX1	5.19844e-08	1.08899e-06	3.63044
	GO:0097190~apoptotic signaling pathway	8	IFNG, NOS3, IL1B, SERPINE1, HMOX1, AKT1, HIF1A, TNF	5.46661e-08	1.13349e-06	17.5323
	GO:0009893~positive regulation of metabolic process	13	CRP, CXCL8, NOS2, NOS3, HIF1A, ESR1, TNF, VEGFA, IL6, IFNG, IL1B, AKT1, HMOX1	5.80003e-08	1.19047e-06	4.5251
	GO:0033993~response to lipid	9	IL6, CXCL8, NOS2, NOS3, IL1B, SERPINE1, AKT1, ESR1, TNF	6.03683e-08	1.22668e-06	12.1572
	GO:0050729~positive regulation of inflammatory response	6	IL6, IFNG, IL1B, SERPINE1, HIF1A, TNF	6.4599e-08	1.29966e-06	48.0602
	GO:0050796~regulation of insulin secretion	6	IL6, IFNG, NOS2, IL1B, HIF1A, TNF	6.65098e-08	1.32498e-06	47.7807
	GO:0030856~regulation of epithelial cell differentiation	6	IFNG, IL1B, SERPINE1, AKT1, TNF, VEGFA	6.84653e-08	1.3507e-06	47.5045
	GO:0043534~blood vessel endothelial cell migration	6	NOS3, HMOX1, AKT1, HIF1A, TNF, VEGFA	7.04663e-08	1.3768e-06	47.2315
	GO:0031328~positive regulation of cellular biosynthetic process	11	IL6, CXCL8, IFNG, NOS2, NOS3, IL1B, AKT1, HIF1A, ESR1, TNF, VEGFA	7.11915e-08	1.37772e-06	6.93048
	GO:0008284~positive regulation of cell proliferation	9	IL6, IFNG, IL1B, HMOX1, AKT1, HIF1A, ESR1, TNF, VEGFA	7.40589e-08	1.4197e-06	11.8419
	GO:0010631~epithelial cell migration	7	IFNG, NOS3, HMOX1, AKT1, HIF1A, TNF, VEGFA	7.95714e-08	1.51111e-06	25.7051
	GO:0090132~epithelium migration	7	IFNG, NOS3, HMOX1, AKT1, HIF1A, TNF, VEGFA	8.34368e-08	1.56593e-06	25.5
	GO:0032757~positive regulation of interleukin-8 production	5	IL6, NOS2, IL1B, SERPINE1, TNF	8.39994e-08	1.56593e-06	105.363
	GO:0009891~positive regulation of biosynthetic process	11	IL6, CXCL8, IFNG, NOS2, NOS3, IL1B, AKT1, HIF1A, ESR1, TNF, VEGFA	8.64171e-08	1.59636e-06	6.79299
	GO:0010634~positive regulation of epithelial cell migration	6	IFNG, NOS3, HMOX1, AKT1, HIF1A, VEGFA	8.82048e-08	1.6147e-06	45.1554
	GO:0090130~tissue migration	7	IFNG, NOS3, HMOX1, AKT1, HIF1A, TNF, VEGFA	9.16343e-08	1.66251e-06	25.0995
	GO:1903428~positive regulation of reactive oxygen species biosynthetic process	5	IFNG, IL1B, AKT1, ESR1, TNF	9.50246e-08	1.70876e-06	102.217
	GO:0008219~cell death	11	IL6, IFNG, NOS3, IL1B, SERPINE1, HMOX1, AKT1, HIF1A, ESR1, TNF, VEGFA	1.03153e-07	1.83865e-06	6.6697
	GO:0010628~positive regulation of gene expression	11	CRP, IL6, CXCL8, IFNG, NOS3, IL1B, AKT1, HIF1A, ESR1, TNF, VEGFA	1.06282e-07	1.87796e-06	6.6491
	GO:0006928~movement of cell or subcellular component	11	IL6, CXCL8, IFNG, NOS3, IL1B, SERPINE1, HMOX1, AKT1, HIF1A, TNF, VEGFA	1.11845e-07	1.95921e-06	6.61407
	GO:0060548~negative regulation of cell death	9	IL6, NOS3, IL1B, SERPINE1, HMOX1, AKT1, HIF1A, TNF, VEGFA	1.13634e-07	1.97355e-06	11.2068
	GO:0045428~regulation of nitric oxide biosynthetic process	5	IFNG, IL1B, AKT1, ESR1, TNF	1.20278e-07	2.07108e-06	96.4588
	GO:0048659~smooth muscle cell proliferation	6	IL6, IFNG, NOS3, HMOX1, AKT1, TNF	1.21289e-07	2.07108e-06	42.3623
	GO:0031331~positive regulation of cellular catabolic process	7	IL6, IFNG, IL1B, HMOX1, AKT1, HIF1A, TNF	1.33306e-07	2.2549e-06	23.5577
	GO:0048660~regulation of smooth muscle cell proliferation	6	IL6, IFNG, NOS3, HMOX1, AKT1, TNF	1.34273e-07	2.2549e-06	41.5065
	GO:2001233~regulation of apoptotic signaling pathway	7	NOS3, IL1B, SERPINE1, HMOX1, AKT1, HIF1A, TNF	1.43276e-07	2.38636e-06	23.2718
	GO:0009966~regulation of signal transduction	12	IL6, CXCL8, IFNG, NOS3, IL1B, SERPINE1, HMOX1, AKT1, HIF1A, ESR1, TNF, VEGFA	1.58517e-07	2.61876e-06	5.12362
	GO:0030855~epithelial cell differentiation	8	IFNG, IL1B, SERPINE1, AKT1, HIF1A, ESR1, TNF, VEGFA	1.64161e-07	2.69012e-06	14.9288
	GO:0090276~regulation of peptide hormone secretion	6	IL6, IFNG, NOS2, IL1B, HIF1A, TNF	1.67538e-07	2.7235e-06	39.7019
	GO:0044093~positive regulation of molecular function	10	IL6, IFNG, NOS2, NOS3, IL1B, AKT1, HIF1A, ESR1, TNF, VEGFA	1.74847e-07	2.79576e-06	8.03351
	GO:0051093~negative regulation of developmental process	9	CRP, IL6, IFNG, NOS3, IL1B, SERPINE1, HIF1A, TNF, VEGFA	1.74958e-07	2.79576e-06	10.5997
	GO:0043536~positive regulation of blood vessel endothelial cell migration	5	NOS3, HMOX1, AKT1, HIF1A, VEGFA	1.76111e-07	2.79576e-06	87.8022
	GO:0065009~regulation of molecular function	12	IL6, IFNG, NOS2, NOS3, IL1B, SERPINE1, HMOX1, AKT1, HIF1A, ESR1, TNF, VEGFA	1.93106e-07	3.04179e-06	5.02955
	GO:0006801~superoxide metabolic process	5	CRP, NOS2, NOS3, AKT1, TNF	1.9512e-07	3.04987e-06	85.6071
	GO:0051090~regulation of sequence-specific DNA binding transcription factor activity	7	IL6, IL1B, HMOX1, AKT1, ESR1, TNF, VEGFA	2.60636e-07	4.04284e-06	21.0263
	GO:0043900~regulation of multi-organism process	7	CRP, CXCL8, IFNG, NOS2, IL1B, TNF, VEGFA	2.67439e-07	4.11694e-06	20.9345
	GO:0044092~negative regulation of molecular function	9	IFNG, NOS3, IL1B, SERPINE1, HMOX1, AKT1, ESR1, TNF, VEGFA	2.71466e-07	4.14751e-06	10.0142
	GO:0010562~positive regulation of phosphorus metabolic process	9	IL6, IFNG, NOS2, NOS3, IL1B, AKT1, HIF1A, TNF, VEGFA	2.88962e-07	4.34218e-06	9.93346
	GO:0045937~positive regulation of phosphate metabolic process	9	IL6, IFNG, NOS2, NOS3, IL1B, AKT1, HIF1A, TNF, VEGFA	2.88962e-07	4.34218e-06	9.93346
	GO:0048585~negative regulation of response to stimulus	10	IL6, CXCL8, NOS3, IL1B, SERPINE1, HMOX1, AKT1, HIF1A, ESR1, TNF	2.90618e-07	4.34218e-06	7.57585
	GO:0031347~regulation of defense response	8	IL6, IFNG, NOS2, IL1B, SERPINE1, HIF1A, ESR1, TNF	3.07855e-07	4.56614e-06	13.6121
	GO:0010594~regulation of endothelial cell migration	6	NOS3, HMOX1, AKT1, HIF1A, TNF, VEGFA	3.14684e-07	4.60621e-06	34.9714
	GO:0048646~anatomical structure formation involved in morphogenesis	9	CXCL8, NOS3, IL1B, SERPINE1, HMOX1, AKT1, HIF1A, TNF, VEGFA	3.1509e-07	4.60621e-06	9.82265
	GO:0050673~epithelial cell proliferation	7	IL6, HMOX1, AKT1, HIF1A, ESR1, TNF, VEGFA	3.314e-07	4.81004e-06	20.1853
	GO:0008285~negative regulation of cell proliferation	8	CRP, IL6, CXCL8, IFNG, NOS3, IL1B, HMOX1, TNF	3.46125e-07	4.98813e-06	13.3794
	GO:0048732~gland development	7	IL6, HMOX1, AKT1, HIF1A, ESR1, TNF, VEGFA	3.52444e-07	5.04342e-06	19.975
	GO:0009896~positive regulation of catabolic process	7	IL6, IFNG, IL1B, HMOX1, AKT1, HIF1A, TNF	3.79139e-07	5.35014e-06	19.7284
	GO:0000302~response to reactive oxygen species	6	IL6, NOS3, HMOX1, AKT1, HIF1A, TNF	3.79144e-07	5.35014e-06	33.6815
	GO:0001667~ameboidal-type cell migration	7	IFNG, NOS3, HMOX1, AKT1, HIF1A, TNF, VEGFA	3.93098e-07	5.50879e-06	19.6074
	GO:0030072~peptide hormone secretion	6	IL6, IFNG, NOS2, IL1B, HIF1A, TNF	4.53656e-07	6.3139e-06	32.4833
	GO:0030155~regulation of cell adhesion	8	IL6, CXCL8, IFNG, IL1B, SERPINE1, AKT1, TNF, VEGFA	4.5983e-07	6.35628e-06	12.831
	GO:0019221~cytokine-mediated signaling pathway	7	IL6, CXCL8, IFNG, IL1B, AKT1, HIF1A, TNF	4.80447e-07	6.59641e-06	18.9486
	GO:0043085~positive regulation of catalytic activity	9	IFNG, NOS2, NOS3, IL1B, AKT1, HIF1A, ESR1, TNF, VEGFA	4.89925e-07	6.68139e-06	9.27572
	GO:0009892~negative regulation of metabolic process	12	IL6, CXCL8, IFNG, NOS2, IL1B, SERPINE1, HMOX1, AKT1, HIF1A, ESR1, TNF, VEGFA	5.0583e-07	6.85232e-06	4.59379
	GO:0033002~muscle cell proliferation	6	IL6, IFNG, NOS3, HMOX1, AKT1, TNF	5.09462e-07	6.8558e-06	31.7308
	GO:0071345~cellular response to cytokine stimulus	8	IL6, CXCL8, IFNG, NOS2, IL1B, AKT1, HIF1A, TNF	5.21495e-07	6.97156e-06	12.5951
	GO:0032637~interleukin-8 production	5	IL6, NOS2, IL1B, SERPINE1, TNF	5.4075e-07	7.1351e-06	66.491
	GO:0032755~positive regulation of interleukin-6 production	5	IL6, IFNG, NOS2, IL1B, TNF	5.4075e-07	7.1351e-06	66.491
	GO:0046883~regulation of hormone secretion	6	IL6, IFNG, NOS2, IL1B, HIF1A, TNF	5.60005e-07	7.34148e-06	31.1299
	GO:0042060~wound healing	7	IL6, NOS3, SERPINE1, HMOX1, HIF1A, TNF, VEGFA	5.70245e-07	7.42781e-06	18.4031
	GO:0042592~homeostatic process	10	IL6, NOS2, NOS3, IL1B, HMOX1, AKT1, HIF1A, ESR1, TNF, VEGFA	6.14885e-07	7.95825e-06	6.94581
	GO:0051000~positive regulation of nitric-oxide synthase activity	4	AKT1, HIF1A, ESR1, TNF	6.27156e-07	8.06571e-06	210.725
	GO:0051091~positive regulation of sequence-specific DNA binding transcription factor activity	6	IL6, IL1B, AKT1, ESR1, TNF, VEGFA	6.72988e-07	8.60071e-06	29.9937
	GO:0033138~positive regulation of peptidyl-serine phosphorylation	5	IL6, IFNG, AKT1, TNF, VEGFA	7.3029e-07	9.27468e-06	61.6988
	GO:0009894~regulation of catabolic process	8	IL6, IFNG, NOS2, IL1B, HMOX1, AKT1, HIF1A, TNF	7.5567e-07	9.5374e-06	11.9235
	GO:0043542~endothelial cell migration	6	NOS3, HMOX1, AKT1, HIF1A, TNF, VEGFA	7.62286e-07	9.56152e-06	29.2466
	GO:0008015~blood circulation	7	CRP, NOS2, NOS3, HMOX1, AKT1, TNF, VEGFA	7.74863e-07	9.65964e-06	17.4645
	GO:0010817~regulation of hormone levels	7	IL6, IFNG, NOS2, IL1B, HIF1A, ESR1, TNF	7.9997e-07	9.91182e-06	17.3696
	GO:0050708~regulation of protein secretion	6	IL6, IFNG, NOS2, IL1B, HIF1A, TNF	8.31624e-07	1.02416e-05	28.7353
	GO:0032880~regulation of protein localization	8	IL6, IFNG, NOS2, IL1B, AKT1, HIF1A, TNF, VEGFA	8.55327e-07	1.047e-05	11.707
	GO:0003013~circulatory system process	7	CRP, NOS2, NOS3, HMOX1, AKT1, TNF, VEGFA	8.61165e-07	1.04784e-05	17.1521
	GO:1903426~regulation of reactive oxygen species biosynthetic process	5	IFNG, IL1B, AKT1, ESR1, TNF	9.01974e-07	1.09096e-05	58.5348
	GO:1904035~regulation of epithelial cell apoptotic process	5	IL6, SERPINE1, HMOX1, ESR1, TNF	9.65369e-07	1.16073e-05	57.551
	GO:0048872~homeostasis of number of cells	6	IL6, NOS3, HMOX1, AKT1, HIF1A, VEGFA	1.00177e-06	1.19741e-05	27.671
	GO:0045935~positive regulation of nucleobase-containing compound metabolic process	10	IL6, IFNG, NOS2, NOS3, IL1B, AKT1, HIF1A, ESR1, TNF, VEGFA	1.04722e-06	1.24442e-05	6.52867
	GO:0051130~positive regulation of cellular component organization	9	IL6, IFNG, IL1B, SERPINE1, AKT1, HIF1A, ESR1, TNF, VEGFA	1.05673e-06	1.24842e-05	8.39171
	GO:0007166~cell surface receptor signaling pathway	11	IL6, CXCL8, IFNG, NOS3, IL1B, SERPINE1, HMOX1, AKT1, HIF1A, TNF, VEGFA	1.08076e-06	1.26943e-05	5.22248
	GO:0034097~response to cytokine	8	IL6, CXCL8, IFNG, NOS2, IL1B, AKT1, HIF1A, TNF	1.1582e-06	1.35256e-05	11.1928
	GO:0060557~positive regulation of vitamin D biosynthetic process	3	IFNG, IL1B, TNF	1.27229e-06	1.46892e-05	1369.71
	GO:0060559~positive regulation of calcidiol 1-monooxygenase activity	3	IFNG, IL1B, TNF	1.27229e-06	1.46892e-05	1369.71
	GO:0010467~gene expression	14	CRP, CXCL8, NOS2, NOS3, SERPINE1, HIF1A, ESR1, TNF, VEGFA, IL6, IFNG, IL1B, AKT1, HMOX1	1.31642e-06	1.51128e-05	2.83208
	GO:0034599~cellular response to oxidative stress	6	IL6, NOS3, HMOX1, AKT1, HIF1A, TNF	1.33856e-06	1.52806e-05	26.0898
	GO:1903530~regulation of secretion by cell	7	IL6, IFNG, NOS2, IL1B, HMOX1, HIF1A, TNF	1.39316e-06	1.5815e-05	15.7957
	GO:0046879~hormone secretion	6	IL6, IFNG, NOS2, IL1B, HIF1A, TNF	1.4243e-06	1.59899e-05	25.7627
	GO:0002791~regulation of peptide secretion	6	IL6, IFNG, NOS2, IL1B, HIF1A, TNF	1.4243e-06	1.59899e-05	25.7627
	GO:0046903~secretion	8	IL6, IFNG, NOS2, IL1B, HMOX1, HIF1A, TNF, VEGFA	1.45769e-06	1.62749e-05	10.8171
	GO:0044712~single-organism catabolic process	8	IFNG, NOS2, NOS3, IL1B, HMOX1, AKT1, HIF1A, TNF	1.487e-06	1.65113e-05	10.7852
	GO:0043467~regulation of generation of precursor metabolites and energy	5	IFNG, NOS2, AKT1, HIF1A, TNF	1.59906e-06	1.76592e-05	50.7302
	GO:0010595~positive regulation of endothelial cell migration	5	NOS3, HMOX1, AKT1, HIF1A, VEGFA	1.6469e-06	1.80892e-05	50.3571
	GO:0009914~hormone transport	6	IL6, IFNG, NOS2, IL1B, HIF1A, TNF	1.73337e-06	1.89366e-05	24.7539
	GO:0001666~response to hypoxia	6	NOS2, HMOX1, AKT1, HIF1A, TNF, VEGFA	1.86544e-06	2.02704e-05	24.3866
	GO:0051173~positive regulation of nitrogen compound metabolic process	10	IL6, IFNG, NOS2, NOS3, IL1B, AKT1, HIF1A, ESR1, TNF, VEGFA	2.16683e-06	2.34202e-05	5.997
	GO:0043457~regulation of cellular respiration	4	IFNG, NOS2, AKT1, HIF1A	2.19327e-06	2.35805e-05	140.484
	GO:0009611~response to wounding	7	IL6, NOS3, SERPINE1, HMOX1, HIF1A, TNF, VEGFA	2.28788e-06	2.44683e-05	14.5053
	GO:0036293~response to decreased oxygen levels	6	NOS2, HMOX1, AKT1, HIF1A, TNF, VEGFA	2.34233e-06	2.49195e-05	23.2813
	GO:0033135~regulation of peptidyl-serine phosphorylation	5	IL6, IFNG, AKT1, TNF, VEGFA	2.37043e-06	2.5087e-05	45.9636
	GO:0046136~positive regulation of vitamin metabolic process	3	IFNG, IL1B, TNF	2.54361e-06	2.67804e-05	1027.29
	GO:0051046~regulation of secretion	7	IL6, IFNG, NOS2, IL1B, HMOX1, HIF1A, TNF	2.60634e-06	2.72994e-05	14.1834
	GO:0045597~positive regulation of cell differentiation	8	IL6, IFNG, IL1B, SERPINE1, AKT1, HIF1A, TNF, VEGFA	2.74305e-06	2.8584e-05	9.84521
	GO:0009306~protein secretion	6	IL6, IFNG, NOS2, IL1B, HIF1A, TNF	3.02843e-06	3.13968e-05	22.0922
	GO:0002687~positive regulation of leukocyte migration	5	IL6, CXCL8, SERPINE1, TNF, VEGFA	3.07008e-06	3.15737e-05	43.0728
	GO:0009967~positive regulation of signal transduction	9	IL6, IFNG, NOS3, IL1B, HMOX1, AKT1, HIF1A, TNF, VEGFA	3.07657e-06	3.15737e-05	7.29434
	GO:0098542~defense response to other organism	7	CRP, IL6, IFNG, NOS2, IL1B, SERPINE1, TNF	3.32533e-06	3.39551e-05	13.6
	GO:0006959~humoral immune response	6	CRP, IL6, CXCL8, IFNG, IL1B, TNF	3.44824e-06	3.50342e-05	21.5138
	GO:0070482~response to oxygen levels	6	NOS2, HMOX1, AKT1, HIF1A, TNF, VEGFA	3.62848e-06	3.66819e-05	21.2909
	GO:0051248~negative regulation of protein metabolic process	9	IL6, IFNG, NOS2, IL1B, SERPINE1, AKT1, ESR1, TNF, VEGFA	3.69027e-06	3.7122e-05	7.12156
	GO:0019219~regulation of nucleobase-containing compound metabolic process	12	IL6, CXCL8, IFNG, NOS2, NOS3, IL1B, HMOX1, AKT1, HIF1A, ESR1, TNF, VEGFA	3.73025e-06	3.73392e-05	3.80124
	GO:0045807~positive regulation of endocytosis	5	IFNG, IL1B, SERPINE1, TNF, VEGFA	4.00525e-06	3.98954e-05	40.2857
	GO:0032635~interleukin-6 production	5	IL6, IFNG, NOS2, IL1B, TNF	4.09964e-06	4.06364e-05	40.0501
	GO:0014805~smooth muscle adaptation	3	NOS3, IL1B, HMOX1	4.23773e-06	4.18013e-05	821.829
	GO:0001775~cell activation	8	IL6, CXCL8, IFNG, NOS3, IL1B, HMOX1, AKT1, TNF	4.36322e-06	4.28312e-05	9.18501
	GO:0010605~negative regulation of macromolecule metabolic process	11	IL6, CXCL8, IFNG, NOS2, IL1B, SERPINE1, AKT1, HIF1A, ESR1, TNF, VEGFA	4.40494e-06	4.30329e-05	4.50429
	GO:0010629~negative regulation of gene expression	10	IL6, CXCL8, IFNG, NOS2, SERPINE1, AKT1, HIF1A, ESR1, TNF, VEGFA	4.62843e-06	4.49998e-05	5.48544
	GO:0009719~response to endogenous stimulus	9	IL6, CXCL8, NOS2, NOS3, IL1B, HMOX1, AKT1, ESR1, TNF	4.69668e-06	4.52726e-05	6.89839
	GO:1900542~regulation of purine nucleotide metabolic process	5	IFNG, NOS2, NOS3, HIF1A, TNF	4.70104e-06	4.52726e-05	38.6925
	GO:0042742~defense response to bacterium	6	CRP, IL6, NOS2, IL1B, SERPINE1, TNF	4.75698e-06	4.55952e-05	20.1429
	GO:0050865~regulation of cell activation	7	IL6, IFNG, NOS3, IL1B, HMOX1, AKT1, TNF	4.86797e-06	4.62229e-05	12.7331
	GO:0031329~regulation of cellular catabolic process	7	IL6, IFNG, IL1B, HMOX1, AKT1, HIF1A, TNF	4.86797e-06	4.62229e-05	12.7331
	GO:0006953~acute-phase response	4	CRP, IL6, IL1B, TNF	4.97436e-06	4.70135e-05	107.429
	GO:0032675~regulation of interleukin-6 production	5	IL6, IFNG, NOS2, IL1B, TNF	5.02514e-06	4.72735e-05	38.0476
	GO:0006140~regulation of nucleotide metabolic process	5	IFNG, NOS2, NOS3, HIF1A, TNF	5.13676e-06	4.81009e-05	37.8374
	GO:0009628~response to abiotic stimulus	8	NOS2, NOS3, IL1B, HMOX1, AKT1, HIF1A, TNF, VEGFA	5.17733e-06	4.82584e-05	8.95238
	GO:0050790~regulation of catalytic activity	10	IFNG, NOS2, NOS3, IL1B, SERPINE1, AKT1, HIF1A, ESR1, TNF, VEGFA	5.4758e-06	5.05368e-05	5.37776
	GO:0060429~epithelium development	8	IFNG, IL1B, SERPINE1, AKT1, HIF1A, ESR1, TNF, VEGFA	5.49531e-06	5.05368e-05	8.87264
	GO:0016032~viral process	7	CRP, IL6, CXCL8, IFNG, IL1B, HIF1A, TNF	5.49637e-06	5.05368e-05	12.4681
	GO:0001936~regulation of endothelial cell proliferation	5	HMOX1, AKT1, HIF1A, TNF, VEGFA	5.97038e-06	5.46478e-05	36.4286
	GO:0002790~peptide secretion	6	IL6, IFNG, NOS2, IL1B, HIF1A, TNF	6.07608e-06	5.531e-05	19.1568
	GO:0003018~vascular process in circulatory system	5	CRP, NOS3, AKT1, TNF, VEGFA	6.09717e-06	5.531e-05	36.2358
	GO:0019220~regulation of phosphate metabolic process	9	IL6, IFNG, NOS2, NOS3, IL1B, AKT1, HIF1A, TNF, VEGFA	6.3302e-06	5.71687e-05	6.63121
	GO:0044764~multi-organism cellular process	7	CRP, IL6, CXCL8, IFNG, IL1B, HIF1A, TNF	6.42042e-06	5.7727e-05	12.1367
	GO:0051174~regulation of phosphorus metabolic process	9	IL6, IFNG, NOS2, NOS3, IL1B, AKT1, HIF1A, TNF, VEGFA	6.4598e-06	5.78252e-05	6.61343
	GO:0006897~endocytosis	7	CRP, CXCL8, IFNG, IL1B, SERPINE1, TNF, VEGFA	6.8535e-06	6.10804e-05	12
	GO:1905952~regulation of lipid localization	5	CRP, IL6, IL1B, AKT1, TNF	6.90025e-06	6.11157e-05	35.1209
	GO:0010647~positive regulation of cell communication	9	IL6, IFNG, NOS3, IL1B, HMOX1, AKT1, HIF1A, TNF, VEGFA	6.91763e-06	6.11157e-05	6.55366
	GO:0023056~positive regulation of signaling	9	IL6, IFNG, NOS3, IL1B, HMOX1, AKT1, HIF1A, TNF, VEGFA	7.14253e-06	6.28296e-05	6.5259
	GO:0031349~positive regulation of defense response	6	IL6, IFNG, IL1B, SERPINE1, HIF1A, TNF	7.66753e-06	6.7157e-05	18.2629
	GO:0031663~lipopolysaccharide-mediated signaling pathway	4	NOS3, IL1B, AKT1, TNF	7.74097e-06	6.75092e-05	92.862
	GO:0044403~symbiosis, encompassing mutualism through parasitism	7	CRP, IL6, CXCL8, IFNG, IL1B, HIF1A, TNF	7.79147e-06	6.76592e-05	11.7356
	GO:0023061~signal release	6	IL6, IFNG, NOS2, IL1B, HIF1A, TNF	7.91932e-06	6.83068e-05	18.1419
	GO:0001935~endothelial cell proliferation	5	HMOX1, AKT1, HIF1A, TNF, VEGFA	7.93328e-06	6.83068e-05	33.9038
	GO:0044419~interspecies interaction between organisms	7	CRP, IL6, CXCL8, IFNG, IL1B, HIF1A, TNF	8.47316e-06	7.26475e-05	11.5657
	GO:0060558~regulation of calcidiol 1-monooxygenase activity	3	IFNG, IL1B, TNF	8.89242e-06	7.59218e-05	587.02
	GO:0010573~vascular endothelial growth factor production	4	IL6, IL1B, HIF1A, TNF	8.99504e-06	7.64766e-05	88.3687
	GO:1902531~regulation of intracellular signal transduction	9	IL6, IFNG, IL1B, HMOX1, AKT1, HIF1A, ESR1, TNF, VEGFA	9.03849e-06	7.65259e-05	6.325
	GO:0010604~positive regulation of macromolecule metabolic process	11	CRP, IL6, CXCL8, IFNG, NOS3, IL1B, AKT1, HIF1A, ESR1, TNF, VEGFA	9.15385e-06	7.7181e-05	4.16787
	GO:0043086~negative regulation of catalytic activity	7	IFNG, NOS3, IL1B, SERPINE1, AKT1, TNF, VEGFA	9.20282e-06	7.72733e-05	11.4007
	GO:0010876~lipid localization	6	CRP, IL6, NOS2, IL1B, AKT1, TNF	9.27755e-06	7.75802e-05	17.5604
	GO:0032940~secretion by cell	7	IL6, IFNG, NOS2, IL1B, HMOX1, HIF1A, TNF	1.01863e-05	8.48301e-05	11.2009
	GO:0045595~regulation of cell differentiation	9	CRP, IL6, IFNG, IL1B, SERPINE1, AKT1, HIF1A, TNF, VEGFA	1.03321e-05	8.56934e-05	6.21342
	GO:0006979~response to oxidative stress	6	IL6, NOS3, HMOX1, AKT1, HIF1A, TNF	1.07044e-05	8.84199e-05	17.0504
	GO:0050767~regulation of neurogenesis	7	IL6, IFNG, IL1B, AKT1, HIF1A, TNF, VEGFA	1.17825e-05	9.69314e-05	10.9203
	GO:1905953~negative regulation of lipid localization	4	CRP, IL6, AKT1, TNF	1.18915e-05	9.74337e-05	80.5714
	GO:0006955~immune response	9	CRP, IL6, CXCL8, IFNG, NOS2, IL1B, HMOX1, ESR1, TNF	1.20464e-05	9.83063e-05	6.08762
	GO:0045785~positive regulation of cell adhesion	6	IL6, IFNG, IL1B, AKT1, TNF, VEGFA	1.22981e-05	9.99594e-05	16.5691
	GO:0050679~positive regulation of epithelial cell proliferation	5	HMOX1, AKT1, HIF1A, TNF, VEGFA	1.30166e-05	0.000105377	29.9064
	GO:0051241~negative regulation of multicellular organismal process	8	IL6, IFNG, NOS3, IL1B, SERPINE1, HMOX1, HIF1A, TNF	1.31123e-05	0.000105731	7.78247
	GO:0009725~response to hormone	7	IL6, NOS2, NOS3, IL1B, AKT1, ESR1, TNF	1.35772e-05	0.000109047	10.6533
	GO:0002274~myeloid leukocyte activation	5	IL6, CXCL8, IFNG, HMOX1, TNF	1.39354e-05	0.000111483	29.393
	GO:0050769~positive regulation of neurogenesis	6	IL6, IFNG, IL1B, HIF1A, TNF, VEGFA	1.44776e-05	0.000115367	16.0201
	GO:0033554~cellular response to stress	9	IL6, CXCL8, NOS3, IL1B, HMOX1, AKT1, HIF1A, TNF, VEGFA	1.45663e-05	0.00011562	5.93521
	GO:0019915~lipid storage	4	CRP, IL6, IL1B, TNF	1.4729e-05	0.000116456	75.0528
	GO:0060556~regulation of vitamin D biosynthetic process	3	IFNG, IL1B, TNF	1.52325e-05	0.000119971	456.571
	GO:0097529~myeloid leukocyte migration	5	IL6, CXCL8, IL1B, SERPINE1, VEGFA	1.6177e-05	0.000126918	28.2999
	GO:0022407~regulation of cell-cell adhesion	6	IL6, IFNG, IL1B, AKT1, TNF, VEGFA	1.69492e-05	0.000132198	15.5062
	GO:0002064~epithelial cell development	5	IL1B, HIF1A, ESR1, TNF, VEGFA	1.69802e-05	0.000132198	27.9534
	GO:0006366~transcription from RNA polymerase II promoter	9	IL6, IFNG, IL1B, HMOX1, AKT1, HIF1A, ESR1, TNF, VEGFA	1.71587e-05	0.000133078	5.80661
	GO:1900015~regulation of cytokine production involved in inflammatory response	4	IL6, NOS2, HIF1A, TNF	1.72959e-05	0.000133633	71.154
	GO:0030595~leukocyte chemotaxis	5	IL6, CXCL8, IL1B, SERPINE1, VEGFA	1.78124e-05	0.000137101	27.6152
	GO:0008625~extrinsic apoptotic signaling pathway via death domain receptors	4	NOS3, SERPINE1, HMOX1, TNF	1.86832e-05	0.000143261	69.3526
	GO:0051050~positive regulation of transport	7	IFNG, IL1B, SERPINE1, AKT1, HIF1A, TNF, VEGFA	2.13219e-05	0.00016288	9.84394
	GO:0050776~regulation of immune response	7	CRP, IL6, IFNG, IL1B, HMOX1, ESR1, TNF	2.29946e-05	0.000175	9.71429
	GO:0051960~regulation of nervous system development	7	IL6, IFNG, IL1B, AKT1, HIF1A, TNF, VEGFA	2.33954e-05	0.000177386	9.68485
	GO:0060341~regulation of cellular localization	7	IFNG, IL1B, HMOX1, AKT1, HIF1A, TNF, VEGFA	2.4492e-05	0.00018501	9.60721
	GO:0002699~positive regulation of immune effector process	5	IL6, IFNG, IL1B, HMOX1, TNF	2.48668e-05	0.000187146	25.3651
	GO:0051962~positive regulation of nervous system development	6	IL6, IFNG, IL1B, HIF1A, TNF, VEGFA	2.61771e-05	0.00019628	14.1695
	GO:0043122~regulation of I-kappaB kinase/NF-kappaB signaling	5	IL1B, HMOX1, AKT1, ESR1, TNF	2.63422e-05	0.000196792	24.9948
	GO:0060627~regulation of vesicle-mediated transport	6	IFNG, IL1B, SERPINE1, HMOX1, TNF, VEGFA	2.6835e-05	0.000199739	14.0965
	GO:0033036~macromolecule localization	10	CRP, IL6, IFNG, NOS2, IL1B, AKT1, HIF1A, ESR1, TNF, VEGFA	2.73591e-05	0.000202897	4.44136
	GO:0042368~vitamin D biosynthetic process	3	IFNG, IL1B, TNF	2.78942e-05	0.000206113	342.429
	GO:0051223~regulation of protein transport	6	IL6, IFNG, NOS2, IL1B, HIF1A, TNF	2.81894e-05	0.000207425	13.9529
	GO:1903039~positive regulation of leukocyte cell-cell adhesion	5	IL6, IFNG, IL1B, AKT1, TNF	2.82759e-05	0.000207425	24.5469
	GO:0046889~positive regulation of lipid biosynthetic process	4	IFNG, IL1B, AKT1, TNF	2.85674e-05	0.000208809	60.2072
	GO:0060284~regulation of cell development	7	IL6, IFNG, IL1B, AKT1, HIF1A, TNF, VEGFA	2.88235e-05	0.000209926	9.33593
	GO:0007249~I-kappaB kinase/NF-kappaB signaling	5	IL1B, HMOX1, AKT1, ESR1, TNF	2.90779e-05	0.000211023	24.3721
	GO:0002532~production of molecular mediator involved in inflammatory response	4	IL6, SERPINE1, HIF1A, TNF	2.95188e-05	0.00021346	59.5528
	GO:0010720~positive regulation of cell development	6	IL6, IFNG, IL1B, HIF1A, TNF, VEGFA	3.03207e-05	0.000218481	13.743
	GO:0003008~system process	9	CRP, NOS2, NOS3, IL1B, HMOX1, AKT1, HIF1A, TNF, VEGFA	3.0451e-05	0.000218644	5.37611
	GO:0045321~leukocyte activation	7	IL6, CXCL8, IFNG, IL1B, HMOX1, AKT1, TNF	3.18114e-05	0.000227608	9.17512
	GO:0030656~regulation of vitamin metabolic process	3	IFNG, IL1B, TNF	3.29533e-05	0.000234189	316.088
	GO:0016192~vesicle-mediated transport	8	CRP, CXCL8, IFNG, IL1B, SERPINE1, HMOX1, TNF, VEGFA	3.29616e-05	0.000234189	6.76402
	GO:0009895~negative regulation of catabolic process	5	NOS2, IL1B, HMOX1, AKT1, TNF	3.42467e-05	0.000242471	23.374
	GO:0070201~regulation of establishment of protein localization	6	IL6, IFNG, NOS2, IL1B, HIF1A, TNF	3.55081e-05	0.000250529	13.2982
	GO:0002690~positive regulation of leukocyte chemotaxis	4	IL6, CXCL8, SERPINE1, VEGFA	3.67679e-05	0.00025852	55.342
	GO:0090087~regulation of peptide transport	6	IL6, IFNG, NOS2, IL1B, HIF1A, TNF	3.7192e-05	0.000260601	13.1703
	GO:0030100~regulation of endocytosis	5	IFNG, IL1B, SERPINE1, TNF, VEGFA	3.7557e-05	0.000262254	22.8286
	GO:0010035~response to inorganic substance	6	IL6, NOS3, HMOX1, AKT1, HIF1A, TNF	3.7767e-05	0.000262817	13.1283
	GO:0032269~negative regulation of cellular protein metabolic process	8	IL6, IFNG, IL1B, SERPINE1, AKT1, ESR1, TNF, VEGFA	3.83508e-05	0.000265969	6.609
	GO:1900544~positive regulation of purine nucleotide metabolic process	4	IFNG, NOS2, NOS3, HIF1A	4.02019e-05	0.000276916	53.7143
	GO:0045981~positive regulation of nucleotide metabolic process	4	IFNG, NOS2, NOS3, HIF1A	4.02019e-05	0.000276916	53.7143
	GO:0009887~animal organ morphogenesis	7	IL6, NOS3, SERPINE1, HIF1A, ESR1, TNF, VEGFA	4.12403e-05	0.000283109	8.76417
	GO:0042362~fat-soluble vitamin biosynthetic process	3	IFNG, IL1B, TNF	4.43262e-05	0.000303269	273.943
	GO:0035295~tube development	6	CXCL8, NOS3, HIF1A, ESR1, TNF, VEGFA	4.55568e-05	0.000310642	12.6241
	GO:0031324~negative regulation of cellular metabolic process	10	IL6, IFNG, IL1B, SERPINE1, HMOX1, AKT1, HIF1A, ESR1, TNF, VEGFA	4.81433e-05	0.000327181	4.14939
	GO:0034654~nucleobase-containing compound biosynthetic process	11	IL6, IFNG, NOS2, NOS3, IL1B, HMOX1, AKT1, HIF1A, ESR1, TNF, VEGFA	4.8385e-05	0.000327728	3.48608
	GO:0042327~positive regulation of phosphorylation	7	IL6, IFNG, IL1B, AKT1, HIF1A, TNF, VEGFA	5.0015e-05	0.000337643	8.46996
	GO:1903799~negative regulation of production of miRNAs involved in gene silencing by miRNA	3	IL6, ESR1, TNF	5.06392e-05	0.000339549	256.821
	GO:0071902~positive regulation of protein serine/threonine kinase activity	5	IFNG, IL1B, AKT1, TNF, VEGFA	5.07091e-05	0.000339549	21.1376
	GO:0016337~single organismal cell-cell adhesion	6	IL6, IFNG, IL1B, AKT1, TNF, VEGFA	5.07987e-05	0.000339549	12.3398
	GO:0022409~positive regulation of cell-cell adhesion	5	IL6, IFNG, IL1B, AKT1, TNF	5.13216e-05	0.00034192	21.0725
	GO:1902533~positive regulation of intracellular signal transduction	7	IL6, IFNG, IL1B, HMOX1, AKT1, TNF, VEGFA	5.15292e-05	0.000342181	8.42531
	GO:0018105~peptidyl-serine phosphorylation	5	IL6, IFNG, AKT1, TNF, VEGFA	5.19394e-05	0.000343782	21.0079
	GO:0060326~cell chemotaxis	5	IL6, CXCL8, IL1B, SERPINE1, VEGFA	5.31915e-05	0.000350782	20.8798
	GO:0051336~regulation of hydrolase activity	7	IFNG, NOS3, SERPINE1, AKT1, ESR1, TNF, VEGFA	5.33424e-05	0.000350782	8.3738
	GO:0051235~maintenance of location	5	CRP, IL6, IL1B, AKT1, TNF	5.38257e-05	0.000352819	20.8163
	GO:0042063~gliogenesis	5	IL6, IFNG, IL1B, AKT1, TNF	5.57618e-05	0.000364335	20.6282
	GO:0018130~heterocycle biosynthetic process	11	IL6, IFNG, NOS2, NOS3, IL1B, HMOX1, AKT1, HIF1A, ESR1, TNF, VEGFA	5.73126e-05	0.000371255	3.42273
	GO:1903140~regulation of establishment of endothelial barrier	3	IL1B, TNF, VEGFA	5.73691e-05	0.000371255	241.714
	GO:1901550~regulation of endothelial cell development	3	IL1B, TNF, VEGFA	5.73691e-05	0.000371255	241.714
	GO:0019438~aromatic compound biosynthetic process	11	IL6, IFNG, NOS2, NOS3, IL1B, HMOX1, AKT1, HIF1A, ESR1, TNF, VEGFA	5.80372e-05	0.000374386	3.41807
	GO:0001938~positive regulation of endothelial cell proliferation	4	HMOX1, AKT1, HIF1A, VEGFA	6.055e-05	0.000386911	46.8278
	GO:0048661~positive regulation of smooth muscle cell proliferation	4	IL6, HMOX1, AKT1, TNF	6.055e-05	0.000386911	46.8278
	GO:0071347~cellular response to interleukin-1	4	IL6, CXCL8, IL1B, HIF1A	6.055e-05	0.000386911	46.8278
	GO:0021782~glial cell development	4	IFNG, IL1B, AKT1, TNF	6.21052e-05	0.000395338	46.431
	GO:0002694~regulation of leukocyte activation	6	IL6, IFNG, IL1B, HMOX1, AKT1, TNF	6.22579e-05	0.000395338	11.8249
	GO:0051044~positive regulation of membrane protein ectodomain proteolysis	3	IFNG, IL1B, TNF	6.45156e-05	0.000408398	228.286
	GO:0002367~cytokine production involved in immune response	4	IL6, IL1B, HMOX1, TNF	6.52938e-05	0.000410765	45.6571
	GO:0002718~regulation of cytokine production involved in immune response	4	IL6, IL1B, HMOX1, TNF	6.52938e-05	0.000410765	45.6571
	GO:0018209~peptidyl-serine modification	5	IL6, IFNG, AKT1, TNF, VEGFA	6.84699e-05	0.000429416	19.5673
	GO:1901214~regulation of neuron death	5	IFNG, HMOX1, AKT1, HIF1A, TNF	7.07776e-05	0.000442523	19.4011
	GO:0048143~astrocyte activation	3	IFNG, IL1B, TNF	7.20781e-05	0.000449272	216.271
	GO:1903829~positive regulation of cellular protein localization	5	IFNG, IL1B, AKT1, TNF, VEGFA	7.47497e-05	0.0004645	19.1301
	GO:0048511~rhythmic process	5	NOS2, NOS3, ESR1, TNF, VEGFA	7.72099e-05	0.000478325	18.9711
	GO:0050830~defense response to Gram-positive bacterium	4	CRP, IL6, IL1B, TNF	8.09716e-05	0.000499047	42.4718
	GO:0051246~regulation of protein metabolic process	10	IL6, IFNG, NOS2, IL1B, SERPINE1, AKT1, HIF1A, ESR1, TNF, VEGFA	8.1046e-05	0.000499047	3.89566
	GO:0002688~regulation of leukocyte chemotaxis	4	IL6, CXCL8, SERPINE1, VEGFA	8.66977e-05	0.000532175	41.5065
	GO:1901135~carbohydrate derivative metabolic process	7	IFNG, NOS2, NOS3, IL1B, AKT1, HIF1A, TNF	8.69499e-05	0.000532175	7.67654
	GO:0098602~single organism cell adhesion	6	IL6, IFNG, IL1B, AKT1, TNF, VEGFA	8.83112e-05	0.000534907	10.987
	GO:0060749~mammary gland alveolus development	3	HIF1A, ESR1, VEGFA	8.84493e-05	0.000534907	195.673
	GO:0009110~vitamin biosynthetic process	3	IFNG, IL1B, TNF	8.84493e-05	0.000534907	195.673
	GO:0061377~mammary gland lobule development	3	HIF1A, ESR1, VEGFA	8.84493e-05	0.000534907	195.673
	GO:0008104~protein localization	9	IL6, IFNG, NOS2, IL1B, AKT1, HIF1A, ESR1, TNF, VEGFA	9.16873e-05	0.000552844	4.62915
	GO:0070997~neuron death	5	IFNG, HMOX1, AKT1, HIF1A, TNF	9.71026e-05	0.000581254	17.8814
	GO:0042359~vitamin D metabolic process	3	IFNG, IL1B, TNF	9.7257e-05	0.000581254	186.779
	GO:0061042~vascular wound healing	3	SERPINE1, TNF, VEGFA	9.7257e-05	0.000581254	186.779
	GO:0045944~positive regulation of transcription from RNA polymerase II promoter	7	IL6, IL1B, AKT1, HIF1A, ESR1, TNF, VEGFA	0.000106445	0.000630557	7.40386
	GO:0060965~negative regulation of gene silencing by miRNA	3	IL6, ESR1, TNF	0.000106479	0.000630557	178.658
	GO:0010888~negative regulation of lipid storage	3	CRP, IL6, TNF	0.000106479	0.000630557	178.658
	GO:0003006~developmental process involved in reproduction	6	NOS3, IL1B, AKT1, HIF1A, ESR1, VEGFA	0.000107058	0.000630557	10.5498
	GO:0030162~regulation of proteolysis	6	IFNG, IL1B, SERPINE1, AKT1, TNF, VEGFA	0.000107058	0.000630557	10.5498
	GO:0048871~multicellular organismal homeostasis	5	IL6, NOS3, IL1B, TNF, VEGFA	0.000109409	0.000642542	17.3382
	GO:0002526~acute inflammatory response	4	CRP, IL6, IL1B, TNF	0.000109948	0.000643848	38.3137
	GO:0009615~response to virus	5	IL6, IFNG, IL1B, HIF1A, TNF	0.000113753	0.000664215	17.1643
	GO:0030879~mammary gland development	4	AKT1, HIF1A, ESR1, VEGFA	0.00011457	0.000667068	37.7852
	GO:1904019~epithelial cell apoptotic process	4	IL6, SERPINE1, HMOX1, TNF	0.000116928	0.00067885	37.5264
	GO:0018193~peptidyl-amino acid modification	7	IL6, IFNG, NOS2, IL1B, AKT1, TNF, VEGFA	0.000118431	0.000685619	7.26364
	GO:0051346~negative regulation of hydrolase activity	5	NOS3, SERPINE1, AKT1, TNF, VEGFA	0.000121657	0.00070077	16.8684
	GO:0070555~response to interleukin-1	4	IL6, CXCL8, IL1B, HIF1A	0.000121738	0.00070077	37.0193
	GO:0006357~regulation of transcription from RNA polymerase II promoter	9	IL6, IFNG, IL1B, HMOX1, AKT1, HIF1A, ESR1, TNF, VEGFA	0.000125138	0.000716428	4.43592
	GO:0050878~regulation of body fluid levels	5	IL6, NOS3, SERPINE1, HIF1A, VEGFA	0.000125163	0.000716428	16.7447
	GO:0060149~negative regulation of posttranscriptional gene silencing	3	IL6, ESR1, TNF	0.000126163	0.000718104	164.366
	GO:0060967~negative regulation of gene silencing by RNA	3	IL6, ESR1, TNF	0.000126163	0.000718104	164.366
	GO:0050921~positive regulation of chemotaxis	4	IL6, CXCL8, SERPINE1, VEGFA	0.000126676	0.000719008	36.5257
	GO:0097746~regulation of blood vessel diameter	4	CRP, NOS3, AKT1, TNF	0.000134324	0.000756086	35.8095
	GO:0050880~regulation of blood vessel size	4	CRP, NOS3, AKT1, TNF	0.000134324	0.000756086	35.8095
	GO:0035296~regulation of tube diameter	4	CRP, NOS3, AKT1, TNF	0.000134324	0.000756086	35.8095
	GO:0060252~positive regulation of glial cell proliferation	3	IL6, IL1B, TNF	0.000136624	0.000760275	158.044
	GO:0051043~regulation of membrane protein ectodomain proteolysis	3	IFNG, IL1B, TNF	0.000136624	0.000760275	158.044
	GO:0010893~positive regulation of steroid biosynthetic process	3	IFNG, IL1B, TNF	0.000136624	0.000760275	158.044
	GO:0050995~negative regulation of lipid catabolic process	3	IL1B, AKT1, TNF	0.000136624	0.000760275	158.044
	GO:0035150~regulation of tube size	4	CRP, NOS3, AKT1, TNF	0.000136939	0.000760275	35.577
	GO:0045596~negative regulation of cell differentiation	6	CRP, IL6, IFNG, IL1B, TNF, VEGFA	0.0001396	0.000772938	9.97365
	GO:0010557~positive regulation of macromolecule biosynthetic process	8	IL6, IFNG, IL1B, AKT1, HIF1A, ESR1, TNF, VEGFA	0.000143791	0.000791948	5.38727
	GO:0050678~regulation of epithelial cell proliferation	5	HMOX1, AKT1, HIF1A, TNF, VEGFA	0.000143813	0.000791948	16.1523
	GO:0042176~regulation of protein catabolic process	5	IFNG, NOS2, IL1B, AKT1, TNF	0.000146445	0.000804257	16.0765
	GO:1903798~regulation of production of miRNAs involved in gene silencing by miRNA	3	IL6, ESR1, TNF	0.000147498	0.000807191	152.19
	GO:1903037~regulation of leukocyte cell-cell adhesion	5	IL6, IFNG, IL1B, AKT1, TNF	0.000147773	0.000807191	16.0388
	GO:1902932~positive regulation of alcohol biosynthetic process	3	IFNG, IL1B, TNF	0.000158783	0.000865006	146.755
	GO:0045834~positive regulation of lipid metabolic process	4	IFNG, IL1B, AKT1, TNF	0.000161983	0.000880076	33.6126
	GO:0071456~cellular response to hypoxia	4	HMOX1, AKT1, HIF1A, VEGFA	0.000167925	0.000909928	33.2052
	GO:0051128~regulation of cellular component organization	9	IL6, IFNG, IL1B, SERPINE1, AKT1, HIF1A, ESR1, TNF, VEGFA	0.000170083	0.00091644	4.2523
	GO:0070920~regulation of production of small RNA involved in gene silencing by RNA	3	IL6, ESR1, TNF	0.000170479	0.00091644	141.695
	GO:1900017~positive regulation of cytokine production involved in inflammatory response	3	IL6, HIF1A, TNF	0.000170479	0.00091644	141.695
	GO:0002262~myeloid cell homeostasis	4	IL6, HMOX1, HIF1A, VEGFA	0.000177101	0.000949525	32.6122
	GO:0002697~regulation of immune effector process	5	IL6, IFNG, IL1B, HMOX1, TNF	0.000180822	0.000966921	15.219
	GO:0010575~positive regulation of vascular endothelial growth factor production	3	IL6, IL1B, HIF1A	0.000182587	0.000973796	136.971
	GO:0034614~cellular response to reactive oxygen species	4	IL6, NOS3, AKT1, TNF	0.000193111	0.00102723	31.6697
	GO:0002675~positive regulation of acute inflammatory response	3	IL6, IL1B, TNF	0.000195104	0.00103243	132.553
	GO:1902042~negative regulation of extrinsic apoptotic signaling pathway via death domain receptors	3	NOS3, SERPINE1, HMOX1	0.000195104	0.00103243	132.553
	GO:0051252~regulation of RNA metabolic process	10	IL6, CXCL8, IFNG, IL1B, HMOX1, AKT1, HIF1A, ESR1, TNF, VEGFA	0.00020041	0.00105775	3.48705
	GO:0007159~leukocyte cell-cell adhesion	5	IL6, IFNG, IL1B, AKT1, TNF	0.000201716	0.00106188	14.7917
	GO:0036294~cellular response to decreased oxygen levels	4	HMOX1, AKT1, HIF1A, VEGFA	0.000203154	0.00106669	31.1299
	GO:0060055~angiogenesis involved in wound healing	3	SERPINE1, TNF, VEGFA	0.000208032	0.00108949	128.411
	GO:0048568~embryonic organ development	5	CXCL8, AKT1, HIF1A, TNF, VEGFA	0.000210201	0.00109802	14.6337
	GO:0048608~reproductive structure development	5	NOS3, AKT1, HIF1A, ESR1, VEGFA	0.000211929	0.00110138	14.6025
	GO:0006091~generation of precursor metabolites and energy	5	IFNG, NOS2, AKT1, HIF1A, TNF	0.000211929	0.00110138	14.6025
	GO:0061458~reproductive system development	5	NOS3, AKT1, HIF1A, ESR1, VEGFA	0.000218942	0.00113492	14.479
	GO:0002696~positive regulation of leukocyte activation	5	IL6, IFNG, IL1B, AKT1, TNF	0.000220721	0.00114124	14.4485
	GO:0046890~regulation of lipid biosynthetic process	4	IFNG, IL1B, AKT1, TNF	0.000239069	0.00123297	29.4562
	GO:0051641~cellular localization	9	IFNG, NOS3, IL1B, HMOX1, AKT1, HIF1A, ESR1, TNF, VEGFA	0.000241345	0.00123948	4.05108
	GO:0030097~hemopoiesis	6	IL6, IFNG, IL1B, HIF1A, TNF, VEGFA	0.000241551	0.00123948	8.87504
	GO:0002443~leukocyte mediated immunity	5	CRP, IL6, IL1B, HMOX1, TNF	0.000244819	0.00125308	14.0628
	GO:0002700~regulation of production of molecular mediator of immune response	4	IL6, IL1B, HMOX1, TNF	0.000254515	0.00129943	28.8361
	GO:0061041~regulation of wound healing	4	IL6, NOS3, SERPINE1, TNF	0.000266514	0.00135598	28.3879
	GO:0002252~immune effector process	6	CRP, IL6, IFNG, IL1B, HMOX1, TNF	0.000266925	0.00135598	8.68741
	GO:0071453~cellular response to oxygen levels	4	HMOX1, AKT1, HIF1A, VEGFA	0.000270594	0.00137119	28.2415
	GO:0050867~positive regulation of cell activation	5	IL6, IFNG, IL1B, AKT1, TNF	0.000272845	0.00137916	13.6698
	GO:0045940~positive regulation of steroid metabolic process	3	IFNG, IL1B, TNF	0.000278799	0.00140266	111.058
	GO:0043123~positive regulation of I-kappaB kinase/NF-kappaB signaling	4	IL1B, HMOX1, AKT1, TNF	0.000278875	0.00140266	27.9534
	GO:0045860~positive regulation of protein kinase activity	5	IFNG, IL1B, AKT1, TNF, VEGFA	0.000289865	0.00145433	13.455
	GO:0014002~astrocyte development	3	IFNG, IL1B, TNF	0.000294176	0.00146511	108.135
	GO:2001240~negative regulation of extrinsic apoptotic signaling pathway in absence of ligand	3	IL1B, AKT1, TNF	0.000294176	0.00146511	108.135
	GO:1901099~negative regulation of signal transduction in absence of ligand	3	IL1B, AKT1, TNF	0.000294176	0.00146511	108.135
	GO:0034250~positive regulation of cellular amide metabolic process	4	IL6, IFNG, ESR1, TNF	0.000295926	0.00146914	27.3943
	GO:0071900~regulation of protein serine/threonine kinase activity	5	IFNG, IL1B, AKT1, TNF, VEGFA	0.000296441	0.00146914	13.3761
	GO:0048534~hematopoietic or lymphoid organ development	6	IL6, IFNG, IL1B, HIF1A, TNF, VEGFA	0.000297154	0.00146914	8.48996
	GO:0050731~positive regulation of peptidyl-tyrosine phosphorylation	4	IL6, IFNG, TNF, VEGFA	0.000309149	0.00152473	26.9894
	GO:0009150~purine ribonucleotide metabolic process	5	IFNG, NOS2, NOS3, HIF1A, TNF	0.000326191	0.00160435	13.0449
	GO:0007155~cell adhesion	7	IL6, IFNG, IL1B, SERPINE1, AKT1, TNF, VEGFA	0.000326871	0.00160435	6.0454
	GO:0008217~regulation of blood pressure	4	NOS2, NOS3, HMOX1, TNF	0.000332027	0.00162573	26.3407
	GO:0019725~cellular homeostasis	6	IL6, NOS2, NOS3, HMOX1, HIF1A, ESR1	0.000333059	0.00162687	8.28456
	GO:0022610~biological adhesion	7	IL6, IFNG, IL1B, SERPINE1, AKT1, TNF, VEGFA	0.000334855	0.00163051	6.01883
	GO:0048468~cell development	8	IL6, IFNG, IL1B, AKT1, HIF1A, ESR1, TNF, VEGFA	0.000335411	0.00163051	4.71502
	GO:0019752~carboxylic acid metabolic process	6	IFNG, NOS2, NOS3, IL1B, AKT1, HIF1A	0.000339354	0.00164574	8.25129
	GO:0043491~protein kinase B signaling	4	IL1B, AKT1, TNF, VEGFA	0.000351098	0.00169864	25.8437
	GO:0098609~cell-cell adhesion	6	IL6, IFNG, IL1B, AKT1, TNF, VEGFA	0.000353849	0.00170789	8.1774
	GO:0007565~female pregnancy	4	IL1B, AKT1, ESR1, VEGFA	0.000355974	0.00171407	25.7223
	GO:0006163~purine nucleotide metabolic process	5	IFNG, NOS2, NOS3, HIF1A, TNF	0.000358041	0.00171995	12.7297
	GO:0097421~liver regeneration	3	IL6, HMOX1, TNF	0.000359741	0.00172404	97.8367
	GO:0051051~negative regulation of transport	5	NOS3, IL1B, HMOX1, AKT1, TNF	0.000365698	0.00174847	12.6591
	GO:0048699~generation of neurons	7	IL6, IFNG, IL1B, AKT1, HIF1A, TNF, VEGFA	0.000372105	0.00177492	5.90394
	GO:0009259~ribonucleotide metabolic process	5	IFNG, NOS2, NOS3, HIF1A, TNF	0.000373473	0.00177728	12.5893
	GO:0035821~modification of morphology or physiology of other organism	4	CRP, CXCL8, IFNG, NOS2	0.000375915	0.00178472	25.2482
	GO:0090322~regulation of superoxide metabolic process	3	CRP, AKT1, TNF	0.000377145	0.00178639	95.5615
	GO:0007267~cell-cell signaling	7	IL6, IFNG, NOS2, IL1B, AKT1, HIF1A, TNF	0.000378411	0.00178821	5.88582
	GO:0002520~immune system development	6	IL6, IFNG, IL1B, HIF1A, TNF, VEGFA	0.000391283	0.00184311	8.00223
	GO:0006796~phosphate-containing compound metabolic process	9	IL6, IFNG, NOS2, NOS3, IL1B, AKT1, HIF1A, TNF, VEGFA	0.000391842	0.00184311	3.78607
	GO:0060969~negative regulation of gene silencing	3	IL6, ESR1, TNF	0.000394954	0.00184918	93.3896
	GO:0045601~regulation of endothelial cell differentiation	3	IL1B, TNF, VEGFA	0.000394954	0.00184918	93.3896
	GO:0010469~regulation of receptor activity	4	IFNG, SERPINE1, HIF1A, TNF	0.00040716	0.00190195	24.5689
	GO:1903034~regulation of response to wounding	4	IL6, NOS3, SERPINE1, TNF	0.000412525	0.00192259	24.4592
	GO:0019693~ribose phosphate metabolic process	5	IFNG, NOS2, NOS3, HIF1A, TNF	0.000422652	0.00196528	12.1861
	GO:0006509~membrane protein ectodomain proteolysis	3	IFNG, IL1B, TNF	0.000431781	0.00200315	89.3292
	GO:0042325~regulation of phosphorylation	7	IL6, IFNG, IL1B, AKT1, HIF1A, TNF, VEGFA	0.000437656	0.00202578	5.73102
	GO:0090066~regulation of anatomical structure size	5	CRP, NOS3, AKT1, TNF, VEGFA	0.00044594	0.00205943	12.015
	GO:1902930~regulation of alcohol biosynthetic process	3	IFNG, IL1B, TNF	0.000450798	0.00207366	87.4286
	GO:0001934~positive regulation of protein phosphorylation	6	IL6, IFNG, IL1B, AKT1, TNF, VEGFA	0.000451062	0.00207366	7.76042
	GO:0014070~response to organic cyclic compound	6	IL6, IL1B, HMOX1, AKT1, ESR1, TNF	0.000453037	0.00207804	7.7531
	GO:0032268~regulation of cellular protein metabolic process	9	IL6, IFNG, IL1B, SERPINE1, AKT1, HIF1A, ESR1, TNF, VEGFA	0.000461776	0.00211335	3.69971
	GO:0060251~regulation of glial cell proliferation	3	IL6, IL1B, TNF	0.000470218	0.00214716	85.6071
	GO:0072521~purine-containing compound metabolic process	5	IFNG, NOS2, NOS3, HIF1A, TNF	0.000476334	0.0021702	11.8079
	GO:0006793~phosphorus metabolic process	9	IL6, IFNG, NOS2, NOS3, IL1B, AKT1, HIF1A, TNF, VEGFA	0.000478772	0.00217643	3.68093
	GO:0033674~positive regulation of kinase activity	5	IFNG, IL1B, AKT1, TNF, VEGFA	0.000485735	0.00219668	11.7471
	GO:0010001~glial cell differentiation	4	IFNG, IL1B, AKT1, TNF	0.00048647	0.00219668	23.1175
	GO:1903708~positive regulation of hemopoiesis	4	IFNG, IL1B, HIF1A, TNF	0.00048647	0.00219668	23.1175
	GO:0043618~regulation of transcription from RNA polymerase II promoter in response to stress	3	HMOX1, HIF1A, VEGFA	0.00049004	0.0022079	83.8601
	GO:0002703~regulation of leukocyte mediated immunity	4	IL6, IL1B, HMOX1, TNF	0.000498552	0.00224128	22.9241
	GO:0051052~regulation of DNA metabolic process	5	IL6, CXCL8, AKT1, TNF, VEGFA	0.0005017	0.00225045	11.6472
	GO:1902041~regulation of extrinsic apoptotic signaling pathway via death domain receptors	3	NOS3, SERPINE1, HMOX1	0.000510264	0.0022788	82.1829
	GO:2001239~regulation of extrinsic apoptotic signaling pathway in absence of ligand	3	IL1B, AKT1, TNF	0.000510264	0.0022788	82.1829
	GO:0050920~regulation of chemotaxis	4	IL6, CXCL8, SERPINE1, VEGFA	0.000517034	0.00230398	22.6399
	GO:0044706~multi-multicellular organism process	4	IL1B, AKT1, ESR1, VEGFA	0.000523291	0.00232676	22.5467
	GO:0006775~fat-soluble vitamin metabolic process	3	IFNG, IL1B, TNF	0.000530888	0.00235538	80.5714
	GO:0032872~regulation of stress-activated MAPK cascade	4	IL1B, AKT1, TNF, VEGFA	0.000535952	0.00236827	22.3627
	GO:0043436~oxoacid metabolic process	6	IFNG, NOS2, NOS3, IL1B, AKT1, HIF1A	0.000537583	0.00236827	7.47117
	GO:1903827~regulation of cellular protein localization	5	IFNG, IL1B, AKT1, TNF, VEGFA	0.000538147	0.00236827	11.4333
	GO:0032270~positive regulation of cellular protein metabolic process	7	IL6, IFNG, IL1B, AKT1, ESR1, TNF, VEGFA	0.000538454	0.00236827	5.51669
	GO:0022008~neurogenesis	7	IL6, IFNG, IL1B, AKT1, HIF1A, TNF, VEGFA	0.000540137	0.00237054	5.51351
	GO:0060964~regulation of gene silencing by miRNA	3	IL6, ESR1, TNF	0.000551912	0.00241699	79.022
	GO:0070302~regulation of stress-activated protein kinase signaling cascade	4	IL1B, AKT1, TNF, VEGFA	0.000555311	0.00242665	22.0922
	GO:1903508~positive regulation of nucleic acid-templated transcription	7	IL6, IL1B, AKT1, HIF1A, ESR1, TNF, VEGFA	0.000560662	0.00243626	5.47573
	GO:0045893~positive regulation of transcription, DNA-templated	7	IL6, IL1B, AKT1, HIF1A, ESR1, TNF, VEGFA	0.000560662	0.00243626	5.47573
	GO:0045732~positive regulation of protein catabolic process	4	IFNG, IL1B, AKT1, TNF	0.000561862	0.00243626	22.0034
	GO:0002521~leukocyte differentiation	5	IL6, IFNG, IL1B, TNF, VEGFA	0.000562307	0.00243626	11.3013
	GO:0006082~organic acid metabolic process	6	IFNG, NOS2, NOS3, IL1B, AKT1, HIF1A	0.000572211	0.00246826	7.37066
	GO:0045776~negative regulation of blood pressure	3	NOS2, NOS3, TNF	0.000573336	0.00246826	77.531
	GO:0060688~regulation of morphogenesis of a branching structure	3	ESR1, TNF, VEGFA	0.000573336	0.00246826	77.531
	GO:1902680~positive regulation of RNA biosynthetic process	7	IL6, IL1B, AKT1, HIF1A, ESR1, TNF, VEGFA	0.000576458	0.00247646	5.44773
	GO:0010951~negative regulation of endopeptidase activity	4	SERPINE1, AKT1, TNF, VEGFA	0.000595365	0.00254691	21.5703
	GO:0050870~positive regulation of T cell activation	4	IL6, IFNG, IL1B, AKT1	0.000595365	0.00254691	21.5703
	GO:0009790~embryo development	6	CXCL8, NOS3, AKT1, HIF1A, TNF, VEGFA	0.000603575	0.0025712	7.28571
	GO:1901698~response to nitrogen compound	6	IL6, IL1B, HMOX1, AKT1, ESR1, TNF	0.000603575	0.0025712	7.28571
	GO:0043620~regulation of DNA-templated transcription in response to stress	3	HMOX1, HIF1A, VEGFA	0.000617383	0.00262452	74.7117
	GO:0071407~cellular response to organic cyclic compound	5	IL6, IL1B, AKT1, ESR1, TNF	0.000624214	0.00264802	10.9929
	GO:0060966~regulation of gene silencing by RNA	3	IL6, ESR1, TNF	0.000640004	0.00270372	73.3776
	GO:0060147~regulation of posttranscriptional gene silencing	3	IL6, ESR1, TNF	0.000640004	0.00270372	73.3776
	GO:0015031~protein transport	7	IL6, IFNG, NOS2, IL1B, AKT1, HIF1A, TNF	0.000654908	0.00276094	5.32075
	GO:0010883~regulation of lipid storage	3	CRP, IL6, TNF	0.000663024	0.00278937	72.0902
	GO:0010466~negative regulation of peptidase activity	4	SERPINE1, AKT1, TNF, VEGFA	0.000688415	0.0028902	20.5201
	GO:0006935~chemotaxis	5	IL6, CXCL8, IL1B, SERPINE1, VEGFA	0.000694935	0.00291156	10.6842
	GO:0035196~production of miRNAs involved in gene silencing by miRNA	3	IL6, ESR1, TNF	0.000710254	0.00296829	69.6465
	GO:0042330~taxis	5	IL6, CXCL8, IL1B, SERPINE1, VEGFA	0.000711397	0.00296829	10.6179
	GO:0051247~positive regulation of protein metabolic process	7	IL6, IFNG, IL1B, AKT1, ESR1, TNF, VEGFA	0.000715948	0.00298116	5.23362
	GO:0051254~positive regulation of RNA metabolic process	7	IL6, IL1B, AKT1, HIF1A, ESR1, TNF, VEGFA	0.000718057	0.00298383	5.23077
	GO:0043065~positive regulation of apoptotic process	5	IL6, IFNG, HMOX1, AKT1, TNF	0.000719732	0.00298469	10.5851
	GO:0050730~regulation of peptidyl-tyrosine phosphorylation	4	IL6, IFNG, TNF, VEGFA	0.000734325	0.00302725	20.0691
	GO:0048010~vascular endothelial growth factor receptor signaling pathway	3	IL1B, HIF1A, VEGFA	0.000734465	0.00302725	68.4857
	GO:0033619~membrane protein proteolysis	3	IFNG, IL1B, TNF	0.000734465	0.00302725	68.4857
	GO:0048729~tissue morphogenesis	5	NOS3, HIF1A, ESR1, TNF, VEGFA	0.000740875	0.00304749	10.5039
	GO:0043068~positive regulation of programmed cell death	5	IL6, IFNG, HMOX1, AKT1, TNF	0.000753772	0.00309427	10.4558
	GO:0010574~regulation of vascular endothelial growth factor production	3	IL6, IL1B, HIF1A	0.000759072	0.00310975	67.363
	GO:0015833~peptide transport	7	IL6, IFNG, NOS2, IL1B, AKT1, HIF1A, TNF	0.000774654	0.0031672	5.15761
	GO:0051403~stress-activated MAPK cascade	4	IL1B, AKT1, TNF, VEGFA	0.000790315	0.00322474	19.5673
	GO:0051345~positive regulation of hydrolase activity	5	IFNG, AKT1, ESR1, TNF, VEGFA	0.000793427	0.00323095	10.3141
	GO:0014009~glial cell proliferation	3	IL6, IL1B, TNF	0.000809472	0.00327659	65.2245
	GO:0070918~production of small RNA involved in gene silencing by RNA	3	IL6, ESR1, TNF	0.000809472	0.00327659	65.2245
	GO:0031050~dsRNA fragmentation	3	IL6, ESR1, TNF	0.000809472	0.00327659	65.2245
	GO:0009117~nucleotide metabolic process	5	IFNG, NOS2, NOS3, HIF1A, TNF	0.00083455	0.00336758	10.1762
	GO:1903078~positive regulation of protein localization to plasma membrane	3	IFNG, AKT1, TNF	0.000835265	0.00336758	64.2054
	GO:0051347~positive regulation of transferase activity	5	IFNG, IL1B, AKT1, TNF, VEGFA	0.000839212	0.00337679	10.1611
	GO:0032731~positive regulation of interleukin-1 beta production	3	IL6, IFNG, TNF	0.000861452	0.00345943	63.2176
	GO:0042886~amide transport	7	IL6, IFNG, NOS2, IL1B, AKT1, HIF1A, TNF	0.000866103	0.00347125	5.05163
	GO:0006753~nucleoside phosphate metabolic process	5	IFNG, NOS2, NOS3, HIF1A, TNF	0.000877174	0.0035087	10.0419
	GO:0031098~stress-activated protein kinase signaling cascade	4	IL1B, AKT1, TNF, VEGFA	0.000901402	0.00359852	18.6992
	GO:0006351~transcription, DNA-templated	9	IL6, IFNG, IL1B, HMOX1, AKT1, HIF1A, ESR1, TNF, VEGFA	0.000914435	0.00364326	3.35806
	GO:0045184~establishment of protein localization	7	IL6, IFNG, NOS2, IL1B, AKT1, HIF1A, TNF	0.000916194	0.00364326	4.99896
	GO:0050792~regulation of viral process	4	CRP, CXCL8, IL1B, TNF	0.000919329	0.00364859	18.5724
	GO:0002534~cytokine production involved in inflammatory response	3	IL6, HIF1A, TNF	0.000942374	0.00373276	60.4286
	GO:0060485~mesenchyme development	4	IL6, NOS3, IL1B, HIF1A	0.000955862	0.00377881	18.3239
	GO:0042531~positive regulation of tyrosine phosphorylation of STAT protein	3	IL6, IFNG, TNF	0.000970134	0.00382779	59.5528
	GO:0006355~regulation of transcription, DNA-templated	9	IL6, IFNG, IL1B, HMOX1, AKT1, HIF1A, ESR1, TNF, VEGFA	0.000975301	0.00384072	3.32724
	GO:1903506~regulation of nucleic acid-templated transcription	9	IL6, IFNG, IL1B, HMOX1, AKT1, HIF1A, ESR1, TNF, VEGFA	0.000978984	0.00384777	3.32545
	GO:0097193~intrinsic apoptotic signaling pathway	4	HMOX1, AKT1, HIF1A, TNF	0.000993309	0.00389653	18.082
	GO:0050994~regulation of lipid catabolic process	3	IL1B, AKT1, TNF	0.000998285	0.00390099	58.702
	GO:0061180~mammary gland epithelium development	3	AKT1, HIF1A, ESR1	0.000998285	0.00390099	58.702
	GO:2001141~regulation of RNA biosynthetic process	9	IL6, IFNG, IL1B, HMOX1, AKT1, HIF1A, ESR1, TNF, VEGFA	0.00100886	0.00393477	3.31115
	GO:1904377~positive regulation of protein localization to cell periphery	3	IFNG, AKT1, TNF	0.00102683	0.00399716	57.8753
	GO:0038034~signal transduction in absence of ligand	3	IL1B, AKT1, TNF	0.00105576	0.0040941	57.0714
	GO:0097192~extrinsic apoptotic signaling pathway in absence of ligand	3	IL1B, AKT1, TNF	0.00105576	0.0040941	57.0714
	GO:0043903~regulation of symbiosis, encompassing mutualism through parasitism	4	CRP, CXCL8, IL1B, TNF	0.00106107	0.00410685	17.6737
	GO:0031399~regulation of protein modification process	7	IL6, IFNG, IL1B, AKT1, HIF1A, TNF, VEGFA	0.00107739	0.00416209	4.84977
	GO:0001885~endothelial cell development	3	IL1B, TNF, VEGFA	0.00108509	0.00417594	56.2896
	GO:0002673~regulation of acute inflammatory response	3	IL6, IL1B, TNF	0.00108509	0.00417594	56.2896
	GO:0055086~nucleobase-containing small molecule metabolic process	5	IFNG, NOS2, NOS3, HIF1A, TNF	0.0011025	0.00422694	9.44631
	GO:0010942~positive regulation of cell death	5	IL6, IFNG, HMOX1, AKT1, TNF	0.0011025	0.00422694	9.44631
	GO:0031334~positive regulation of protein complex assembly	4	IFNG, ESR1, TNF, VEGFA	0.00114204	0.00436299	17.2291
	GO:0048878~chemical homeostasis	6	IL6, HMOX1, AKT1, HIF1A, ESR1, VEGFA	0.00114228	0.00436299	6.33638
	GO:0071363~cellular response to growth factor stimulus	5	CXCL8, IL1B, AKT1, HIF1A, VEGFA	0.00118398	0.00451377	9.26735
	GO:1901566~organonitrogen compound biosynthetic process	7	IL6, NOS2, NOS3, IL1B, AKT1, ESR1, TNF	0.00120515	0.00457308	4.74889
	GO:0032732~positive regulation of interleukin-1 production	3	IL6, IFNG, TNF	0.00120628	0.00457308	53.3655
	GO:0050766~positive regulation of phagocytosis	3	IFNG, IL1B, TNF	0.00120628	0.00457308	53.3655
	GO:1901699~cellular response to nitrogen compound	5	IL6, IL1B, AKT1, ESR1, TNF	0.00121408	0.00459408	9.20507
	GO:0051054~positive regulation of DNA metabolic process	4	IL6, AKT1, TNF, VEGFA	0.00122684	0.00463372	16.8063
	GO:0009057~macromolecule catabolic process	6	IL6, IFNG, NOS2, IL1B, AKT1, TNF	0.00123275	0.00464742	6.23069
	GO:0032890~regulation of organic acid transport	3	IL1B, AKT1, TNF	0.00123756	0.00464827	52.6813
	GO:0048662~negative regulation of smooth muscle cell proliferation	3	IFNG, NOS3, HMOX1	0.00123756	0.00464827	52.6813
	GO:0097659~nucleic acid-templated transcription	9	IL6, IFNG, IL1B, HMOX1, AKT1, HIF1A, ESR1, TNF, VEGFA	0.00125126	0.00469108	3.21027
	GO:0019932~second-messenger-mediated signaling	4	CXCL8, NOS2, NOS3, TNF	0.00125964	0.0047138	16.6531
	GO:0050810~regulation of steroid biosynthetic process	3	IFNG, IL1B, TNF	0.00126921	0.00474089	52.0145
	GO:0031401~positive regulation of protein modification process	6	IL6, IFNG, IL1B, AKT1, TNF, VEGFA	0.00129308	0.00482116	6.16526
	GO:0048708~astrocyte differentiation	3	IFNG, IL1B, TNF	0.00130126	0.00484279	51.3643
	GO:0006909~phagocytosis	4	CRP, IFNG, IL1B, TNF	0.00131554	0.00487946	16.4038
	GO:0032774~RNA biosynthetic process	9	IL6, IFNG, IL1B, HMOX1, AKT1, HIF1A, ESR1, TNF, VEGFA	0.00131592	0.00487946	3.18703
	GO:0008202~steroid metabolic process	4	IFNG, IL1B, ESR1, TNF	0.00132691	0.00490232	16.3548
	GO:0002440~production of molecular mediator of immune response	4	IL6, IL1B, HMOX1, TNF	0.00132691	0.00490232	16.3548
	GO:0043154~negative regulation of cysteine-type endopeptidase activity involved in apoptotic process	3	AKT1, TNF, VEGFA	0.00133369	0.00490954	50.7302
	GO:0010827~regulation of glucose transport	3	IL1B, AKT1, TNF	0.00133369	0.00490954	50.7302
	GO:0043408~regulation of MAPK cascade	5	IL6, IL1B, AKT1, TNF, VEGFA	0.00134649	0.00494768	8.95238
	GO:0043269~regulation of ion transport	5	IFNG, NOS3, IL1B, AKT1, TNF	0.00135304	0.00496261	8.94069
	GO:0014806~smooth muscle hyperplasia	2	NOS3, HMOX1	0.00135544	0.00496261	1369.71
	GO:0045859~regulation of protein kinase activity	5	IFNG, IL1B, AKT1, TNF, VEGFA	0.00137282	0.00500884	8.90581
	GO:0051222~positive regulation of protein transport	4	IFNG, IL1B, HIF1A, TNF	0.00137299	0.00500884	16.1618
	GO:0070848~response to growth factor	5	CXCL8, IL1B, AKT1, HIF1A, VEGFA	0.00137946	0.00502342	8.89425
	GO:0061045~negative regulation of wound healing	3	NOS3, SERPINE1, TNF	0.00139972	0.00507898	49.5077
	GO:1903201~regulation of oxidative stress-induced cell death	3	AKT1, HIF1A, TNF	0.00139972	0.00507898	49.5077
	GO:0060562~epithelial tube morphogenesis	4	HIF1A, ESR1, TNF, VEGFA	0.00144401	0.00523034	15.8807
	GO:0002250~adaptive immune response	5	CRP, IL6, IFNG, IL1B, TNF	0.00144712	0.00523228	8.78022
	GO:0050778~positive regulation of immune response	5	CRP, IL6, IFNG, IL1B, TNF	0.00146092	0.00527281	8.75776
	GO:0014015~positive regulation of gliogenesis	3	IL6, IL1B, TNF	0.00146729	0.00527704	48.3429
	GO:0042509~regulation of tyrosine phosphorylation of STAT protein	3	IL6, IFNG, TNF	0.00146729	0.00527704	48.3429
	GO:0007260~tyrosine phosphorylation of STAT protein	3	IL6, IFNG, TNF	0.0015364	0.0054964	47.2315
	GO:0071359~cellular response to dsRNA	3	IL6, ESR1, TNF	0.0015364	0.0054964	47.2315
	GO:0031100~animal organ regeneration	3	IL6, HMOX1, TNF	0.0015364	0.0054964	47.2315
	GO:0014823~response to activity	3	IL6, HIF1A, TNF	0.00157152	0.00560235	46.6948
	GO:0045913~positive regulation of carbohydrate metabolic process	3	IFNG, AKT1, HIF1A	0.00157152	0.00560235	46.6948
	GO:1904951~positive regulation of establishment of protein localization	4	IFNG, IL1B, HIF1A, TNF	0.00161865	0.00576023	15.2614
	GO:0010721~negative regulation of cell development	4	IL6, IL1B, TNF, VEGFA	0.00163161	0.0057962	15.219
	GO:0022602~ovulation cycle process	3	NOS3, ESR1, VEGFA	0.00164293	0.00582625	45.6571
	GO:0046427~positive regulation of JAK-STAT cascade	3	IL6, IFNG, TNF	0.00171587	0.00606374	44.6646
	GO:0002042~cell migration involved in sprouting angiogenesis	3	HMOX1, AKT1, VEGFA	0.00171587	0.00606374	44.6646
	GO:0010506~regulation of autophagy	4	IFNG, HMOX1, AKT1, HIF1A	0.00172417	0.00608248	14.9288
	GO:0046942~carboxylic acid transport	4	NOS2, IL1B, AKT1, TNF	0.00173766	0.00611944	14.8882
	GO:0045861~negative regulation of proteolysis	4	SERPINE1, AKT1, TNF, VEGFA	0.00176483	0.00619367	14.8077
	GO:0015849~organic acid transport	4	NOS2, IL1B, AKT1, TNF	0.00176483	0.00619367	14.8077
	GO:2000117~negative regulation of cysteine-type endopeptidase activity	3	AKT1, TNF, VEGFA	0.00179033	0.00627234	43.7143
	GO:0001818~negative regulation of cytokine production	4	IL6, IFNG, HMOX1, TNF	0.00180609	0.00630581	14.6886
	GO:0030336~negative regulation of cell migration	4	SERPINE1, HMOX1, AKT1, TNF	0.00180609	0.00630581	14.6886
	GO:1904894~positive regulation of STAT cascade	3	IL6, IFNG, TNF	0.00182814	0.00637066	43.2541
	GO:0018108~peptidyl-tyrosine phosphorylation	4	IL6, IFNG, TNF, VEGFA	0.00183394	0.00637066	14.6103
	GO:0000165~MAPK cascade	5	IL6, IL1B, AKT1, TNF, VEGFA	0.00183721	0.00637066	8.23146
	GO:0023014~signal transduction by protein phosphorylation	5	IL6, IL1B, AKT1, TNF, VEGFA	0.00183721	0.00637066	8.23146
	GO:1903035~negative regulation of response to wounding	3	NOS3, SERPINE1, TNF	0.00186632	0.00646058	42.8036
	GO:0018212~peptidyl-tyrosine modification	4	IL6, IFNG, TNF, VEGFA	0.00187621	0.00648377	14.4943
	GO:0044702~single organism reproductive process	6	NOS3, IL1B, AKT1, HIF1A, ESR1, VEGFA	0.00188815	0.00651397	5.66778
	GO:0097194~execution phase of apoptosis	3	IL6, AKT1, TNF	0.00190488	0.00656054	42.3623
	GO:0080135~regulation of cellular response to stress	5	IL1B, AKT1, HIF1A, TNF, VEGFA	0.00191153	0.0065723	8.14337
	GO:0050863~regulation of T cell activation	4	IL6, IFNG, IL1B, AKT1	0.00194802	0.00667517	14.3051
	GO:0045862~positive regulation of proteolysis	4	IFNG, IL1B, AKT1, TNF	0.00194802	0.00667517	14.3051
	GO:0050829~defense response to Gram-negative bacterium	3	IL6, NOS2, SERPINE1	0.00198315	0.00678409	41.5065
	GO:0035239~tube morphogenesis	4	HIF1A, ESR1, TNF, VEGFA	0.0020067	0.00685312	14.1573
	GO:0019216~regulation of lipid metabolic process	4	IFNG, IL1B, AKT1, TNF	0.00202154	0.00686214	14.1208
	GO:2000146~negative regulation of cell motility	4	SERPINE1, HMOX1, AKT1, TNF	0.00202154	0.00686214	14.1208
	GO:1903578~regulation of ATP metabolic process	3	IFNG, HIF1A, TNF	0.00202284	0.00686214	41.0914
	GO:0030193~regulation of blood coagulation	3	IL6, NOS3, SERPINE1	0.00202284	0.00686214	41.0914
	GO:0002449~lymphocyte mediated immunity	4	CRP, IL6, IL1B, TNF	0.00205143	0.00694016	14.0484
	GO:0071705~nitrogen compound transport	7	IL6, IFNG, NOS2, IL1B, AKT1, HIF1A, TNF	0.00205698	0.00694016	4.29185
	GO:1900407~regulation of cellular response to oxidative stress	3	AKT1, HIF1A, TNF	0.00206292	0.00694016	40.6846
	GO:0031640~killing of cells of other organism	3	CXCL8, IFNG, NOS2	0.00206292	0.00694016	40.6846
	GO:0044364~disruption of cells of other organism	3	CXCL8, IFNG, NOS2	0.00206292	0.00694016	40.6846
	GO:1900046~regulation of hemostasis	3	IL6, NOS3, SERPINE1	0.00210338	0.0070529	40.2857
	GO:0001776~leukocyte homeostasis	3	IL6, AKT1, HIF1A	0.00210338	0.0070529	40.2857
	GO:0036473~cell death in response to oxidative stress	3	AKT1, HIF1A, TNF	0.00214421	0.0071544	39.8946
	GO:0042116~macrophage activation	3	IL6, IFNG, TNF	0.00214421	0.0071544	39.8946
	GO:0071674~mononuclear cell migration	3	IL6, SERPINE1, TNF	0.00214421	0.0071544	39.8946
	GO:0002460~adaptive immune response based on somatic recombination of immune receptors built from immunoglobulin superfamily domains	4	CRP, IL6, IL1B, TNF	0.00215822	0.00718936	13.8006
	GO:0032611~interleukin-1 beta production	3	IL6, IFNG, TNF	0.002227	0.00740632	39.1347
	GO:0043549~regulation of kinase activity	5	IFNG, IL1B, AKT1, TNF, VEGFA	0.00225816	0.00748462	7.78247
	GO:0016070~RNA metabolic process	10	IL6, CXCL8, IFNG, IL1B, HMOX1, AKT1, HIF1A, ESR1, TNF, VEGFA	0.0022593	0.00748462	2.56789
	GO:0060968~regulation of gene silencing	3	IL6, ESR1, TNF	0.00226896	0.00748462	38.7655
	GO:0050818~regulation of coagulation	3	IL6, NOS3, SERPINE1	0.00226896	0.00748462	38.7655
	GO:1901888~regulation of cell junction assembly	3	IL1B, TNF, VEGFA	0.00226896	0.00748462	38.7655
	GO:0001701~in utero embryonic development	4	NOS3, AKT1, HIF1A, VEGFA	0.00228448	0.00752361	13.528
	GO:1903076~regulation of protein localization to plasma membrane	3	IFNG, AKT1, TNF	0.00231129	0.00759959	38.4032
	GO:0008585~female gonad development	3	NOS3, ESR1, VEGFA	0.002354	0.00771505	38.0476
	GO:0045639~positive regulation of myeloid cell differentiation	3	IFNG, HIF1A, TNF	0.002354	0.00771505	38.0476
	GO:0001932~regulation of protein phosphorylation	6	IL6, IFNG, IL1B, AKT1, TNF, VEGFA	0.00238543	0.00780546	5.37846
	GO:0030099~myeloid cell differentiation	4	IFNG, HIF1A, TNF, VEGFA	0.00241528	0.00789044	13.266
	GO:0019218~regulation of steroid metabolic process	3	IFNG, IL1B, TNF	0.00244054	0.00792202	37.3558
	GO:1902882~regulation of response to oxidative stress	3	AKT1, HIF1A, TNF	0.00244054	0.00792202	37.3558
	GO:0050764~regulation of phagocytosis	3	IFNG, IL1B, TNF	0.00244054	0.00792202	37.3558
	GO:0009408~response to heat	3	NOS3, HMOX1, AKT1	0.00244054	0.00792202	37.3558
	GO:0051251~positive regulation of lymphocyte activation	4	IL6, IFNG, IL1B, AKT1	0.00256794	0.00829945	12.9831
	GO:0032651~regulation of interleukin-1 beta production	3	IL6, IFNG, TNF	0.00257316	0.00829945	36.3641
	GO:0046545~development of primary female sexual characteristics	3	NOS3, ESR1, VEGFA	0.00257316	0.00829945	36.3641
	GO:1905477~positive regulation of protein localization to membrane	3	IFNG, AKT1, TNF	0.00257316	0.00829945	36.3641
	GO:0009410~response to xenobiotic stimulus	4	NOS2, IL1B, HMOX1, TNF	0.00258526	0.0083121	12.9524
	GO:0051271~negative regulation of cellular component movement	4	SERPINE1, HMOX1, AKT1, TNF	0.00258526	0.0083121	12.9524
	GO:0015758~glucose transport	3	IL1B, AKT1, TNF	0.0026181	0.0084044	36.0451
	GO:0045833~negative regulation of lipid metabolic process	3	IL1B, AKT1, TNF	0.00266342	0.0085364	35.7317
	GO:0015908~fatty acid transport	3	NOS2, IL1B, AKT1	0.00270912	0.00866917	35.4236
	GO:0052548~regulation of endopeptidase activity	4	SERPINE1, AKT1, TNF, VEGFA	0.00274448	0.00876138	12.6825
	GO:0098586~cellular response to virus	3	IL6, IFNG, HIF1A	0.00275518	0.00876138	35.1209
	GO:0008645~hexose transport	3	IL1B, AKT1, TNF	0.00275518	0.00876138	35.1209
	GO:0006766~vitamin metabolic process	3	IFNG, IL1B, TNF	0.00275518	0.00876138	35.1209
	GO:0042698~ovulation cycle	3	NOS3, ESR1, VEGFA	0.00280161	0.00889511	34.8232
	GO:1904375~regulation of protein localization to cell periphery	3	IFNG, AKT1, TNF	0.00284841	0.0090296	34.5306
	GO:0001503~ossification	4	IL6, AKT1, HIF1A, TNF	0.00285395	0.00903307	12.5088
	GO:0040013~negative regulation of locomotion	4	SERPINE1, HMOX1, AKT1, TNF	0.00289104	0.00907998	12.4519
	GO:0044070~regulation of anion transport	3	IL1B, AKT1, TNF	0.00289558	0.00907998	34.2429
	GO:0002824~positive regulation of adaptive immune response based on somatic recombination of immune receptors built from immunoglobulin superfamily domains	3	IL6, IL1B, TNF	0.00289558	0.00907998	34.2429
	GO:0043331~response to dsRNA	3	IL6, ESR1, TNF	0.00289558	0.00907998	34.2429
	GO:0002708~positive regulation of lymphocyte mediated immunity	3	IL6, IL1B, TNF	0.00289558	0.00907998	34.2429
	GO:0015749~monosaccharide transport	3	IL1B, AKT1, TNF	0.00289558	0.00907998	34.2429
	GO:0016310~phosphorylation	7	IL6, IFNG, IL1B, AKT1, HIF1A, TNF, VEGFA	0.00290558	0.00909729	4.01676
	GO:0022414~reproductive process	6	NOS3, IL1B, AKT1, HIF1A, ESR1, VEGFA	0.00302365	0.00945239	5.09819
	GO:0071346~cellular response to interferon-gamma	3	IFNG, NOS2, TNF	0.00303931	0.00948676	33.4077
	GO:0000003~reproduction	6	NOS3, IL1B, AKT1, HIF1A, ESR1, VEGFA	0.00304856	0.00950103	5.08872
	GO:0045446~endothelial cell differentiation	3	IL1B, TNF, VEGFA	0.00308795	0.00959438	33.1382
	GO:0071887~leukocyte apoptotic process	3	IL6, AKT1, HIF1A	0.00308795	0.00959438	33.1382
	GO:0022612~gland morphogenesis	3	IL6, ESR1, TNF	0.00313697	0.00973178	32.8731
	GO:0002821~positive regulation of adaptive immune response	3	IL6, IL1B, TNF	0.00318635	0.0098699	32.6122
	GO:0060249~anatomical structure homeostasis	4	IL6, NOS3, HIF1A, VEGFA	0.00319859	0.00989274	12.015
	GO:1903706~regulation of hemopoiesis	4	IFNG, IL1B, HIF1A, TNF	0.00321845	0.00993906	11.9887
	GO:1903729~regulation of plasma membrane organization	3	IFNG, AKT1, TNF	0.0032862	0.0101175	32.1027
	GO:0046660~female sex differentiation	3	NOS3, ESR1, VEGFA	0.0032862	0.0101175	32.1027
	GO:0010243~response to organonitrogen compound	5	IL6, IL1B, HMOX1, AKT1, TNF	0.00329504	0.0101294	7.01698
	GO:0014900~muscle hyperplasia	2	NOS3, HMOX1	0.00338541	0.0103666	547.886
	GO:0046165~alcohol biosynthetic process	3	IFNG, IL1B, TNF	0.00338752	0.0103666	31.6088
	GO:0043500~muscle adaptation	3	NOS3, IL1B, HMOX1	0.00338752	0.0103666	31.6088
	GO:0032612~interleukin-1 production	3	IL6, IFNG, TNF	0.00349029	0.0106651	31.1299
	GO:0052547~regulation of peptidase activity	4	SERPINE1, AKT1, TNF, VEGFA	0.00350471	0.010693	11.6324
	GO:0003012~muscle system process	4	NOS3, IL1B, HMOX1, TNF	0.00352574	0.0107411	11.6077
	GO:0071621~granulocyte chemotaxis	3	CXCL8, IL1B, VEGFA	0.00354223	0.010759	30.8958
	GO:0032652~regulation of interleukin-1 production	3	IL6, IFNG, TNF	0.00354223	0.010759	30.8958
	GO:0034101~erythrocyte homeostasis	3	HMOX1, HIF1A, VEGFA	0.00364718	0.0110613	30.4381
	GO:1905330~regulation of morphogenesis of an epithelium	3	ESR1, TNF, VEGFA	0.0037002	0.0111887	30.2143
	GO:0048565~digestive tract development	3	CXCL8, HIF1A, TNF	0.0037002	0.0111887	30.2143
	GO:0014065~phosphatidylinositol 3-kinase signaling	3	AKT1, TNF, VEGFA	0.00375359	0.0113333	29.9937
	GO:0045087~innate immune response	5	CRP, IFNG, NOS2, ESR1, TNF	0.00377049	0.0113674	6.76068
	GO:0051338~regulation of transferase activity	5	IFNG, IL1B, AKT1, TNF, VEGFA	0.00379747	0.0114318	6.74736
	GO:0038061~NIK/NF-kappaB signaling	3	IL1B, AKT1, TNF	0.00386144	0.0116072	29.5622
	GO:0014013~regulation of gliogenesis	3	IL6, IL1B, TNF	0.0039159	0.0117535	29.351
	GO:0003158~endothelium development	3	IL1B, TNF, VEGFA	0.00402592	0.0120659	28.9376
	GO:0030163~protein catabolic process	5	IFNG, NOS2, IL1B, AKT1, TNF	0.0040463	0.0121091	6.62979
	GO:0061419~positive regulation of transcription from RNA polymerase II promoter in response to hypoxia	2	HIF1A, VEGFA	0.00406123	0.0121359	456.571
	GO:0042326~negative regulation of phosphorylation	4	IFNG, IL1B, AKT1, TNF	0.0042169	0.0125826	10.8924
	GO:0055123~digestive system development	3	CXCL8, HIF1A, TNF	0.00430723	0.0128333	27.9534
	GO:0044723~single-organism carbohydrate metabolic process	4	IFNG, AKT1, HIF1A, TNF	0.00433561	0.0128989	10.7852
	GO:0045598~regulation of fat cell differentiation	3	IL6, AKT1, TNF	0.00436456	0.0129661	27.7645
	GO:0015711~organic anion transport	4	NOS2, IL1B, AKT1, TNF	0.00438367	0.0130038	10.7429
	GO:0034341~response to interferon-gamma	3	IFNG, NOS2, TNF	0.00442226	0.0130992	27.5781
	GO:0007399~nervous system development	7	IL6, IFNG, IL1B, AKT1, HIF1A, TNF, VEGFA	0.00443992	0.0131323	3.69907
	GO:0055114~oxidation-reduction process	4	IFNG, HMOX1, AKT1, HIF1A	0.0045298	0.0133787	10.6179
	GO:0034248~regulation of cellular amide metabolic process	5	IL6, IFNG, AKT1, ESR1, TNF	0.00456198	0.0134542	6.41252
	GO:0046425~regulation of JAK-STAT cascade	3	IL6, IFNG, TNF	0.00459747	0.0135392	27.0338
	GO:1902580~single-organism cellular localization	5	IFNG, HMOX1, AKT1, HIF1A, TNF	0.00460818	0.0135511	6.39456
	GO:0006811~ion transport	6	IFNG, NOS2, NOS3, IL1B, AKT1, TNF	0.00462289	0.0135747	4.62741
	GO:0002705~positive regulation of leukocyte mediated immunity	3	IL6, IL1B, TNF	0.00465658	0.0136343	26.8571
	GO:0001837~epithelial to mesenchymal transition	3	IL6, IL1B, HIF1A	0.00465658	0.0136343	26.8571
	GO:0006914~autophagy	4	IFNG, HMOX1, AKT1, HIF1A	0.00472926	0.0138089	10.4558
	GO:0031622~positive regulation of fever generation	2	IL1B, TNF	0.00473661	0.0138089	391.347
	GO:1903721~positive regulation of I-kappaB phosphorylation	2	AKT1, TNF	0.00473661	0.0138089	391.347
	GO:0043254~regulation of protein complex assembly	4	IFNG, ESR1, TNF, VEGFA	0.00488234	0.0142133	10.3375
	GO:0032844~regulation of homeostatic process	4	IL6, IL1B, HIF1A, TNF	0.00496	0.0144188	10.2793
	GO:1901615~organic hydroxy compound metabolic process	4	IFNG, IL1B, HIF1A, TNF	0.0050122	0.0145064	10.2409
	GO:0048754~branching morphogenesis of an epithelial tube	3	ESR1, TNF, VEGFA	0.0050187	0.0145064	25.8437
	GO:0010508~positive regulation of autophagy	3	IFNG, HMOX1, HIF1A	0.0050187	0.0145064	25.8437
	GO:0097530~granulocyte migration	3	CXCL8, IL1B, VEGFA	0.0050187	0.0145064	25.8437
	GO:0002009~morphogenesis of an epithelium	4	HIF1A, ESR1, TNF, VEGFA	0.00514416	0.0148479	10.146
	GO:0007417~central nervous system development	5	IFNG, IL1B, AKT1, HIF1A, TNF	0.0051712	0.0149048	6.1922
	GO:1904892~regulation of STAT cascade	3	IL6, IFNG, TNF	0.00520452	0.014959	25.3651
	GO:0044087~regulation of cellular component biogenesis	5	IFNG, IL1B, ESR1, TNF, VEGFA	0.00520473	0.014959	6.18102
	GO:0008643~carbohydrate transport	3	IL1B, AKT1, TNF	0.00526716	0.0151103	25.2095
	GO:0006259~DNA metabolic process	5	IL6, CXCL8, AKT1, TNF, VEGFA	0.00527223	0.0151103	6.15879
	GO:0043410~positive regulation of MAPK cascade	4	IL6, IL1B, TNF, VEGFA	0.00533246	0.0152614	10.0162
	GO:0061044~negative regulation of vascular wound healing	2	SERPINE1, TNF	0.00541158	0.015466	342.429
	GO:2000112~regulation of cellular macromolecule biosynthetic process	9	IL6, IFNG, IL1B, HMOX1, AKT1, HIF1A, ESR1, TNF, VEGFA	0.00543488	0.0155108	2.58545
	GO:0006508~proteolysis	6	IFNG, IL1B, SERPINE1, AKT1, TNF, VEGFA	0.00546636	0.0155788	4.45194
	GO:0044703~multi-organism reproductive process	5	NOS3, IL1B, AKT1, ESR1, VEGFA	0.00547834	0.015591	6.09304
	GO:0042110~T cell activation	4	IL6, IFNG, IL1B, AKT1	0.00555276	0.0157807	9.87181
	GO:0001889~liver development	3	IL6, HMOX1, TNF	0.00565034	0.0160356	24.3145
	GO:0010556~regulation of macromolecule biosynthetic process	9	IL6, IFNG, IL1B, HMOX1, AKT1, HIF1A, ESR1, TNF, VEGFA	0.00576699	0.0163375	2.56234
	GO:0007259~JAK-STAT cascade	3	IL6, IFNG, TNF	0.00578085	0.0163375	24.0301
	GO:0045727~positive regulation of translation	3	IL6, ESR1, TNF	0.00578085	0.0163375	24.0301
	GO:0061008~hepaticobiliary system development	3	IL6, HMOX1, TNF	0.00584662	0.0165005	23.8904
	GO:0048015~phosphatidylinositol-mediated signaling	3	AKT1, TNF, VEGFA	0.00591275	0.0166639	23.7523
	GO:0032874~positive regulation of stress-activated MAPK cascade	3	IL1B, TNF, VEGFA	0.00597922	0.0168279	23.6158
	GO:1903719~regulation of I-kappaB phosphorylation	2	AKT1, TNF	0.00608612	0.0170579	304.381
	GO:0001660~fever generation	2	IL1B, TNF	0.00608612	0.0170579	304.381
	GO:0031620~regulation of fever generation	2	IL1B, TNF	0.00608612	0.0170579	304.381
	GO:0070304~positive regulation of stress-activated protein kinase signaling cascade	3	IL1B, TNF, VEGFA	0.00611319	0.0171102	23.3474
	GO:0044057~regulation of system process	4	NOS3, IL1B, AKT1, TNF	0.00612759	0.0171269	9.52845
	GO:0006694~steroid biosynthetic process	3	IFNG, IL1B, TNF	0.00618069	0.0172043	23.2155
	GO:0048017~inositol lipid-mediated signaling	3	AKT1, TNF, VEGFA	0.00618069	0.0172043	23.2155
	GO:0016241~regulation of macroautophagy	3	HMOX1, AKT1, HIF1A	0.00618069	0.0172043	23.2155
	GO:0019637~organophosphate metabolic process	5	IFNG, NOS2, NOS3, HIF1A, TNF	0.00624307	0.0173457	5.87356
	GO:1905475~regulation of protein localization to membrane	3	IFNG, AKT1, TNF	0.00624854	0.0173457	23.0851
	GO:0002706~regulation of lymphocyte mediated immunity	3	IL6, IL1B, TNF	0.00638527	0.0177011	22.8286
	GO:0045936~negative regulation of phosphate metabolic process	4	IFNG, IL1B, AKT1, TNF	0.00645858	0.0178799	9.34959
	GO:0010563~negative regulation of phosphorus metabolic process	4	IFNG, IL1B, AKT1, TNF	0.0064892	0.0179402	9.33366
	GO:0043271~negative regulation of ion transport	3	NOS3, AKT1, TNF	0.00659293	0.0181775	22.4543
	GO:0002822~regulation of adaptive immune response based on somatic recombination of immune receptors built from immunoglobulin superfamily domains	3	IL6, IL1B, TNF	0.00659293	0.0181775	22.4543
	GO:0009266~response to temperature stimulus	3	NOS3, HMOX1, AKT1	0.00666284	0.0183206	22.3323
	GO:0002040~sprouting angiogenesis	3	HMOX1, AKT1, VEGFA	0.00666284	0.0183206	22.3323
	GO:0002246~wound healing involved in inflammatory response	2	HMOX1, HIF1A	0.00676024	0.0185633	273.943
	GO:0051249~regulation of lymphocyte activation	4	IL6, IFNG, IL1B, AKT1	0.00683182	0.0187345	9.16197
	GO:0051726~regulation of cell cycle	5	CXCL8, IFNG, IL1B, AKT1, TNF	0.00685205	0.0187646	5.72145
	GO:0045931~positive regulation of mitotic cell cycle	3	IL1B, AKT1, TNF	0.00694587	0.018996	21.8571
	GO:1902532~negative regulation of intracellular signal transduction	4	IL1B, AKT1, HIF1A, ESR1	0.00708775	0.0192847	9.04102
	GO:0061138~morphogenesis of a branching epithelium	3	ESR1, TNF, VEGFA	0.00708942	0.0192847	21.6271
	GO:0046328~regulation of JNK cascade	3	IL1B, AKT1, TNF	0.00708942	0.0192847	21.6271
	GO:1902107~positive regulation of leukocyte differentiation	3	IFNG, IL1B, TNF	0.00708942	0.0192847	21.6271
	GO:0097696~STAT cascade	3	IL6, IFNG, TNF	0.00716171	0.0194553	21.5138
	GO:0034613~cellular protein localization	6	IFNG, IL1B, AKT1, ESR1, TNF, VEGFA	0.00722808	0.0195221	4.17172
	GO:0006468~protein phosphorylation	6	IL6, IFNG, IL1B, AKT1, TNF, VEGFA	0.00722808	0.0195221	4.17172
	GO:0043902~positive regulation of multi-organism process	3	IFNG, NOS2, VEGFA	0.00723433	0.0195221	21.4018
	GO:0048771~tissue remodeling	3	IL6, NOS3, HIF1A	0.00723433	0.0195221	21.4018
	GO:0015718~monocarboxylic acid transport	3	NOS2, IL1B, AKT1	0.00723433	0.0195221	21.4018
	GO:0070727~cellular macromolecule localization	6	IFNG, IL1B, AKT1, ESR1, TNF, VEGFA	0.00743393	0.019876	4.14437
	GO:0031652~positive regulation of heat generation	2	IL1B, TNF	0.00743394	0.019876	249.039
	GO:0043619~regulation of transcription from RNA polymerase II promoter in response to oxidative stress	2	HMOX1, HIF1A	0.00743394	0.019876	249.039
	GO:1900222~negative regulation of beta-amyloid clearance	2	IFNG, TNF	0.00743394	0.019876	249.039
	GO:1903715~regulation of aerobic respiration	2	AKT1, HIF1A	0.00743394	0.019876	249.039
	GO:0051712~positive regulation of killing of cells of other organism	2	IFNG, NOS2	0.00743394	0.019876	249.039
	GO:0006527~arginine catabolic process	2	NOS2, NOS3	0.00743394	0.019876	249.039
	GO:0030324~lung development	3	NOS3, TNF, VEGFA	0.00760251	0.0203	20.8586
	GO:0002819~regulation of adaptive immune response	3	IL6, IL1B, TNF	0.00775213	0.0206724	20.649
	GO:0045333~cellular respiration	3	IFNG, AKT1, HIF1A	0.00782745	0.0208458	20.5457
	GO:0007169~transmembrane receptor protein tyrosine kinase signaling pathway	4	IL1B, AKT1, HIF1A, VEGFA	0.00789006	0.0209851	8.6966
	GO:0030323~respiratory tube development	3	NOS3, TNF, VEGFA	0.0079031	0.0209923	20.4435
	GO:0043406~positive regulation of MAP kinase activity	3	IL1B, TNF, VEGFA	0.00797908	0.0211388	20.3423
	GO:0006109~regulation of carbohydrate metabolic process	3	IFNG, AKT1, HIF1A	0.00797908	0.0211388	20.3423
	GO:0044089~positive regulation of cellular component biogenesis	4	IFNG, ESR1, TNF, VEGFA	0.00802886	0.021243	8.64173
	GO:2000027~regulation of organ morphogenesis	3	ESR1, TNF, VEGFA	0.0080554	0.0212855	20.2421
	GO:0090594~inflammatory response to wounding	2	HMOX1, HIF1A	0.00810722	0.0213116	228.286
	GO:0030825~positive regulation of cGMP metabolic process	2	NOS2, NOS3	0.00810722	0.0213116	228.286
	GO:0030828~positive regulation of cGMP biosynthetic process	2	NOS2, NOS3	0.00810722	0.0213116	228.286
	GO:0031284~positive regulation of guanylate cyclase activity	2	NOS2, NOS3	0.00810722	0.0213116	228.286
	GO:0007254~JNK cascade	3	IL1B, AKT1, TNF	0.008364	0.0219582	19.8509
	GO:0006820~anion transport	4	NOS2, IL1B, AKT1, TNF	0.00841811	0.0220717	8.49435
	GO:0001763~morphogenesis of a branching structure	3	ESR1, TNF, VEGFA	0.00844198	0.0221058	19.7555
	GO:0031400~negative regulation of protein modification process	4	IFNG, IL1B, AKT1, TNF	0.00845404	0.0221089	8.4812
	GO:0005975~carbohydrate metabolic process	4	IFNG, AKT1, HIF1A, TNF	0.00859872	0.0224583	8.42901
	GO:0061418~regulation of transcription from RNA polymerase II promoter in response to hypoxia	2	HIF1A, VEGFA	0.00878008	0.0228773	210.725
	GO:0032787~monocarboxylic acid metabolic process	4	IFNG, IL1B, AKT1, HIF1A	0.00878163	0.0228773	8.36467
	GO:0043281~regulation of cysteine-type endopeptidase activity involved in apoptotic process	3	AKT1, TNF, VEGFA	0.00915866	0.0238289	18.9361
	GO:0051709~regulation of killing of cells of other organism	2	IFNG, NOS2	0.00945251	0.0245172	195.673
	GO:0031650~regulation of heat generation	2	IL1B, TNF	0.00945251	0.0245172	195.673
	GO:0043009~chordate embryonic development	4	NOS3, AKT1, HIF1A, VEGFA	0.00945938	0.0245172	8.14095
	GO:0036211~protein modification process	8	IL6, IFNG, NOS2, IL1B, AKT1, HIF1A, TNF, VEGFA	0.00952553	0.0246258	2.70628
	GO:0006464~cellular protein modification process	8	IL6, IFNG, NOS2, IL1B, AKT1, HIF1A, TNF, VEGFA	0.00952553	0.0246258	2.70628
	GO:0031099~regeneration	3	IL6, HMOX1, TNF	0.00965121	0.024919	18.4266
	GO:0060541~respiratory system development	3	NOS3, TNF, VEGFA	0.00973444	0.025102	18.3444
	GO:0002573~myeloid leukocyte differentiation	3	IFNG, TNF, VEGFA	0.00981799	0.0252854	18.2629
	GO:0045637~regulation of myeloid cell differentiation	3	IFNG, HIF1A, TNF	0.00990188	0.0254691	18.182
	GO:0031282~regulation of guanylate cyclase activity	2	NOS2, NOS3	0.0101245	0.025878	182.629
	GO:0050930~induction of positive chemotaxis	2	CXCL8, VEGFA	0.0101245	0.025878	182.629
	GO:0030826~regulation of cGMP biosynthetic process	2	NOS2, NOS3	0.0101245	0.025878	182.629
	GO:0061043~regulation of vascular wound healing	2	SERPINE1, TNF	0.0101245	0.025878	182.629
	GO:0030823~regulation of cGMP metabolic process	2	NOS2, NOS3	0.0101245	0.025878	182.629
	GO:0007596~blood coagulation	3	IL6, NOS3, SERPINE1	0.0101555	0.0259245	17.9439
	GO:0009792~embryo development ending in birth or egg hatching	4	NOS3, AKT1, HIF1A, VEGFA	0.010329	0.0263345	7.88325
	GO:0030278~regulation of ossification	3	IL6, HIF1A, TNF	0.0104119	0.0264794	17.7118
	GO:0001906~cell killing	3	CXCL8, IFNG, NOS2	0.0104119	0.0264794	17.7118
	GO:0071356~cellular response to tumor necrosis factor	3	CXCL8, AKT1, TNF	0.0104981	0.0266651	17.6358
	GO:0006469~negative regulation of protein kinase activity	3	IFNG, IL1B, AKT1	0.0105845	0.0268512	17.5604
	GO:0048762~mesenchymal cell differentiation	3	IL6, IL1B, HIF1A	0.0106713	0.0269368	17.4857
	GO:0071229~cellular response to acid chemical	3	AKT1, TNF, VEGFA	0.0106713	0.0269368	17.4857
	GO:1901617~organic hydroxy compound biosynthetic process	3	IFNG, IL1B, TNF	0.0106713	0.0269368	17.4857
	GO:0045444~fat cell differentiation	3	IL6, AKT1, TNF	0.0106713	0.0269368	17.4857
	GO:0043523~regulation of neuron apoptotic process	3	HMOX1, HIF1A, TNF	0.0107584	0.0270894	17.4116
	GO:1901215~negative regulation of neuron death	3	HMOX1, AKT1, HIF1A	0.0107584	0.0270894	17.4116
	GO:0008610~lipid biosynthetic process	4	IFNG, IL1B, AKT1, TNF	0.010781	0.0271127	7.76042
	GO:0034116~positive regulation of heterotypic cell-cell adhesion	2	IL1B, TNF	0.0107961	0.0271171	171.214
	GO:0007599~hemostasis	3	IL6, NOS3, SERPINE1	0.0108458	0.0272083	17.3382
	GO:0009612~response to mechanical stimulus	3	IL1B, AKT1, TNF	0.0109336	0.0273609	17.2653
	GO:0050817~coagulation	3	IL6, NOS3, SERPINE1	0.0109336	0.0273609	17.2653
	GO:0040008~regulation of growth	4	IFNG, AKT1, HIF1A, VEGFA	0.0109483	0.027364	7.7167
	GO:0001649~osteoblast differentiation	3	IL6, AKT1, TNF	0.01111	0.0277341	17.1214
	GO:0071495~cellular response to endogenous stimulus	5	CXCL8, IL1B, AKT1, ESR1, TNF	0.0112531	0.0280567	4.96633
	GO:0010638~positive regulation of organelle organization	4	IL1B, HIF1A, TNF, VEGFA	0.0112873	0.0281077	7.63072
	GO:2000116~regulation of cysteine-type endopeptidase activity	3	AKT1, TNF, VEGFA	0.0118285	0.0294192	16.5691
	GO:0032944~regulation of mononuclear cell proliferation	3	CRP, IL6, IL1B	0.0120112	0.0297644	16.4366
	GO:0001894~tissue homeostasis	3	IL6, NOS3, VEGFA	0.0120112	0.0297644	16.4366
	GO:0008406~gonad development	3	NOS3, ESR1, VEGFA	0.0120112	0.0297644	16.4366
	GO:0030949~positive regulation of vascular endothelial growth factor receptor signaling pathway	2	IL1B, HIF1A	0.012138	0.029969	152.19
	GO:0060644~mammary gland epithelial cell differentiation	2	AKT1, HIF1A	0.012138	0.029969	152.19
	GO:0030730~sequestering of triglyceride	2	IL1B, TNF	0.012138	0.029969	152.19
	GO:0034329~cell junction assembly	3	IL1B, TNF, VEGFA	0.0122878	0.0303018	16.2417
	GO:0046395~carboxylic acid catabolic process	3	NOS2, NOS3, AKT1	0.0124737	0.0306858	16.1143
	GO:0016054~organic acid catabolic process	3	NOS2, NOS3, AKT1	0.0124737	0.0306858	16.1143
	GO:0051649~establishment of localization in cell	6	IFNG, NOS3, IL1B, HMOX1, AKT1, HIF1A	0.0125197	0.0307618	3.66234
	GO:0045137~development of primary sexual characteristics	3	NOS3, ESR1, VEGFA	0.0125671	0.0308409	16.0513
	GO:0035743~CD4-positive, alpha-beta T cell cytokine production	2	IL6, IL1B	0.0128084	0.0313196	144.18
	GO:0031649~heat generation	2	IL1B, TNF	0.0128084	0.0313196	144.18
	GO:1900119~positive regulation of execution phase of apoptosis	2	IL6, TNF	0.0128084	0.0313196	144.18
	GO:1901137~carbohydrate derivative biosynthetic process	4	IFNG, NOS2, NOS3, IL1B	0.0128434	0.0313441	7.27604
	GO:0033673~negative regulation of kinase activity	3	IFNG, IL1B, AKT1	0.0128492	0.0313441	15.8654
	GO:0051402~neuron apoptotic process	3	HMOX1, HIF1A, TNF	0.0129439	0.0315371	15.8044
	GO:0034612~response to tumor necrosis factor	3	CXCL8, AKT1, TNF	0.0131341	0.0319624	15.6838
	GO:0042593~glucose homeostasis	3	IL6, AKT1, HIF1A	0.0134219	0.0326046	15.5062
	GO:1902176~negative regulation of oxidative stress-induced intrinsic apoptotic signaling pathway	2	AKT1, HIF1A	0.0134783	0.0326046	136.971
	GO:0006525~arginine metabolic process	2	NOS2, NOS3	0.0134783	0.0326046	136.971
	GO:2000010~positive regulation of protein localization to cell surface	2	AKT1, TNF	0.0134783	0.0326046	136.971
	GO:0032310~prostaglandin secretion	2	NOS2, IL1B	0.0134783	0.0326046	136.971
	GO:0033500~carbohydrate homeostasis	3	IL6, AKT1, HIF1A	0.0135184	0.0326627	15.4479
	GO:0006629~lipid metabolic process	5	IFNG, IL1B, AKT1, ESR1, TNF	0.0135424	0.0326819	4.70692
	GO:0006518~peptide metabolic process	5	IL6, IFNG, AKT1, ESR1, TNF	0.0136707	0.0329524	4.69402
	GO:0003007~heart morphogenesis	3	NOS3, HIF1A, VEGFA	0.0137123	0.0330136	15.3326
	GO:0070663~regulation of leukocyte proliferation	3	CRP, IL6, IL1B	0.0138098	0.0332089	15.2756
	GO:0032846~positive regulation of homeostatic process	3	IL1B, HIF1A, TNF	0.014104	0.0338215	15.1071
	GO:1902004~positive regulation of beta-amyloid formation	2	IFNG, TNF	0.0141478	0.0338215	130.449
	GO:0019430~removal of superoxide radicals	2	NOS3, TNF	0.0141478	0.0338215	130.449
	GO:0007252~I-kappaB phosphorylation	2	AKT1, TNF	0.0141478	0.0338215	130.449
	GO:1900221~regulation of beta-amyloid clearance	2	IFNG, TNF	0.0141478	0.0338215	130.449
	GO:0016236~macroautophagy	3	HMOX1, AKT1, HIF1A	0.0142026	0.0338729	15.0518
	GO:0072659~protein localization to plasma membrane	3	IFNG, AKT1, TNF	0.0142026	0.0338729	15.0518
	GO:0045216~cell-cell junction organization	3	IL1B, TNF, VEGFA	0.0144009	0.0343055	14.9423
	GO:0033043~regulation of organelle organization	5	IL1B, AKT1, HIF1A, TNF, VEGFA	0.0145579	0.034639	4.60873
	GO:0051253~negative regulation of RNA metabolic process	5	IL6, IFNG, ESR1, TNF, VEGFA	0.0147601	0.0350499	4.5902
	GO:0010829~negative regulation of glucose transport	2	IL1B, TNF	0.0148168	0.0350499	124.519
	GO:0072575~epithelial cell proliferation involved in liver morphogenesis	2	IL6, TNF	0.0148168	0.0350499	124.519
	GO:0072574~hepatocyte proliferation	2	IL6, TNF	0.0148168	0.0350499	124.519
	GO:1903589~positive regulation of blood vessel endothelial cell proliferation involved in sprouting angiogenesis	2	HMOX1, VEGFA	0.0148168	0.0350499	124.519
	GO:1903522~regulation of blood circulation	3	NOS3, AKT1, TNF	0.0149018	0.0352099	14.6755
	GO:0090068~positive regulation of cell cycle process	3	IL1B, AKT1, TNF	0.015308	0.0361277	14.4688
	GO:0035162~embryonic hemopoiesis	2	HIF1A, VEGFA	0.0154855	0.0362518	119.106
	GO:1902993~positive regulation of amyloid precursor protein catabolic process	2	IFNG, TNF	0.0154855	0.0362518	119.106
	GO:0071451~cellular response to superoxide	2	NOS3, TNF	0.0154855	0.0362518	119.106
	GO:0072576~liver morphogenesis	2	IL6, TNF	0.0154855	0.0362518	119.106
	GO:0015732~prostaglandin transport	2	NOS2, IL1B	0.0154855	0.0362518	119.106
	GO:0060353~regulation of cell adhesion molecule production	2	CXCL8, IL1B	0.0154855	0.0362518	119.106
	GO:0071450~cellular response to oxygen radical	2	NOS3, TNF	0.0154855	0.0362518	119.106
	GO:1902582~single-organism intracellular transport	4	IFNG, HMOX1, AKT1, HIF1A	0.0157382	0.0368009	6.74736
	GO:0030217~T cell differentiation	3	IL6, IFNG, IL1B	0.0160305	0.0373983	14.1208
	GO:0051607~defense response to virus	3	IL6, IFNG, IL1B	0.0160305	0.0373983	14.1208
	GO:0015980~energy derivation by oxidation of organic compounds	3	IFNG, AKT1, HIF1A	0.0161349	0.0375565	14.0724
	GO:0002922~positive regulation of humoral immune response	2	IL1B, TNF	0.0161537	0.0375565	114.143
	GO:0045821~positive regulation of glycolytic process	2	IFNG, HIF1A	0.0161537	0.0375565	114.143
	GO:0002366~leukocyte activation involved in immune response	3	IL6, IFNG, HMOX1	0.0163446	0.0379567	13.9767
	GO:0043405~regulation of MAP kinase activity	3	IL1B, TNF, VEGFA	0.0165554	0.0384026	13.8822
	GO:0034645~cellular macromolecule biosynthetic process	9	IL6, IFNG, IL1B, HMOX1, AKT1, HIF1A, ESR1, TNF, VEGFA	0.0165949	0.0384501	2.17453
	GO:0002263~cell activation involved in immune response	3	IL6, IFNG, HMOX1	0.0167675	0.0388059	13.7891
	GO:0060352~cell adhesion molecule production	2	CXCL8, IL1B	0.0168215	0.0388425	109.577
	GO:0032928~regulation of superoxide anion generation	2	CRP, AKT1	0.0168215	0.0388425	109.577
	GO:0034330~cell junction organization	3	IL1B, TNF, VEGFA	0.016874	0.0389193	13.743
	GO:0046034~ATP metabolic process	3	IFNG, HIF1A, TNF	0.0171952	0.0396152	13.6064
	GO:0007263~nitric oxide mediated signal transduction	2	NOS2, NOS3	0.0174889	0.039885	105.363
	GO:0006182~cGMP biosynthetic process	2	NOS2, NOS3	0.0174889	0.039885	105.363
	GO:0050927~positive regulation of positive chemotaxis	2	CXCL8, VEGFA	0.0174889	0.039885	105.363
	GO:0036003~positive regulation of transcription from RNA polymerase II promoter in response to stress	2	HIF1A, VEGFA	0.0174889	0.039885	105.363
	GO:1901889~negative regulation of cell junction assembly	2	IL1B, TNF	0.0174889	0.039885	105.363
	GO:0000303~response to superoxide	2	NOS3, TNF	0.0174889	0.039885	105.363
	GO:0002726~positive regulation of T cell cytokine production	2	IL6, IL1B	0.0174889	0.039885	105.363
	GO:0051197~positive regulation of coenzyme metabolic process	2	IFNG, HIF1A	0.0174889	0.039885	105.363
	GO:0034114~regulation of heterotypic cell-cell adhesion	2	IL1B, TNF	0.0174889	0.039885	105.363
	GO:0006898~receptor-mediated endocytosis	3	CXCL8, SERPINE1, VEGFA	0.017519	0.0399088	13.4726
	GO:0051348~negative regulation of transferase activity	3	IFNG, IL1B, AKT1	0.0176276	0.0401111	13.4286
	GO:0007548~sex differentiation	3	NOS3, ESR1, VEGFA	0.0178455	0.0405163	13.3414
	GO:0050768~negative regulation of neurogenesis	3	IL6, IL1B, TNF	0.0178455	0.0405163	13.3414
	GO:0050926~regulation of positive chemotaxis	2	CXCL8, VEGFA	0.0181559	0.0410376	101.46
	GO:0000305~response to oxygen radical	2	NOS3, TNF	0.0181559	0.0410376	101.46
	GO:0032891~negative regulation of organic acid transport	2	AKT1, TNF	0.0181559	0.0410376	101.46
	GO:1904996~positive regulation of leukocyte adhesion to vascular endothelial cell	2	IL6, TNF	0.0181559	0.0410376	101.46
	GO:0007162~negative regulation of cell adhesion	3	SERPINE1, AKT1, VEGFA	0.0187289	0.0422857	13.0036
	GO:0070498~interleukin-1-mediated signaling pathway	2	IL6, IL1B	0.0188225	0.042309	97.8367
	GO:0045672~positive regulation of osteoclast differentiation	2	IFNG, TNF	0.0188225	0.042309	97.8367
	GO:0002052~positive regulation of neuroblast proliferation	2	HIF1A, VEGFA	0.0188225	0.042309	97.8367
	GO:0009065~glutamine family amino acid catabolic process	2	NOS2, NOS3	0.0188225	0.042309	97.8367
	GO:0032943~mononuclear cell proliferation	3	CRP, IL6, IL1B	0.0191775	0.0430594	12.8411
	GO:0051129~negative regulation of cellular component organization	4	IL1B, AKT1, TNF, VEGFA	0.0192131	0.0430917	6.26155
	GO:0046649~lymphocyte activation	4	IL6, IFNG, IL1B, AKT1	0.01933	0.0433061	6.24727
	GO:0043270~positive regulation of ion transport	3	IFNG, IL1B, AKT1	0.0194036	0.043423	12.7613
	GO:0051194~positive regulation of cofactor metabolic process	2	IFNG, HIF1A	0.0194886	0.0434697	94.4631
	GO:1901522~positive regulation of transcription from RNA polymerase II promoter involved in cellular response to chemical stimulus	2	HIF1A, VEGFA	0.0194886	0.0434697	94.4631
	GO:1902175~regulation of oxidative stress-induced intrinsic apoptotic signaling pathway	2	AKT1, HIF1A	0.0194886	0.0434697	94.4631
	GO:0071677~positive regulation of mononuclear cell migration	2	SERPINE1, TNF	0.0201544	0.0448071	91.3143
	GO:0097242~beta-amyloid clearance	2	IFNG, TNF	0.0201544	0.0448071	91.3143
	GO:0070168~negative regulation of biomineral tissue development	2	NOS3, HIF1A	0.0201544	0.0448071	91.3143
	GO:0051961~negative regulation of nervous system development	3	IL6, IL1B, TNF	0.0203192	0.0450749	12.4519
	GO:0070372~regulation of ERK1 and ERK2 cascade	3	IL1B, TNF, VEGFA	0.0203192	0.0450749	12.4519
	GO:0006066~alcohol metabolic process	3	IFNG, IL1B, TNF	0.0204349	0.0452328	12.4143
	GO:0009205~purine ribonucleoside triphosphate metabolic process	3	IFNG, HIF1A, TNF	0.0204349	0.0452328	12.4143
	GO:1902105~regulation of leukocyte differentiation	3	IFNG, IL1B, TNF	0.0205509	0.0454401	12.3769
	GO:0090312~positive regulation of protein deacetylation	2	IFNG, VEGFA	0.0208197	0.0459843	88.3687
	GO:0045934~negative regulation of nucleobase-containing compound metabolic process	5	IL6, IFNG, ESR1, TNF, VEGFA	0.0208463	0.0459931	4.14562
	GO:1990778~protein localization to cell periphery	3	IFNG, AKT1, TNF	0.0209007	0.046063	12.2661
	GO:0009144~purine nucleoside triphosphate metabolic process	3	IFNG, HIF1A, TNF	0.0210178	0.046271	12.2296
	GO:0009199~ribonucleoside triphosphate metabolic process	3	IFNG, HIF1A, TNF	0.0212529	0.046738	12.1572
	GO:0030212~hyaluronan metabolic process	2	IL1B, AKT1	0.0214846	0.0470032	85.6071
	GO:0046068~cGMP metabolic process	2	NOS2, NOS3	0.0214846	0.0470032	85.6071
	GO:1900745~positive regulation of p38MAPK cascade	2	IL1B, VEGFA	0.0214846	0.0470032	85.6071
	GO:1903203~regulation of oxidative stress-induced neuron death	2	HIF1A, TNF	0.0214846	0.0470032	85.6071
	GO:0051047~positive regulation of secretion	3	IFNG, IL1B, HIF1A	0.0214892	0.0470032	12.0857
	GO:0016042~lipid catabolic process	3	IL1B, AKT1, TNF	0.0217265	0.0474713	12.015
	GO:0009167~purine ribonucleoside monophosphate metabolic process	3	IFNG, HIF1A, TNF	0.0218456	0.0476802	11.98
	GO:0009126~purine nucleoside monophosphate metabolic process	3	IFNG, HIF1A, TNF	0.021965	0.0478894	11.9452
	GO:0048566~embryonic digestive tract development	2	CXCL8, TNF	0.022149	0.0482388	83.013
	GO:0071496~cellular response to external stimulus	3	IL1B, HMOX1, AKT1	0.0225661	0.0490945	11.774
	GO:0070661~leukocyte proliferation	3	CRP, IL6, IL1B	0.0226871	0.049305	11.7404
	GO:2000191~regulation of fatty acid transport	2	IL1B, AKT1	0.0228131	0.0494202	80.5714
	GO:0036475~neuron death in response to oxidative stress	2	HIF1A, TNF	0.0228131	0.0494202	80.5714
	GO:0002369~T cell cytokine production	2	IL6, IL1B	0.0228131	0.0494202	80.5714
	GO:0048609~multicellular organismal reproductive process	4	NOS3, AKT1, ESR1, VEGFA	0.0229619	0.0496896	5.85348
	GO:0043603~cellular amide metabolic process	5	IL6, IFNG, AKT1, ESR1, TNF	0.022988	0.0496933	4.0262
	GO:0009141~nucleoside triphosphate metabolic process	3	IFNG, HIF1A, TNF	0.0234191	0.0504812	11.5425
	GO:0035633~maintenance of permeability of blood-brain barrier	2	IL6, VEGFA	0.0234767	0.0504812	78.2694
	GO:0016242~negative regulation of macroautophagy	2	HMOX1, AKT1	0.0234767	0.0504812	78.2694
	GO:0002719~negative regulation of cytokine production involved in immune response	2	HMOX1, TNF	0.0234767	0.0504812	78.2694
	GO:0090050~positive regulation of cell migration involved in sprouting angiogenesis	2	HMOX1, VEGFA	0.0234767	0.0504812	78.2694
	GO:0033365~protein localization to organelle	4	IFNG, AKT1, ESR1, VEGFA	0.023876	0.0512855	5.76722
	GO:0009161~ribonucleoside monophosphate metabolic process	3	IFNG, HIF1A, TNF	0.0240367	0.051576	11.3827
	GO:1903792~negative regulation of anion transport	2	AKT1, TNF	0.02414	0.0516885	76.0952
	GO:0010039~response to iron ion	2	HMOX1, HIF1A	0.02414	0.0516885	76.0952
	GO:0032504~multicellular organism reproduction	4	NOS3, AKT1, ESR1, VEGFA	0.0242074	0.0517783	5.73702
	GO:0030947~regulation of vascular endothelial growth factor receptor signaling pathway	2	IL1B, HIF1A	0.0248028	0.052996	74.0386
	GO:0040007~growth	4	AKT1, HIF1A, ESR1, VEGFA	0.0251489	0.0536792	5.65414
	GO:0002724~regulation of T cell cytokine production	2	IL6, IL1B	0.0254652	0.0542972	72.0902
	GO:0044282~small molecule catabolic process	3	NOS2, NOS3, AKT1	0.0259299	0.0551724	10.9286
	GO:0006913~nucleocytoplasmic transport	3	IFNG, IL1B, AKT1	0.0259299	0.0551724	10.9286
	GO:0051169~nuclear transport	3	IFNG, IL1B, AKT1	0.0260583	0.0552719	10.8996
	GO:0009123~nucleoside monophosphate metabolic process	3	IFNG, HIF1A, TNF	0.0260583	0.0552719	10.8996
	GO:1901565~organonitrogen compound catabolic process	3	NOS2, NOS3, HMOX1	0.0260583	0.0552719	10.8996
	GO:0048545~response to steroid hormone	3	IL6, ESR1, TNF	0.026445	0.0560336	10.8135
	GO:0034405~response to fluid shear stress	2	NOS3, AKT1	0.0267887	0.0566888	68.4857
	GO:0000122~negative regulation of transcription from RNA polymerase II promoter	4	IFNG, ESR1, TNF, VEGFA	0.02681	0.0566888	5.51748
	GO:0046907~intracellular transport	5	IFNG, IL1B, HMOX1, AKT1, HIF1A	0.0269757	0.0569799	3.83673
	GO:1901653~cellular response to peptide	3	IL1B, AKT1, TNF	0.0270947	0.0571125	10.6731
	GO:0051098~regulation of binding	3	IFNG, HMOX1, AKT1	0.0270947	0.0571125	10.6731
	GO:1902692~regulation of neuroblast proliferation	2	HIF1A, VEGFA	0.0274498	0.0577413	66.8153
	GO:0071542~dopaminergic neuron differentiation	2	HIF1A, VEGFA	0.0274498	0.0577413	66.8153
	GO:0007167~enzyme linked receptor protein signaling pathway	4	IL1B, AKT1, HIF1A, VEGFA	0.0275197	0.0578283	5.46247
	GO:0006417~regulation of translation	4	IL6, AKT1, ESR1, TNF	0.0278064	0.0583705	5.44077
	GO:0045787~positive regulation of cell cycle	3	IL1B, AKT1, TNF	0.0278831	0.0584711	10.5093
	GO:0071276~cellular response to cadmium ion	2	HMOX1, AKT1	0.0281106	0.0587662	65.2245
	GO:0001659~temperature homeostasis	2	IL1B, TNF	0.0281106	0.0587662	65.2245
	GO:1904994~regulation of leukocyte adhesion to vascular endothelial cell	2	IL6, TNF	0.0281106	0.0587662	65.2245
	GO:0042119~neutrophil activation	2	CXCL8, TNF	0.0287709	0.0599001	63.7076
	GO:2000008~regulation of protein localization to cell surface	2	AKT1, TNF	0.0287709	0.0599001	63.7076
	GO:0008631~intrinsic apoptotic signaling pathway in response to oxidative stress	2	AKT1, HIF1A	0.0287709	0.0599001	63.7076
	GO:0045454~cell redox homeostasis	2	NOS2, NOS3	0.0287709	0.0599001	63.7076
	GO:0001101~response to acid chemical	3	AKT1, TNF, VEGFA	0.029488	0.0613303	10.1964
	GO:0010038~response to metal ion	3	HMOX1, AKT1, HIF1A	0.0297591	0.0618309	10.146
	GO:0032102~negative regulation of response to external stimulus	3	NOS3, SERPINE1, TNF	0.0300313	0.0623325	10.0962
	GO:0002251~organ or tissue specific immune response	2	IL6, NOS2	0.0300903	0.0623913	60.8762
	GO:0007009~plasma membrane organization	3	IFNG, AKT1, TNF	0.0303044	0.0627712	10.0468
	GO:0042554~superoxide anion generation	2	CRP, AKT1	0.0307494	0.0635633	59.5528
	GO:1900744~regulation of p38MAPK cascade	2	IL1B, VEGFA	0.0307494	0.0635633	59.5528
	GO:0032660~regulation of interleukin-17 production	2	IL6, IFNG	0.031408	0.0646618	58.2857
	GO:1900048~positive regulation of hemostasis	2	IL6, SERPINE1	0.031408	0.0646618	58.2857
	GO:0032620~interleukin-17 production	2	IL6, IFNG	0.031408	0.0646618	58.2857
	GO:0030194~positive regulation of blood coagulation	2	IL6, SERPINE1	0.031408	0.0646618	58.2857
	GO:0006869~lipid transport	3	NOS2, IL1B, AKT1	0.0318248	0.0652893	9.78367
	GO:0030195~negative regulation of blood coagulation	2	NOS3, SERPINE1	0.0320663	0.0652893	57.0714
	GO:1900117~regulation of execution phase of apoptosis	2	IL6, TNF	0.0320663	0.0652893	57.0714
	GO:0007595~lactation	2	HIF1A, VEGFA	0.0320663	0.0652893	57.0714
	GO:1902895~positive regulation of pri-miRNA transcription from RNA polymerase II promoter	2	HIF1A, TNF	0.0320663	0.0652893	57.0714
	GO:1904037~positive regulation of epithelial cell apoptotic process	2	IL6, HMOX1	0.0320663	0.0652893	57.0714
	GO:0002920~regulation of humoral immune response	2	IL1B, TNF	0.0320663	0.0652893	57.0714
	GO:1902003~regulation of beta-amyloid formation	2	IFNG, TNF	0.0320663	0.0652893	57.0714
	GO:0002701~negative regulation of production of molecular mediator of immune response	2	HMOX1, TNF	0.0320663	0.0652893	57.0714
	GO:1903587~regulation of blood vessel endothelial cell proliferation involved in sprouting angiogenesis	2	HMOX1, VEGFA	0.0320663	0.0652893	57.0714
	GO:0001774~microglial cell activation	2	IFNG, TNF	0.0320663	0.0652893	57.0714
	GO:0030098~lymphocyte differentiation	3	IL6, IFNG, IL1B	0.0321046	0.0653018	9.73731
	GO:0022411~cellular component disassembly	3	IL6, HIF1A, TNF	0.0323853	0.0658069	9.69137
	GO:0050820~positive regulation of coagulation	2	IL6, SERPINE1	0.0327241	0.0662966	55.9067
	GO:1903580~positive regulation of ATP metabolic process	2	IFNG, HIF1A	0.0327241	0.0662966	55.9067
	GO:1900047~negative regulation of hemostasis	2	NOS3, SERPINE1	0.0327241	0.0662966	55.9067
	GO:0036230~granulocyte activation	2	CXCL8, TNF	0.0333816	0.0674939	54.7886
	GO:0031641~regulation of myelination	2	AKT1, TNF	0.0333816	0.0674939	54.7886
	GO:0042493~response to drug	3	NOS2, IL1B, HMOX1	0.0335181	0.0677026	9.5119
	GO:0030225~macrophage differentiation	2	IFNG, VEGFA	0.0340386	0.0686856	53.7143
	GO:0006110~regulation of glycolytic process	2	IFNG, HIF1A	0.0346952	0.0695974	52.6813
	GO:0032309~icosanoid secretion	2	NOS2, IL1B	0.0346952	0.0695974	52.6813
	GO:1902991~regulation of amyloid precursor protein catabolic process	2	IFNG, TNF	0.0346952	0.0695974	52.6813
	GO:0038066~p38MAPK cascade	2	IL1B, VEGFA	0.0346952	0.0695974	52.6813
	GO:0010718~positive regulation of epithelial to mesenchymal transition	2	IL6, IL1B	0.0346952	0.0695974	52.6813
	GO:0010608~posttranscriptional regulation of gene expression	4	IL6, AKT1, ESR1, TNF	0.0346959	0.0695974	4.9944
	GO:0050819~negative regulation of coagulation	2	NOS3, SERPINE1	0.0353514	0.0705638	51.6873
	GO:0030801~positive regulation of cyclic nucleotide metabolic process	2	NOS2, NOS3	0.0353514	0.0705638	51.6873
	GO:0042311~vasodilation	2	NOS3, TNF	0.0353514	0.0705638	51.6873
	GO:0010543~regulation of platelet activation	2	IL6, NOS3	0.0353514	0.0705638	51.6873
	GO:0030804~positive regulation of cyclic nucleotide biosynthetic process	2	NOS2, NOS3	0.0353514	0.0705638	51.6873
	GO:0010959~regulation of metal ion transport	3	IFNG, NOS3, AKT1	0.0355384	0.0708676	9.21332
	GO:0002043~blood vessel endothelial cell proliferation involved in sprouting angiogenesis	2	HMOX1, VEGFA	0.0360071	0.0716616	50.7302
	GO:0035094~response to nicotine	2	HMOX1, TNF	0.0360071	0.0716616	50.7302
	GO:0002686~negative regulation of leukocyte migration	2	HMOX1, AKT1	0.0366625	0.0728945	49.8078
	GO:0001933~negative regulation of protein phosphorylation	3	IFNG, IL1B, AKT1	0.0368623	0.0732202	9.03108
	GO:0031281~positive regulation of cyclase activity	2	NOS2, NOS3	0.0373175	0.0739796	48.9184
	GO:0034205~beta-amyloid formation	2	IFNG, TNF	0.0373175	0.0739796	48.9184
	GO:1903202~negative regulation of oxidative stress-induced cell death	2	AKT1, HIF1A	0.037972	0.0749846	48.0602
	GO:0051349~positive regulation of lyase activity	2	NOS2, NOS3	0.037972	0.0749846	48.0602
	GO:0071675~regulation of mononuclear cell migration	2	SERPINE1, TNF	0.037972	0.0749846	48.0602
	GO:0030857~negative regulation of epithelial cell differentiation	2	IFNG, VEGFA	0.037972	0.0749846	48.0602
	GO:0051186~cofactor metabolic process	3	IFNG, HMOX1, HIF1A	0.0389601	0.0768611	8.7615
	GO:0061756~leukocyte adhesion to vascular endothelial cell	2	IL6, TNF	0.0392799	0.0773417	46.431
	GO:0007566~embryo implantation	2	IL1B, VEGFA	0.0392799	0.0773417	46.431
	GO:2000179~positive regulation of neural precursor cell proliferation	2	HIF1A, VEGFA	0.0399332	0.078249	45.6571
	GO:0045599~negative regulation of fat cell differentiation	2	IL6, TNF	0.0399332	0.078249	45.6571
	GO:1900408~negative regulation of cellular response to oxidative stress	2	AKT1, HIF1A	0.0399332	0.078249	45.6571
	GO:0002711~positive regulation of T cell mediated immunity	2	IL6, IL1B	0.0399332	0.078249	45.6571
	GO:0070231~T cell apoptotic process	2	AKT1, HIF1A	0.0399332	0.078249	45.6571
	GO:0009314~response to radiation	3	AKT1, HIF1A, TNF	0.0404867	0.0792228	8.57859
	GO:0071715~icosanoid transport	2	NOS2, IL1B	0.0405861	0.0792228	44.9087
	GO:0001541~ovarian follicle development	2	ESR1, VEGFA	0.0405861	0.0792228	44.9087
	GO:1901571~fatty acid derivative transport	2	NOS2, IL1B	0.0405861	0.0792228	44.9087
	GO:2000351~regulation of endothelial cell apoptotic process	2	SERPINE1, TNF	0.0412386	0.0802651	44.1843
	GO:0034113~heterotypic cell-cell adhesion	2	IL1B, TNF	0.0412386	0.0802651	44.1843
	GO:0097755~positive regulation of blood vessel diameter	2	NOS3, TNF	0.0412386	0.0802651	44.1843
	GO:0034394~protein localization to cell surface	2	AKT1, TNF	0.0418906	0.0810684	43.483
	GO:0043470~regulation of carbohydrate catabolic process	2	IFNG, HIF1A	0.0418906	0.0810684	43.483
	GO:1902893~regulation of pri-miRNA transcription from RNA polymerase II promoter	2	HIF1A, TNF	0.0418906	0.0810684	43.483
	GO:0002763~positive regulation of myeloid leukocyte differentiation	2	IFNG, TNF	0.0418906	0.0810684	43.483
	GO:1902883~negative regulation of response to oxidative stress	2	AKT1, HIF1A	0.0418906	0.0810684	43.483
	GO:0046324~regulation of glucose import	2	AKT1, TNF	0.0418906	0.0810684	43.483
	GO:0007405~neuroblast proliferation	2	HIF1A, VEGFA	0.0425423	0.0820171	42.8036
	GO:0061614~pri-miRNA transcription from RNA polymerase II promoter	2	HIF1A, TNF	0.0425423	0.0820171	42.8036
	GO:0090311~regulation of protein deacetylation	2	IFNG, VEGFA	0.0425423	0.0820171	42.8036
	GO:0006879~cellular iron ion homeostasis	2	HMOX1, HIF1A	0.0425423	0.0820171	42.8036
	GO:0042692~muscle cell differentiation	3	AKT1, TNF, VEGFA	0.0426626	0.082171	8.33498
	GO:0051196~regulation of coenzyme metabolic process	2	IFNG, HIF1A	0.0431936	0.0831149	42.1451
	GO:1903672~positive regulation of sprouting angiogenesis	2	HMOX1, VEGFA	0.0438444	0.084049	41.5065
	GO:1904036~negative regulation of epithelial cell apoptotic process	2	SERPINE1, HMOX1	0.0438444	0.084049	41.5065
	GO:0050435~beta-amyloid metabolic process	2	IFNG, TNF	0.0438444	0.084049	41.5065
	GO:0050918~positive chemotaxis	2	CXCL8, VEGFA	0.0438444	0.084049	41.5065
	GO:0072577~endothelial cell apoptotic process	2	SERPINE1, TNF	0.0444949	0.0852155	40.887
	GO:0035690~cellular response to drug	2	NOS2, IL1B	0.0451449	0.0858134	40.2857
	GO:0002294~CD4-positive, alpha-beta T cell differentiation involved in immune response	2	IL6, IFNG	0.0451449	0.0858134	40.2857
	GO:0048260~positive regulation of receptor-mediated endocytosis	2	SERPINE1, VEGFA	0.0451449	0.0858134	40.2857
	GO:1900373~positive regulation of purine nucleotide biosynthetic process	2	NOS2, NOS3	0.0451449	0.0858134	40.2857
	GO:0060135~maternal process involved in female pregnancy	2	AKT1, ESR1	0.0451449	0.0858134	40.2857
	GO:2000273~positive regulation of receptor activity	2	IFNG, HIF1A	0.0451449	0.0858134	40.2857
	GO:0045840~positive regulation of mitotic nuclear division	2	IL1B, TNF	0.0451449	0.0858134	40.2857
	GO:0030810~positive regulation of nucleotide biosynthetic process	2	NOS2, NOS3	0.0451449	0.0858134	40.2857
	GO:0032386~regulation of intracellular transport	3	IFNG, IL1B, HMOX1	0.0455253	0.0864555	8.04138
	GO:0042987~amyloid precursor protein catabolic process	2	IFNG, TNF	0.0457946	0.0867237	39.7019
	GO:0002293~alpha-beta T cell differentiation involved in immune response	2	IL6, IFNG	0.0457946	0.0867237	39.7019
	GO:0002287~alpha-beta T cell activation involved in immune response	2	IL6, IFNG	0.0457946	0.0867237	39.7019
	GO:0006461~protein complex assembly	4	IFNG, ESR1, TNF, VEGFA	0.046405	0.0876265	4.45436
	GO:0070271~protein complex biogenesis	4	IFNG, ESR1, TNF, VEGFA	0.046405	0.0876265	4.45436
	GO:0002260~lymphocyte homeostasis	2	AKT1, HIF1A	0.0464438	0.0876265	39.1347
	GO:0031343~positive regulation of cell killing	2	IFNG, NOS2	0.0464438	0.0876265	39.1347
	GO:0046686~response to cadmium ion	2	HMOX1, AKT1	0.0470926	0.0887682	38.5835
	GO:0002548~monocyte chemotaxis	2	IL6, SERPINE1	0.047741	0.089907	38.0476
	GO:0045670~regulation of osteoclast differentiation	2	IFNG, TNF	0.048389	0.0909588	37.5264
	GO:2000378~negative regulation of reactive oxygen species metabolic process	2	AKT1, HIF1A	0.048389	0.0909588	37.5264
	GO:0006412~translation	4	IL6, AKT1, ESR1, TNF	0.048613	0.0912954	4.37259
	GO:0031667~response to nutrient levels	3	HMOX1, AKT1, TNF	0.0489552	0.0918532	7.72395
	GO:0051193~regulation of cofactor metabolic process	2	IFNG, HIF1A	0.0490366	0.091921	37.0193
	GO:0035924~cellular response to vascular endothelial growth factor stimulus	2	AKT1, VEGFA	0.0496838	0.0929626	36.5257
	GO:0046323~glucose import	2	AKT1, TNF	0.0496838	0.0929626	36.5257
	GO:0030802~regulation of cyclic nucleotide biosynthetic process	2	NOS2, NOS3	0.0503305	0.0939997	36.0451
	GO:0030799~regulation of cyclic nucleotide metabolic process	2	NOS2, NOS3	0.0503305	0.0939997	36.0451
	GO:1901652~response to peptide	3	IL1B, AKT1, TNF	0.0504543	0.0941442	7.59546
	GO:2000573~positive regulation of DNA biosynthetic process	2	TNF, VEGFA	0.0509769	0.0948581	35.577
	GO:0002637~regulation of immunoglobulin production	2	IL6, TNF	0.0509769	0.0948581	35.577
	GO:2000648~positive regulation of stem cell proliferation	2	HIF1A, VEGFA	0.0509769	0.0948581	35.577
	GO:0043043~peptide biosynthetic process	4	IL6, AKT1, ESR1, TNF	0.0510736	0.0949511	4.28706
	GO:0090049~regulation of cell migration involved in sprouting angiogenesis	2	HMOX1, VEGFA	0.0516229	0.0958846	35.1209
	GO:0097756~negative regulation of blood vessel diameter	2	CRP, AKT1	0.0522684	0.0967299	34.6763
	GO:0042310~vasoconstriction	2	CRP, AKT1	0.0522684	0.0967299	34.6763
	GO:0002292~T cell differentiation involved in immune response	2	IL6, IFNG	0.0522684	0.0967299	34.6763
	GO:0032729~positive regulation of interferon-gamma production	2	IL1B, TNF	0.0522684	0.0967299	34.6763
	GO:0003151~outflow tract morphogenesis	2	HIF1A, VEGFA	0.0529136	0.0978348	34.2429
	GO:0002683~negative regulation of immune system process	3	HMOX1, AKT1, TNF	0.0535034	0.0985784	7.35088
	GO:2000113~negative regulation of cellular macromolecule biosynthetic process	5	IL6, IFNG, ESR1, TNF, VEGFA	0.0535418	0.0985784	3.1003
	GO:0031279~regulation of cyclase activity	2	NOS2, NOS3	0.0535583	0.0985784	33.8201
	GO:0002720~positive regulation of cytokine production involved in immune response	2	IL6, IL1B	0.0535583	0.0985784	33.8201
	GO:0016239~positive regulation of macroautophagy	2	HMOX1, HIF1A	0.0535583	0.0985784	33.8201
	GO:0044283~small molecule biosynthetic process	3	IFNG, IL1B, TNF	0.0538463	0.0990187	7.32468
	GO:0009991~response to extracellular stimulus	3	HMOX1, AKT1, TNF	0.05419	0.0995607	7.29866
	GO:0014068~positive regulation of phosphatidylinositol 3-kinase signaling	2	TNF, VEGFA	0.0548466	0.100494	33.0052
	GO:0051339~regulation of lyase activity	2	NOS2, NOS3	0.0548466	0.100494	33.0052
	GO:0009064~glutamine family amino acid metabolic process	2	NOS2, NOS3	0.0548466	0.100494	33.0052
	GO:0046824~positive regulation of nucleocytoplasmic transport	2	IFNG, IL1B	0.0554902	0.101582	32.6122
	GO:0002253~activation of immune response	3	CRP, IL1B, TNF	0.055921	0.102244	7.17128
	GO:0070227~lymphocyte apoptotic process	2	AKT1, HIF1A	0.0561333	0.102244	32.2286
	GO:1901224~positive regulation of NIK/NF-kappaB signaling	2	IL1B, TNF	0.0561333	0.102244	32.2286
	GO:0051785~positive regulation of nuclear division	2	IL1B, TNF	0.0561333	0.102244	32.2286
	GO:0006096~glycolytic process	2	IFNG, HIF1A	0.0561333	0.102244	32.2286
	GO:0010558~negative regulation of macromolecule biosynthetic process	5	IL6, IFNG, ESR1, TNF, VEGFA	0.0561536	0.102244	3.05331
	GO:0007005~mitochondrion organization	3	NOS3, AKT1, HIF1A	0.0562696	0.102363	7.14634
	GO:0006757~ATP generation from ADP	2	IFNG, HIF1A	0.056776	0.103192	31.8538
	GO:0071260~cellular response to mechanical stimulus	2	IL1B, AKT1	0.0574183	0.10408	31.4877
	GO:0043367~CD4-positive, alpha-beta T cell differentiation	2	IL6, IFNG	0.0574183	0.10408	31.4877
	GO:0030279~negative regulation of ossification	2	HIF1A, TNF	0.0574183	0.10408	31.4877
	GO:0043627~response to estrogen	2	HMOX1, ESR1	0.0580603	0.10515	31.1299
	GO:0007346~regulation of mitotic cell cycle	3	IL1B, AKT1, TNF	0.058378	0.105632	7.00024
	GO:0001892~embryonic placenta development	2	AKT1, HIF1A	0.0587018	0.106028	30.7801
	GO:0002709~regulation of T cell mediated immunity	2	IL6, IL1B	0.0587018	0.106028	30.7801
	GO:0070098~chemokine-mediated signaling pathway	2	CXCL8, HIF1A	0.0593429	0.106901	30.4381
	GO:0010507~negative regulation of autophagy	2	HMOX1, AKT1	0.0593429	0.106901	30.4381
	GO:0055072~iron ion homeostasis	2	HMOX1, HIF1A	0.0593429	0.106901	30.4381
	GO:0072657~protein localization to membrane	3	IFNG, AKT1, TNF	0.0597995	0.107628	6.90612
	GO:0010921~regulation of phosphatase activity	2	IFNG, TNF	0.0606239	0.109016	29.7764
	GO:1903510~mucopolysaccharide metabolic process	2	IL1B, AKT1	0.0612638	0.109972	29.4562
	GO:0042982~amyloid precursor protein metabolic process	2	IFNG, TNF	0.0612638	0.109972	29.4562
	GO:0043604~amide biosynthetic process	4	IL6, AKT1, ESR1, TNF	0.0617588	0.110762	3.97019
	GO:0050886~endocrine process	2	NOS3, IL1B	0.0619033	0.110924	29.1429
	GO:0031327~negative regulation of cellular biosynthetic process	5	IL6, IFNG, ESR1, TNF, VEGFA	0.0620893	0.111159	2.95579
	GO:0030316~osteoclast differentiation	2	IFNG, TNF	0.0625424	0.111577	28.8361
	GO:0051781~positive regulation of cell division	2	IL1B, VEGFA	0.0625424	0.111577	28.8361
	GO:0070613~regulation of protein processing	2	IL1B, SERPINE1	0.0625424	0.111577	28.8361
	GO:0031644~regulation of neurological system process	2	NOS3, TNF	0.0625424	0.111577	28.8361
	GO:0002028~regulation of sodium ion transport	2	NOS3, AKT1	0.0631811	0.112322	28.5357
	GO:0090303~positive regulation of wound healing	2	IL6, SERPINE1	0.0631811	0.112322	28.5357
	GO:0010660~regulation of muscle cell apoptotic process	2	IFNG, HMOX1	0.0631811	0.112322	28.5357
	GO:0007589~body fluid secretion	2	HIF1A, VEGFA	0.0631811	0.112322	28.5357
	GO:0071417~cellular response to organonitrogen compound	3	IL1B, AKT1, TNF	0.0635895	0.112939	6.67069
	GO:0071822~protein complex subunit organization	4	IFNG, ESR1, TNF, VEGFA	0.0636391	0.112939	3.92187
	GO:1903317~regulation of protein maturation	2	IL1B, SERPINE1	0.0638194	0.113061	28.2415
	GO:0046031~ADP metabolic process	2	IFNG, HIF1A	0.0638194	0.113061	28.2415
	GO:0045892~negative regulation of transcription, DNA-templated	4	IFNG, ESR1, TNF, VEGFA	0.0640856	0.113385	3.91068
	GO:1903507~negative regulation of nucleic acid-templated transcription	4	IFNG, ESR1, TNF, VEGFA	0.0644215	0.113385	3.90232
	GO:0009190~cyclic nucleotide biosynthetic process	2	NOS2, NOS3	0.0644573	0.113385	27.9534
	GO:0002275~myeloid cell activation involved in immune response	2	IFNG, HMOX1	0.0644573	0.113385	27.9534
	GO:0052652~cyclic purine nucleotide metabolic process	2	NOS2, NOS3	0.0644573	0.113385	27.9534
	GO:0098869~cellular oxidant detoxification	2	NOS3, TNF	0.0644573	0.113385	27.9534
	GO:0008593~regulation of Notch signaling pathway	2	NOS3, AKT1	0.0644573	0.113385	27.9534
	GO:2000177~regulation of neural precursor cell proliferation	2	HIF1A, VEGFA	0.0644573	0.113385	27.9534
	GO:0006875~cellular metal ion homeostasis	3	HMOX1, HIF1A, ESR1	0.0645042	0.113385	6.61698
	GO:0009890~negative regulation of biosynthetic process	5	IL6, IFNG, ESR1, TNF, VEGFA	0.0648473	0.113889	2.91429
	GO:1904705~regulation of vascular smooth muscle cell proliferation	2	HMOX1, TNF	0.0650948	0.114225	27.671
	GO:1990874~vascular smooth muscle cell proliferation	2	HMOX1, TNF	0.0657319	0.115144	27.3943
	GO:1900371~regulation of purine nucleotide biosynthetic process	2	NOS2, NOS3	0.0657319	0.115144	27.3943
	GO:0032870~cellular response to hormone stimulus	3	IL1B, AKT1, ESR1	0.0659775	0.115375	6.53282
	GO:0007507~heart development	3	NOS3, HIF1A, VEGFA	0.0659775	0.115375	6.53282
	GO:0010717~regulation of epithelial to mesenchymal transition	2	IL6, IL1B	0.0663685	0.11586	27.1231
	GO:0030808~regulation of nucleotide biosynthetic process	2	NOS2, NOS3	0.0663685	0.11586	27.1231
	GO:1902679~negative regulation of RNA biosynthetic process	4	IFNG, ESR1, TNF, VEGFA	0.0664552	0.115912	3.85292
	GO:0010657~muscle cell apoptotic process	2	IFNG, HMOX1	0.0670048	0.11667	26.8571
	GO:0006165~nucleoside diphosphate phosphorylation	2	IFNG, HIF1A	0.0670048	0.11667	26.8571
	GO:2001243~negative regulation of intrinsic apoptotic signaling pathway	2	AKT1, HIF1A	0.0676407	0.117576	26.5964
	GO:0070167~regulation of biomineral tissue development	2	NOS3, HIF1A	0.0676407	0.117576	26.5964
	GO:0030182~neuron differentiation	4	IL6, AKT1, HIF1A, VEGFA	0.0681737	0.118377	3.81271
	GO:0019217~regulation of fatty acid metabolic process	2	IL1B, AKT1	0.0682762	0.118377	26.3407
	GO:0030593~neutrophil chemotaxis	2	CXCL8, IL1B	0.0682762	0.118377	26.3407
	GO:1990748~cellular detoxification	2	NOS3, TNF	0.0689113	0.119274	26.0898
	GO:0046939~nucleotide phosphorylation	2	IFNG, HIF1A	0.0689113	0.119274	26.0898
	GO:0051172~negative regulation of nitrogen compound metabolic process	5	IL6, IFNG, ESR1, TNF, VEGFA	0.0690686	0.119445	2.85476
	GO:0031341~regulation of cell killing	2	IFNG, NOS2	0.069546	0.120168	25.8437
	GO:0035195~gene silencing by miRNA	3	IL6, ESR1, TNF	0.069712	0.120352	6.3315
	GO:0042102~positive regulation of T cell proliferation	2	IL6, IL1B	0.0708142	0.121841	25.3651
	GO:0032760~positive regulation of tumor necrosis factor production	2	IL6, IFNG	0.0708142	0.121841	25.3651
	GO:0008630~intrinsic apoptotic signaling pathway in response to DNA damage	2	HMOX1, TNF	0.0708142	0.121841	25.3651
	GO:1900182~positive regulation of protein localization to nucleus	2	IFNG, AKT1	0.0708142	0.121841	25.3651
	GO:1903036~positive regulation of response to wounding	2	IL6, SERPINE1	0.0714477	0.122516	25.1324
	GO:1901216~positive regulation of neuron death	2	IFNG, TNF	0.0714477	0.122516	25.1324
	GO:0002444~myeloid leukocyte mediated immunity	2	IL6, HMOX1	0.0714477	0.122516	25.1324
	GO:0045069~regulation of viral genome replication	2	CXCL8, TNF	0.0714477	0.122516	25.1324
	GO:0035194~posttranscriptional gene silencing by RNA	3	IL6, ESR1, TNF	0.0719872	0.122979	6.21656
	GO:0009179~purine ribonucleoside diphosphate metabolic process	2	IFNG, HIF1A	0.0720808	0.122979	24.9039
	GO:0006090~pyruvate metabolic process	2	IFNG, HIF1A	0.0720808	0.122979	24.9039
	GO:0003073~regulation of systemic arterial blood pressure	2	NOS3, TNF	0.0720808	0.122979	24.9039
	GO:0009135~purine nucleoside diphosphate metabolic process	2	IFNG, HIF1A	0.0720808	0.122979	24.9039
	GO:1901606~alpha-amino acid catabolic process	2	NOS2, NOS3	0.0720808	0.122979	24.9039
	GO:0016441~posttranscriptional gene silencing	3	IL6, ESR1, TNF	0.0723688	0.123367	6.1978
	GO:0032963~collagen metabolic process	2	IL6, HIF1A	0.0727134	0.123643	24.6795
	GO:0044259~multicellular organismal macromolecule metabolic process	2	IL6, HIF1A	0.0727134	0.123643	24.6795
	GO:0046717~acid secretion	2	NOS2, IL1B	0.0727134	0.123643	24.6795
	GO:0031623~receptor internalization	2	CXCL8, VEGFA	0.0733457	0.124406	24.4592
	GO:0008286~insulin receptor signaling pathway	2	IL1B, AKT1	0.0733457	0.124406	24.4592
	GO:1903557~positive regulation of tumor necrosis factor superfamily cytokine production	2	IL6, IFNG	0.0733457	0.124406	24.4592
	GO:0046916~cellular transition metal ion homeostasis	2	HMOX1, HIF1A	0.0739776	0.125373	24.2427
	GO:0002456~T cell mediated immunity	2	IL6, IL1B	0.0746091	0.126338	24.0301
	GO:0031058~positive regulation of histone modification	2	IL1B, VEGFA	0.0752402	0.127195	23.8211
	GO:0035710~CD4-positive, alpha-beta T cell activation	2	IL6, IFNG	0.0752402	0.127195	23.8211
	GO:0009187~cyclic nucleotide metabolic process	2	NOS2, NOS3	0.0765013	0.129112	23.4139
	GO:0046632~alpha-beta T cell differentiation	2	IL6, IFNG	0.0765013	0.129112	23.4139
	GO:0032609~interferon-gamma production	2	IL1B, TNF	0.0771312	0.130067	23.2155
	GO:0014066~regulation of phosphatidylinositol 3-kinase signaling	2	TNF, VEGFA	0.0777607	0.130911	23.0204
	GO:0009185~ribonucleoside diphosphate metabolic process	2	IFNG, HIF1A	0.0777607	0.130911	23.0204
	GO:0031047~gene silencing by RNA	3	IL6, ESR1, TNF	0.0779804	0.131172	5.93807
	GO:0045582~positive regulation of T cell differentiation	2	IFNG, IL1B	0.0783898	0.131643	22.8286
	GO:0002286~T cell activation involved in immune response	2	IL6, IFNG	0.0783898	0.131643	22.8286
	GO:0048589~developmental growth	3	AKT1, ESR1, VEGFA	0.078569	0.131835	5.91244
	GO:0031929~TOR signaling	2	AKT1, HIF1A	0.0790185	0.132371	22.6399
	GO:0098754~detoxification	2	NOS3, TNF	0.0790185	0.132371	22.6399
	GO:0030003~cellular cation homeostasis	3	HMOX1, HIF1A, ESR1	0.0791591	0.132497	5.88702
	GO:0032649~regulation of interferon-gamma production	2	IL1B, TNF	0.0796469	0.133094	22.4543
	GO:0072091~regulation of stem cell proliferation	2	HIF1A, VEGFA	0.0796469	0.133094	22.4543
	GO:0006476~protein deacetylation	2	IFNG, VEGFA	0.0802748	0.134033	22.2718
	GO:0010564~regulation of cell cycle process	3	IL1B, AKT1, TNF	0.08074	0.134699	5.82032
	GO:0098916~anterograde trans-synaptic signaling	3	IL1B, AKT1, TNF	0.0817334	0.136133	5.77939
	GO:0007268~chemical synaptic transmission	3	IL1B, AKT1, TNF	0.0817334	0.136133	5.77939
	GO:0048593~camera-type eye morphogenesis	2	HIF1A, VEGFA	0.0821562	0.136502	21.7415
	GO:0009063~cellular amino acid catabolic process	2	NOS2, NOS3	0.0821562	0.136502	21.7415
	GO:0030218~erythrocyte differentiation	2	HIF1A, VEGFA	0.0821562	0.136502	21.7415
	GO:0006873~cellular ion homeostasis	3	HMOX1, HIF1A, ESR1	0.0827308	0.137206	5.73903
	GO:0055065~metal ion homeostasis	3	HMOX1, HIF1A, ESR1	0.0827308	0.137206	5.73903
	GO:0003206~cardiac chamber morphogenesis	2	NOS3, HIF1A	0.0827826	0.137206	21.5703
	GO:0051897~positive regulation of protein kinase B signaling	2	TNF, VEGFA	0.0834085	0.137794	21.4018
	GO:0030203~glycosaminoglycan metabolic process	2	IL1B, AKT1	0.0834085	0.137794	21.4018
	GO:0048259~regulation of receptor-mediated endocytosis	2	SERPINE1, VEGFA	0.0834085	0.137794	21.4018
	GO:2000278~regulation of DNA biosynthetic process	2	TNF, VEGFA	0.0834085	0.137794	21.4018
	GO:0099537~trans-synaptic signaling	3	IL1B, AKT1, TNF	0.0835316	0.137885	5.70714
	GO:0051101~regulation of DNA binding	2	IFNG, HMOX1	0.0840341	0.138489	21.2359
	GO:0003231~cardiac ventricle development	2	NOS3, HIF1A	0.0840341	0.138489	21.2359
	GO:1990266~neutrophil migration	2	CXCL8, IL1B	0.0846592	0.139406	21.0725
	GO:0001952~regulation of cell-matrix adhesion	2	SERPINE1, VEGFA	0.085284	0.140208	20.9117
	GO:0030168~platelet activation	2	IL6, NOS3	0.085284	0.140208	20.9117
	GO:0042552~myelination	2	AKT1, TNF	0.0859084	0.140893	20.7532
	GO:1905269~positive regulation of chromatin organization	2	IL1B, VEGFA	0.0859084	0.140893	20.7532
	GO:0002761~regulation of myeloid leukocyte differentiation	2	IFNG, TNF	0.0859084	0.140893	20.7532
	GO:0045621~positive regulation of lymphocyte differentiation	2	IFNG, IL1B	0.0865324	0.141728	20.5972
	GO:0099536~synaptic signaling	3	IL1B, AKT1, TNF	0.0865571	0.141728	5.59067
	GO:0061061~muscle structure development	3	AKT1, TNF, VEGFA	0.0867601	0.141946	5.58307
	GO:0007043~cell-cell junction assembly	2	IL1B, TNF	0.087156	0.142022	20.4435
	GO:0008366~axon ensheathment	2	AKT1, TNF	0.087156	0.142022	20.4435
	GO:1901222~regulation of NIK/NF-kappaB signaling	2	IL1B, TNF	0.087156	0.142022	20.4435
	GO:0007272~ensheathment of neurons	2	AKT1, TNF	0.087156	0.142022	20.4435
	GO:0035601~protein deacylation	2	IFNG, VEGFA	0.087156	0.142022	20.4435
	GO:0002702~positive regulation of production of molecular mediator of immune response	2	IL6, IL1B	0.0877792	0.142808	20.2921
	GO:0019079~viral genome replication	2	CXCL8, TNF	0.0877792	0.142808	20.2921
	GO:0044236~multicellular organism metabolic process	2	IL6, HIF1A	0.088402	0.143706	20.1429
	GO:1903670~regulation of sprouting angiogenesis	2	HMOX1, VEGFA	0.0896464	0.145264	19.8509
	GO:0071901~negative regulation of protein serine/threonine kinase activity	2	IL1B, AKT1	0.0896464	0.145264	19.8509
	GO:0009132~nucleoside diphosphate metabolic process	2	IFNG, HIF1A	0.0896464	0.145264	19.8509
	GO:0098732~macromolecule deacylation	2	IFNG, VEGFA	0.0896464	0.145264	19.8509
	GO:0046330~positive regulation of JNK cascade	2	IL1B, TNF	0.090268	0.146155	19.7081
	GO:0002455~humoral immune response mediated by circulating immunoglobulin	2	CRP, TNF	0.0908893	0.147044	19.5673
	GO:0017148~negative regulation of translation	3	IL6, ESR1, TNF	0.0916769	0.1482	5.40677
	GO:0035303~regulation of dephosphorylation	2	IFNG, TNF	0.0921306	0.148815	19.2918
	GO:0006022~aminoglycan metabolic process	2	IL1B, AKT1	0.0927506	0.149698	19.1568
	GO:0045667~regulation of osteoblast differentiation	2	IL6, TNF	0.0933703	0.150578	19.0238
	GO:0072175~epithelial tube formation	2	HIF1A, VEGFA	0.0939896	0.151337	18.8926
	GO:0055076~transition metal ion homeostasis	2	HMOX1, HIF1A	0.0939896	0.151337	18.8926
	GO:0010565~regulation of cellular ketone metabolic process	2	IL1B, AKT1	0.0946085	0.152213	18.7632
	GO:0002698~negative regulation of immune effector process	2	HMOX1, TNF	0.0964628	0.154828	18.3854
	GO:0050671~positive regulation of lymphocyte proliferation	2	IL6, IL1B	0.0964628	0.154828	18.3854
	GO:0048525~negative regulation of viral process	2	CRP, TNF	0.0964628	0.154828	18.3854
	GO:0034249~negative regulation of cellular amide metabolic process	3	IL6, ESR1, TNF	0.0968895	0.15539	5.23458
	GO:0042542~response to hydrogen peroxide	2	IL6, HMOX1	0.0976971	0.156494	18.1419
	GO:1903047~mitotic cell cycle process	3	IL1B, AKT1, TNF	0.0977319	0.156494	5.20804
	GO:0061351~neural precursor cell proliferation	2	HIF1A, VEGFA	0.0983137	0.157055	18.0226
	GO:0032946~positive regulation of mononuclear cell proliferation	2	IL6, IL1B	0.0983137	0.157055	18.0226
	GO:0002065~columnar/cuboidal epithelial cell differentiation	2	SERPINE1, HIF1A	0.0983137	0.157055	18.0226
	GO:0010256~endomembrane system organization	3	IFNG, AKT1, TNF	0.0985765	0.157351	5.18177
	GO:0055080~cation homeostasis	3	HMOX1, HIF1A, ESR1	0.098788	0.157565	5.17524
